# Supplementary material for: Analysis of brain atrophy and local gene expression in genetic frontotemporal dementia
Source: Brain Commun. 2020 Aug 19;2(2):fcaa122. doi: 10.1093/braincomms/fcaa122 (PMC7667525; doi:10.1093/braincomms/fcaa122)
Supplement: fcaa122_Supplementary_Data [file fcaa122_supplementary_data.zip]

Archive with 5 entries (5 files):
- Dataset_S1_probe_atrophy_associations.xlsx
- Dataset_S2_Enrichment.xlsx
- Dataset_S3_CellTypes.xlsx
- Dataset_S4_EWCE_level2.xlsx
- Supplementary_material.docx
