# Supplementary material for: Analysis of brain atrophy and local gene expression in genetic frontotemporal dementia
Source: Brain Commun. 2020 Aug 19;2(2):fcaa122. doi: 10.1093/braincomms/fcaa122 (PMC7667525; doi:10.1093/braincomms/fcaa122)
Supplement: fcaa122_Supplementary_Data [file fcaa122_supplementary_data.zip › Dataset_S1_probe_atrophy_associations.xlsx]

## Sheet: Sheet1
PROBE_ID	GENE	C9orf72_Z	C9orf72_P	C9orf72_FDR_P	GRN_Z	GRN_P	GRN_FDR_P	MAPT_Z	MAPT_P	MAPT_FDR_P
A_23_P20713	C8G	1.02278	0.0766032	0.160809	0.252859	0.200094	0.232368	1.72079	0.0213222	0.0592847
A_23_P138819	MRPL49	0.779259	0.108957	0.185847	1.08325	0.0696741	0.154579	0.340297	0.183408	0.215992
A_24_P232500	MRPL49	0.231049	0.204319	0.234685	1.23588	0.0541254	0.138292	3.408	0.000163601	0.00175201
A_24_P201491	MRPL49	0.583265	0.139929	0.205093	-0.199801	0.210409	0.236282	1.53037	0.0314814	0.0765617
CUST_1334_PI416261804	ZNHIT2	0.23355	0.203834	0.234487	-0.835477	0.100862	0.179874	-1.74411	0.0202848	0.0573707
A_23_P329286	ZNHIT2	-0.445076	0.164066	0.216813	-0.566865	0.142701	0.205815	-0.309231	0.189287	0.219384
A_23_P52888	MPPED2	3.07449	0.000527151	0.012755	1.42704	0.0383919	0.11792	-0.364368	0.178896	0.213109
CUST_6483_PI416261804	MYRF	0.567926	0.142521	0.206387	1.21924	0.0556885	0.14007	0.822648	0.102677	0.158437
A_23_P75790	MYRF	2.36352	0.00452561	0.0409618	1.54297	0.0307094	0.107313	-0.242237	0.202149	0.22658
CUST_5997_PI416261804	TMEM258	0.970887	0.0829012	0.166305	0.114032	0.227303	0.242951	1.52265	0.0319618	0.0773452
A_23_P47527	TMEM258	2.2379	0.00630696	0.0486724	0.492206	0.155643	0.212265	1.4566	0.0363067	0.0839152
CUST_7076_PI416261804	DAGLA	-0.0591743	0.238203	0.246192	1.60542	0.0271002	0.101617	-1.39896	0.0404566	0.0897289
A_24_P115967	DAGLA	-0.977229	0.0821139	0.165624	-0.883532	0.0942372	0.17509	-1.6034	0.0272116	0.0695324
A_23_P344515	C16orf3	1.06051	0.0722277	0.157184	0.890158	0.0933453	0.174413	0.193462	0.211649	0.231444
CUST_1069_PI416261804	FMNL1	-1.68298	0.0230946	0.0932297	-2.03524	0.0104568	0.0633995	-2.74897	0.00149459	0.0089734
A_24_P390668	FMNL1	-1.39769	0.0405514	0.121746	-0.26917	0.19695	0.231028	-1.66541	0.0239575	0.0641685
A_24_P391260	PTTG1IP	2.02095	0.0108211	0.0643736	2.19708	0.00700365	0.051277	3.90051	2.39979e-05	0.000402974
A_23_P109345	PTTG1IP	2.21357	0.00671452	0.0501088	3.33388	0.000214108	0.00747924	3.04278	0.000586004	0.00454051
CUST_6217_PI416261804	C21orf2	-2.26495	0.00587891	0.0467977	0.916292	0.0898784	0.171259	0.777491	0.109217	0.163906
A_23_P211167	C21orf2	-0.718476	0.118116	0.192028	-0.163772	0.217478	0.239227	-1.19001	0.0585109	0.113165
A_23_P57304	TMEM50B	-0.67715	0.124578	0.196267	-0.884446	0.0941139	0.174994	-0.361234	0.179481	0.213495
A_24_P305623	TMEM50B	-1.21128	0.0564472	0.141165	-2.87122	0.00102224	0.0183129	-2.99139	0.000694265	0.00512375
A_24_P23995	RNF187	-0.63839	0.130805	0.199922	-2.36455	0.00451294	0.0406265	-1.90603	0.0141614	0.0452151
CUST_8275_PI416261804	RNF187	-0.528272	0.149328	0.209712	-1.12565	0.0650788	0.150293	-2.04193	0.0102895	0.0362781
CUST_16131_PI416261804	CA2	1.35568	0.0438001	0.126116	1.68532	0.0229817	0.0936668	1.05831	0.0724782	0.129136
A_23_P8913	CA2	2.09849	0.00896557	0.0585397	1.75543	0.0197965	0.0871269	0.87453	0.0954574	0.151779
CUST_348_PI417507815	CA4	-0.902296	0.0917249	0.173393	0.163705	0.217491	0.239227	-0.394181	0.173362	0.209706
A_23_P117363	SERPINA6	-2.93506	0.000833705	0.016308	-1.89486	0.0145278	0.0750168	-0.663071	0.126821	0.178132
A_23_P339191	CBL	0.662373	0.126933	0.197613	-0.169029	0.216443	0.238895	0.659841	0.127339	0.178438
A_23_P53226	CBL	0.0757339	0.234908	0.245304	0.916994	0.0897864	0.171212	0.550508	0.145493	0.191331
A_23_P212715	CBLB	1.95648	0.0126023	0.0695832	-1.15946	0.0615676	0.146693	-0.648842	0.12911	0.179595
A_24_P313431	CBLN1	0.126047	0.224924	0.242138	1.9015	0.0143093	0.0744558	1.1968	0.0578462	0.112442
A_23_P76006	SERPINH1	1.79347	0.0182245	0.0834758	1.59523	0.0276651	0.10253	-1.19292	0.0582253	0.112834
CUST_11292_PI416261804	CBR1	0.549371	0.145688	0.207724	2.72324	0.00161612	0.0236971	1.42297	0.0386866	0.0873467
A_23_P29046	CBR1	0.532973	0.148513	0.209225	3.70594	5.26513e-05	0.00317441	-1.27638	0.0504551	0.103176
A_23_P40453	CBR3	-1.0702	0.0711324	0.156159	-0.946339	0.0859939	0.168238	-0.703824	0.120386	0.173051
A_24_P48856	CBS	-1.57562	0.0287785	0.103932	-1.50255	0.0332387	0.110984	-1.95231	0.0127253	0.0420288
A_23_P166306	CBS	1.45741	0.0362511	0.116045	1.25881	0.0520246	0.135952	0.262173	0.198297	0.224492
A_23_P60227	CCIN	1.55525	0.0299719	0.106027	-0.162458	0.217736	0.239327	3.19689	0.000347295	0.00308326
A_23_P315206	CCBL1	1.68145	0.0231687	0.0933805	1.09064	0.0688579	0.153813	-0.0587135	0.238295	0.244522
CUST_12690_PI416261804	CCBL1	-1.16423	0.0610824	0.146394	-0.0245042	0.245113	0.24858	-1.64832	0.0248218	0.0656329
CUST_147_PI416408490	CCK	-0.598263	0.137416	0.203796	2.19545	0.00703281	0.0513856	-1.55579	0.0299392	0.0741191
CUST_15594_PI416261804	CCKBR	-2.96414	0.000758833	0.0154279	-0.0584611	0.238345	0.246744	-2.10021	0.00892767	0.0330174
CUST_149_PI416408490	CCKBR	-1.60169	0.0273062	0.10122	-0.649402	0.12902	0.19808	-1.73711	0.0205919	0.0579129
A_23_P162010	CCKBR	-1.35936	0.0435078	0.125679	-0.239358	0.202707	0.233163	-0.71642	0.118433	0.171494
A_23_P58321	CCNA2	1.09279	0.0686216	0.153823	0.285743	0.193769	0.229469	0.220461	0.206378	0.228819
CUST_16017_PI416261804	CCNB1	-1.70917	0.021855	0.0909642	-1.88814	0.0147517	0.0756099	-2.44771	0.00359415	0.0171841
A_23_P122197	CCNB1	-1.68853	0.0228276	0.0928427	-0.76707	0.11076	0.186976	-3.80599	3.53095e-05	0.00054066
A_24_P270235	CCND2	-2.50903	0.00302662	0.0329806	-0.331371	0.185091	0.22554	-0.891476	0.0931685	0.149537
A_23_P139881	CCND2	-1.84076	0.0164143	0.0793798	-1.63521	0.0255013	0.0985244	-2.46439	0.00343113	0.0165537
A_24_P278747	CCND2	-1.33757	0.0452588	0.127978	-1.62796	0.0258832	0.0992676	-1.14531	0.0630203	0.118578
A_23_P214464	CCND3	0.00505354	0.248992	0.24972	-0.0720647	0.235638	0.245871	3.48909	0.000121168	0.00138802
CUST_14613_PI416261804	CCNE1	0.11756	0.226604	0.242706	-0.43378	0.166112	0.216827	-3.53886	0.000100466	0.00119844
A_23_P209200	CCNE1	-0.272325	0.196343	0.231295	-1.30169	0.0482553	0.131333	-4.62487	9.37068e-07	3.33173e-05
A_23_P37954	CCNF	-0.548989	0.145753	0.207778	-0.950695	0.0854398	0.167736	0.253339	0.200002	0.22532
A_24_P12065	CCNG2	-0.921928	0.0891416	0.17144	1.15847	0.0616683	0.146761	0.582609	0.140039	0.187516
A_24_P80532	CCNG2	0.616287	0.134426	0.201995	-1.48475	0.0344024	0.112537	0.0197154	0.246068	0.248282
A_23_P110122	CCNG2	-0.704875	0.120222	0.193475	-0.891293	0.093193	0.174369	-1.5701	0.0290982	0.0728239
CUST_13558_PI416261804	CCNH	-1.19613	0.0579112	0.143168	0.00908561	0.248188	0.249542	-0.200131	0.210344	0.230739
A_23_P30338	CCNH	-0.0985437	0.230375	0.243832	0.897017	0.0924275	0.173749	-0.922857	0.0890204	0.145504
CUST_1055_PI416573500	CCNT1	-1.02524	0.0763129	0.160567	-0.164462	0.217342	0.239203	0.466092	0.160287	0.20118
A_23_P87575	CCNT1	1.25438	0.0524256	0.136508	-1.00713	0.0784677	0.162269	0.47271	0.159105	0.200409
CUST_1089_PI416379584	CCNT1	0.642469	0.130142	0.199498	-1.09105	0.0688129	0.153753	-0.360911	0.179542	0.213531
CUST_9021_PI416261804	CD1B	1.95307	0.0127027	0.0698472	1.05508	0.0728476	0.157492	0.915699	0.0899562	0.146355
A_23_P161076	CD2	0.85701	0.0978599	0.178001	1.4687	0.0354783	0.113951	0.720671	0.117778	0.170949
A_24_P86968	CD3E	-1.05138	0.073271	0.158016	-0.187869	0.212745	0.237359	0.446805	0.163754	0.203558
CUST_16206_PI416261804	CD3G	0.807446	0.104852	0.18288	0.134482	0.223255	0.241391	0.625214	0.132958	0.182413
A_23_P34676	CD247	2.77464	0.00138157	0.021608	-1.76743	0.0192891	0.0862106	5.62147	4.73338e-09	6.3791e-07
CUST_16941_PI416261804	CD4	1.52702	0.0316891	0.108965	1.36616	0.0429719	0.124445	2.89325	0.000953184	0.00645201
A_24_P295999	CD4	-0.588958	0.138972	0.204632	-0.151806	0.219835	0.240123	-1.40491	0.0400122	0.0891231
CUST_1101_PI416379584	CD5	0.930411	0.0880395	0.170511	2.27245	0.00576481	0.0460595	3.20627	0.000336174	0.0030076
A_23_P139162	CD6	-0.910537	0.0906349	0.172718	1.8477	0.0161616	0.0790231	0.274162	0.19599	0.223255
A_23_P311875	CD6	-0.346121	0.182313	0.225258	2.29592	0.00542005	0.0447887	0.467892	0.159966	0.200955
CUST_16047_PI416261804	CD7	-0.755148	0.11254	0.188262	0.530785	0.148892	0.209014	1.45561	0.0363751	0.0840097
A_23_P431815	CD7	-1.13147	0.0644646	0.150062	-0.184723	0.213362	0.237525	-0.883914	0.0941856	0.150576
A_32_P163247	CD8A	-1.28826	0.049414	0.133059	-1.32615	0.0461972	0.128895	1.16978	0.0605227	0.115655
CUST_16939_PI416261804	CD9	0.953587	0.0850732	0.168171	2.28975	0.005509	0.0450484	1.78206	0.0186848	0.0543646
A_23_P76364	CD9	3.04534	0.000581046	0.0134296	1.73805	0.0205504	0.088709	3.18418	0.000362915	0.00318519
CUST_9454_PI416261804	CD19	-1.77207	0.0190958	0.0854573	-1.28105	0.0500436	0.133735	-0.963239	0.0838569	0.140786
A_23_P113572	CD19	-0.42453	0.167795	0.21859	0.00723643	0.248557	0.249639	-0.806709	0.104959	0.160284
A_23_P209055	CD22	2.83496	0.0011458	0.0194549	3.11454	0.000460575	0.0116809	0.227087	0.205089	0.228069
A_23_P48088	CD27	0.219788	0.206509	0.235451	-2.0943	0.00905835	0.0589519	0.585793	0.139504	0.187092
CUST_14770_PI416261804	CD28	0.603101	0.13661	0.203334	0.228248	0.204863	0.234159	-0.125999	0.224933	0.238019
CUST_14729_PI416261804	CD86	-1.30367	0.0480863	0.131506	-2.64087	0.00206731	0.0268677	0.310398	0.189065	0.219238
A_23_P109988	CD86	-0.944532	0.0862245	0.169168	-2.30159	0.00533963	0.0444751	-0.181167	0.214059	0.232586
A_24_P131589	CD86	-3.80992	3.47523e-05	0.00274428	-3.9331	2.09641e-05	0.00185624	-3.45369	0.000138243	0.00154546
A_24_P139028	SIGLEC6	-2.48038	0.00328108	0.034388	0.533407	0.148438	0.208775	-3.17492	0.000374689	0.00325396
A_23_P4592	SIGLEC6	-0.0173578	0.246538	0.24888	-0.747083	0.113753	0.189197	-1.46119	0.0359907	0.0834374
A_23_P369201	SCARB1	0.933868	0.0875931	0.170273	1.3223	0.0465171	0.129257	-1.08709	0.0692489	0.125428
A_24_P54879	SCARB2	1.91217	0.0139637	0.0732602	2.68281	0.00182514	0.0251852	1.57674	0.0287136	0.0722363
A_23_P386514	SCARB2	2.45419	0.00353003	0.0357657	1.27378	0.0506853	0.134563	-0.509445	0.15261	0.196309
CUST_14657_PI416261804	CD38	0.705962	0.120053	0.193297	2.27751	0.0056889	0.0458023	2.3213	0.00506771	0.0221204
A_23_P167328	CD38	1.35198	0.0440953	0.126449	1.41623	0.0391767	0.118902	4.12783	9.1551e-06	0.000192651
A_23_P29697	ENTPD3	-1.40618	0.039918	0.120822	-1.40112	0.0402943	0.120636	-3.1443	0.000416212	0.00351789
A_23_P212469	ENTPD3	-0.451766	0.162859	0.216225	-1.35107	0.0441681	0.126183	-2.8093	0.00124123	0.00783171
CUST_10433_PI416261804	ENTPD5	0.179464	0.214393	0.238304	-1.15334	0.0621924	0.14733	-1.19733	0.0577946	0.112404
A_23_P117580	ENTPD5	-1.26708	0.0512815	0.13522	1.76629	0.0193368	0.0862979	-2.00779	0.0111664	0.038366
CUST_15811_PI416261804	CD40	1.71666	0.0215105	0.0904049	1.62179	0.0262121	0.0998707	0.842642	0.0998572	0.155964
CUST_1154_PI416261804	CD53	-1.99199	0.0115931	0.0667294	-0.035788	0.242863	0.247832	-0.419058	0.168793	0.206668
A_23_P74547	CD53	-1.12029	0.0656477	0.151121	-0.479391	0.157915	0.213277	-2.48637	0.00322633	0.0158048
CUST_14620_PI416261804	CD70	1.52656	0.0317176	0.109028	-0.522283	0.150368	0.209815	-0.578469	0.140737	0.188065
A_23_P119202	CD70	-2.2854	0.00557241	0.0455244	-0.754364	0.112658	0.188527	-3.418	0.000157708	0.00170584
CUST_1255_PI416573500	CD81	-0.154948	0.219216	0.240082	0.472783	0.159092	0.213814	3.28873	0.000251602	0.00240977
A_23_P13425	CD81	1.64232	0.025131	0.0974636	2.0549	0.00997209	0.0618982	4.16518	7.77776e-06	0.000170418
CUST_1295_PI416379584	CD81	3.66975	6.06968e-05	0.00386043	2.89195	0.00095714	0.0175869	5.97081	5.90194e-10	1.34377e-07
A_23_P34597	CDA	-0.767016	0.110768	0.18702	-0.130166	0.224109	0.241793	-1.04462	0.0740501	0.130969
CUST_9081_PI416261804	LRBA	0.0662913	0.236786	0.245861	-0.326932	0.18593	0.225912	-0.275562	0.195721	0.223068
A_24_P360078	LRBA	1.43292	0.0379704	0.118343	0.47205	0.159223	0.213882	1.01784	0.0771885	0.134214
CUST_14082_PI416261804	CDC5L	1.19908	0.0576241	0.14274	0.164231	0.217387	0.239227	0.411983	0.170088	0.207571
A_23_P156471	CDC5L	1.75223	0.0199337	0.0875009	-1.05031	0.0733936	0.157924	0.212659	0.207898	0.229567
A_24_P291973	SEPT7	-0.283011	0.194292	0.230527	-0.0985881	0.230366	0.244114	0.10803	0.228493	0.239817
A_23_P8482	SEPT7	0.866223	0.0965919	0.176992	-0.647984	0.129249	0.198194	-1.27606	0.0504838	0.103219
A_32_P79584	SEPT7	0.824319	0.10244	0.181346	-1.36557	0.0430183	0.124492	-1.18281	0.0592213	0.114035
CUST_16400_PI416261804	CDC6	-0.202119	0.209956	0.236811	0.646236	0.129532	0.198339	0.713675	0.118857	0.171892
A_23_P49972	CDC6	-1.14307	0.0632529	0.148845	-1.07745	0.0703194	0.155218	-0.855711	0.0980394	0.154218
A_23_P149200	CDC20	0.47348	0.158968	0.214554	-0.190915	0.212148	0.237104	-0.532082	0.148667	0.193585
A_24_P177025	CDC34	0.325959	0.186114	0.226885	0.419579	0.168698	0.218113	1.95608	0.0126139	0.041777
A_23_P164999	CDC34	2.61016	0.00226249	0.0281086	2.60113	0.00232296	0.0284982	0.794826	0.106679	0.161728
A_23_P206359	CDH1	2.27454	0.00573343	0.0461811	3.01237	0.000648043	0.0140624	1.97237	0.0121417	0.0407445
CUST_15278_PI416261804	CDH2	3.17959	0.000368707	0.0103889	0.68883	0.122733	0.194459	3.86434	2.78474e-05	0.000455105
A_23_P38732	CDH2	2.26599	0.005863	0.0467358	0.0661635	0.236812	0.24631	3.37519	0.000184412	0.00191827
CUST_15619_PI416261804	CDH3	-0.679254	0.124244	0.196029	-0.743176	0.114344	0.189489	-0.353955	0.180843	0.214321
A_23_P49155	CDH3	-0.62346	0.133246	0.201255	-0.807843	0.104795	0.182738	0.120995	0.225924	0.238528
A_23_P17593	CDH4	0.376615	0.176615	0.222815	0.0912854	0.231816	0.244637	-0.0592692	0.238184	0.244467
CUST_7378_PI416261804	CDH4	-1.93112	0.0133672	0.0716376	1.64515	0.0249848	0.0974015	1.30646	0.0478492	0.0997899
A_23_P214011	CDH6	-1.68494	0.0229999	0.0931197	-1.42318	0.0386706	0.118261	-3.3703	0.000187713	0.00194543
CUST_1033_PI416261804	CDH8	-1.1073	0.0670406	0.152262	0.0438078	0.241264	0.24742	1.00168	0.079124	0.136158
A_23_P140797	CDH8	-1.12823	0.0648062	0.150382	0.501204	0.154057	0.211612	0.814497	0.10384	0.159346
CUST_2352_PI416261804	CDH9	2.2212	0.00658433	0.0496309	1.75574	0.0197832	0.087082	1.57535	0.0287939	0.072344
A_23_P92999	CDH9	1.3199	0.0467175	0.129933	2.99639	0.000682982	0.0145294	0.98314	0.0813846	0.138424
CUST_1039_PI416261804	CDH10	-0.0792157	0.234215	0.245106	2.87918	0.000996767	0.0180398	1.13288	0.0643162	0.119939
A_23_P144656	CDH10	1.62278	0.0261591	0.0989796	1.39333	0.04088	0.121565	1.17654	0.0598446	0.114835
CUST_14984_PI416261804	CDH11	-1.18405	0.0590982	0.144386	1.52183	0.0320132	0.109211	0.559904	0.143886	0.190284
A_23_P152305	CDH11	2.1614	0.00766609	0.0536699	1.61712	0.026463	0.100392	1.88	0.015027	0.0470539
A_23_P144847	CDH12	0.807979	0.104776	0.18285	-3.5583	9.33143e-05	0.00456692	-0.115114	0.227089	0.239052
A_32_P10936	CDH12	2.09807	0.00897465	0.0585397	-0.181737	0.213947	0.237799	-1.3799	0.0419043	0.0918768
CUST_150_PI416408490	CDH13	0.377462	0.176458	0.222772	-0.441117	0.164782	0.216222	-3.0024	0.000669661	0.00499141
CUST_15176_PI416261804	CDH13	0.607073	0.135951	0.202987	0.958125	0.0844999	0.167202	0.824764	0.102376	0.158133
A_32_P85999	CDH13	-0.0963857	0.230804	0.244025	2.28705	0.00554819	0.0451801	-0.0531987	0.239393	0.245065
CUST_5629_PI416261804	CDH16	-0.75276	0.112899	0.1885	0.827028	0.102055	0.180919	-0.581537	0.14022	0.187654
CUST_1954_PI416261804	CDH18	-2.31676	0.00512923	0.0437279	-1.19464	0.0580568	0.143033	-4.12328	9.33803e-06	0.000195731
A_23_P84118	CDH18	-0.519176	0.15091	0.210599	0.127919	0.224553	0.241942	-0.92143	0.0892065	0.145652
CUST_14733_PI416261804	CDK2	-0.339087	0.183636	0.225747	0.000205955	0.249959	0.249992	-0.00649501	0.248704	0.249446
A_23_P24997	CDK4	2.08079	0.0093632	0.0598669	0.694693	0.121812	0.193932	3.63781	6.87421e-05	0.000899957
CUST_15042_PI416261804	CDK5	-1.31209	0.0473722	0.130811	-0.833669	0.101117	0.180118	-1.1378	0.0638005	0.119444
A_23_P8400	CDK5	-2.82224	0.00119225	0.019944	0.103055	0.22948	0.243813	-1.41665	0.0391462	0.0879063
CUST_8151_PI416261804	CDK7	-1.29582	0.0487596	0.132281	-1.08469	0.0695152	0.154462	-1.94304	0.0130027	0.0426295
A_23_P133585	CDK7	-1.45438	0.0364603	0.116282	-0.910896	0.0905876	0.172033	-2.30829	0.00524578	0.0226682
CUST_12054_PI416261804	CDK8	-3.5435	9.87144e-05	0.00500494	-4.39836	2.72679e-06	0.000494831	-2.30732	0.00525927	0.0227078
A_23_P139958	CDK8	-0.816007	0.103624	0.182087	1.29528	0.0488059	0.132182	-0.151278	0.219939	0.23558
A_32_P309929	CDK9	-0.742889	0.114387	0.18961	-1.01747	0.0772328	0.161271	-1.1188	0.065806	0.121628
A_23_P158083	CDK9	0.0402523	0.241973	0.247501	-0.114843	0.227142	0.242871	2.09564	0.0090286	0.0332691
A_23_P169470	CDK9	1.43163	0.0380626	0.118473	-0.0460841	0.240811	0.247232	1.77332	0.0190439	0.055022
A_23_P59210	CDKN1A	0.271681	0.196467	0.231298	-0.456857	0.161944	0.215047	0.822348	0.10272	0.158441
A_23_P204696	CDKN1B	0.768334	0.110572	0.186901	-0.565884	0.142868	0.205904	0.114582	0.227194	0.239105
A_24_P81841	CDKN1B	-1.18411	0.0590924	0.144381	-0.991534	0.0803562	0.163977	0.306295	0.189845	0.219691
A_23_P43490	CDKN2A	-0.895123	0.0926804	0.174255	-1.88908	0.0147201	0.0755697	-2.36985	0.00444884	0.0201335
A_23_P43484	CDKN2A	1.54896	0.0303475	0.106671	0.761057	0.111656	0.187757	-0.954188	0.0849972	0.141934
CUST_13324_PI416261804	CDKN2D	2.52655	0.00287969	0.032144	0.966929	0.0833949	0.166337	1.46107	0.0359993	0.0834383
A_23_P89941	CDKN2D	0.986808	0.0809342	0.164826	1.71918	0.0213953	0.0906622	0.626294	0.13278	0.182331
CUST_7968_PI416261804	CDKN3	-1.52887	0.031574	0.10882	-1.61496	0.0265798	0.100644	-3.20622	0.000336229	0.0030076
CUST_10792_PI416261804	CDO1	-2.05912	0.00987065	0.0614936	-1.8748	0.0152049	0.0768866	0.0787649	0.234305	0.242653
A_23_P30294	CDO1	-1.50608	0.0330118	0.11104	-0.419769	0.168664	0.218092	0.967439	0.0833311	0.14029
A_23_P125495	CDR1	-1.03529	0.0751339	0.159496	-1.0123	0.077849	0.161821	-0.849515	0.0988988	0.155055
A_24_P938614	CDS1	-1.61294	0.0266891	0.100005	-1.2383	0.0539009	0.137997	-5.00395	1.40415e-07	8.07551e-06
A_23_P7250	CDS1	-0.885554	0.0939645	0.175088	-1.67751	0.0233607	0.0943828	-3.72281	4.9254e-05	0.000695495
A_23_P70520	CDSN	0.489663	0.156093	0.213103	-0.770985	0.110179	0.186529	-0.745293	0.114024	0.167935
CUST_9098_PI416261804	CD52	-1.41176	0.0395054	0.120264	-0.787128	0.107802	0.184817	-0.997873	0.0795852	0.136549
A_23_P85800	CD52	-0.617139	0.134286	0.201928	1.97858	0.0119659	0.0677089	-0.757445	0.112196	0.166557
A_23_P58788	CDX1	0.719835	0.117907	0.191919	1.03102	0.0756325	0.159964	-0.475591	0.158591	0.200093
A_23_P144096	CISH	-3.99862	1.59283e-05	0.00170726	-5.44811	1.27272e-08	1.24225e-05	-1.49151	0.0339571	0.0801989
CUST_5546_PI416261804	POLR2I	1.50321	0.0331961	0.111353	0.647328	0.129355	0.198226	-0.0578529	0.238466	0.244605
CUST_11705_PI416261804	TBCB	-0.888876	0.0935174	0.174706	-1.15702	0.0618159	0.146914	-1.70748	0.0219334	0.0604066
A_23_P56249	TBCB	1.09195	0.0687135	0.153935	1.53025	0.0314889	0.108465	2.74511	0.00151226	0.00904172
CUST_15885_PI416261804	CKM	-0.99602	0.0798101	0.163793	-0.929598	0.0881448	0.169883	-1.61629	0.0265079	0.0683865
CUST_352_PI417507815	ERCC8	-1.4356	0.0377789	0.118099	-0.816061	0.103616	0.181978	-2.1575	0.00774159	0.0298531
A_23_P58521	ERCC8	0.333148	0.184756	0.226263	-2.31478	0.00515619	0.0437727	0.38784	0.174534	0.210519
CUST_7595_PI416261804	CKS2	-2.32674	0.00499475	0.0431009	-2.35723	0.00460293	0.0410734	-2.36866	0.00446316	0.0201858
A_23_P71727	CKS2	-2.52054	0.00292935	0.0324806	-0.36194	0.179349	0.223073	-1.92632	0.0135161	0.0438151
A_23_P157404	AP1S1	1.14912	0.0626267	0.148234	2.81334	0.00122573	0.0204421	0.21851	0.206758	0.229016
A_24_P63950	AP1S1	1.95188	0.0127381	0.0699746	1.60749	0.026987	0.101421	1.31336	0.0472654	0.0990684
A_23_P59772	CLCN1	-1.34461	0.0446881	0.127293	0.375113	0.176894	0.221922	-0.424254	0.167845	0.205969
CUST_14615_PI416261804	CLCN2	-0.256915	0.199311	0.232427	-0.359975	0.179716	0.223287	-1.36011	0.0434488	0.0940646
A_23_P132845	CLCN2	1.17989	0.0595106	0.144807	-0.252828	0.2001	0.232368	0.683029	0.123647	0.175509
CUST_13383_PI416261804	CLCN4	-0.248984	0.200843	0.233242	-1.37865	0.0420003	0.123075	-1.81034	0.0175609	0.052172
CUST_180_PI416408490	CLCN4	1.05249	0.0731443	0.157934	-0.71276	0.118999	0.192169	-0.35688	0.180295	0.213963
A_23_P217741	CLCN4	0.790276	0.107342	0.184567	0.0081331	0.248378	0.249591	-0.0477535	0.240478	0.245562
CUST_743_PI416573500	CLCN6	0.415775	0.169394	0.219392	-0.484247	0.157053	0.212855	0.242517	0.202095	0.22655
CUST_770_PI416379584	CLCN6	0.403345	0.171674	0.220645	0.811712	0.104239	0.182321	0.0279094	0.244434	0.247498
CUST_742_PI416573500	CLCN6	0.324313	0.186425	0.227036	1.13616	0.0639721	0.149137	-0.409033	0.170629	0.207951
CUST_182_PI416408490	CLCN6	0.542134	0.146932	0.208471	-1.06897	0.0712713	0.1562	0.357208	0.180234	0.213924
A_24_P302374	CLCN6	-0.327111	0.185896	0.22678	-0.125862	0.22496	0.242106	-2.08878	0.00918193	0.0336548
CUST_13589_PI416261804	CLIC1	0.137601	0.222639	0.241351	1.08386	0.0696065	0.154545	-0.833329	0.101165	0.157109
A_23_P30884	CLIC1	0.657155	0.12777	0.198072	0.387494	0.174598	0.220946	1.06822	0.0713549	0.127858
CUST_14459_PI416261804	TPP1	-1.39797	0.0405308	0.12174	0.48784	0.156416	0.212534	-3.00178	0.000671006	0.00499839
A_24_P38815	TPP1	0.800427	0.105866	0.183477	0.769158	0.11045	0.186808	0.687718	0.122908	0.174846
A_24_P270357	CLN5	-0.313369	0.1885	0.228114	0.201936	0.209992	0.23607	-0.624319	0.133105	0.182523
A_23_P117286	CLN5	0.510854	0.152363	0.211403	0.0310029	0.243817	0.24824	0.610694	0.135351	0.183957
CUST_10613_PI416261804	CLNS1A	-1.33748	0.0452667	0.127986	-1.97433	0.0120861	0.0680031	-0.96574	0.0835436	0.140472
A_23_P127995	CLNS1A	0.151846	0.219827	0.240281	-0.679192	0.124254	0.19531	-0.329775	0.185393	0.217109
A_23_P8142	CLPS	0.715194	0.118622	0.192302	1.38066	0.0418462	0.122864	1.09109	0.0688081	0.124903
CUST_10906_PI416261804	CLPTM1	-0.777226	0.109256	0.185986	-1.34122	0.0449626	0.127259	-0.56148	0.143618	0.190075
A_23_P50241	CLPTM1	-1.18934	0.0585762	0.143849	0.354293	0.18078	0.223732	0.42749	0.167256	0.205658
CUST_9320_PI416261804	CLTB	-2.11091	0.00869506	0.057627	-2.43594	0.00371332	0.0367592	-1.77384	0.0190222	0.0550104
A_23_P60610	CLTB	-2.15448	0.00780056	0.0542076	-1.45124	0.0366779	0.115533	-1.30845	0.0476803	0.0995907
CUST_9107_PI416261804	CLTC	-0.632062	0.131837	0.200435	-0.836334	0.100742	0.179797	0.189769	0.212373	0.231791
A_23_P118544	CLTC	-0.798598	0.106131	0.1837	1.47218	0.0352428	0.113633	-0.744985	0.11407	0.167964
A_24_P148717	CCR1	-2.77741	0.00136984	0.0215366	-0.761732	0.111555	0.18767	-0.38031	0.175929	0.211368
CUST_13329_PI416261804	CCR7	-0.325268	0.186245	0.226929	-0.716367	0.118441	0.191799	-0.799243	0.106037	0.161222
CUST_13516_PI416261804	ACKR2	-0.052387	0.239555	0.246633	-1.43464	0.0378473	0.117196	1.15086	0.0624476	0.117948
A_23_P121030	CPN2	-0.0992255	0.23024	0.243808	-1.64972	0.0247499	0.0969921	-1.98135	0.0118879	0.0401489
A_23_P125233	CNN1	-0.272051	0.196396	0.231295	2.26162	0.0059303	0.0468002	-2.64229	0.00205871	0.0114204
A_23_P138168	CNN3	2.3481	0.00471734	0.0417488	3.86907	2.73128e-05	0.00217653	3.9092	2.31506e-05	0.000392885
CUST_16336_PI416261804	CNR2	0.0996383	0.230158	0.243798	-0.91481	0.0900728	0.171531	0.192251	0.211886	0.231572
CUST_11199_PI416261804	CNTN1	0.576365	0.141092	0.205649	0.129591	0.224222	0.241842	0.66967	0.125767	0.177271
A_23_P390700	CNTN1	0.421184	0.168405	0.218924	1.7418	0.0203859	0.0884154	0.831932	0.101362	0.157313
CUST_1397_PI416573500	COL1A1	1.92805	0.0134624	0.0718518	4.10097	1.02854e-05	0.00120074	1.84271	0.016343	0.0497743
A_24_P277934	COL1A2	3.64339	6.72665e-05	0.00409334	4.32044	3.89288e-06	0.000617529	2.55918	0.00262296	0.0136248
A_23_P142533	COL3A1	3.92501	2.16815e-05	0.00208603	4.26346	5.03217e-06	0.000714978	5.41629	1.52121e-08	1.49499e-06
A_23_P65240	COL4A1	4.6769	7.28095e-07	0.000261665	2.33909	0.00483275	0.0423915	5.17663	5.64822e-08	4.06251e-06
CUST_9239_PI416261804	COL4A2	0.934267	0.0875416	0.170248	0.100125	0.230061	0.244046	1.50511	0.0330739	0.0789367
A_23_P205031	COL4A2	2.71302	0.00166684	0.0240888	2.51526	0.00297362	0.0324707	3.13641	0.000427577	0.00358666
A_23_P254522	COL4A4	0.0988732	0.23031	0.243827	1.31954	0.0467469	0.129608	-2.1392	0.00810478	0.0308384
A_32_P218734	COL5A2	-0.93955	0.0868621	0.169674	-1.2533	0.0525243	0.13653	-0.278931	0.195074	0.222678
A_23_P10391	COL5A2	-0.128912	0.224357	0.241875	0.817312	0.103438	0.181829	-0.569827	0.142199	0.189123
A_23_P33196	COL5A2	-1.27257	0.0507925	0.134671	0.39098	0.173953	0.22072	-0.9393	0.0868942	0.143606
A_23_P144071	COL7A1	0.760014	0.111811	0.18784	-1.15164	0.0623673	0.147462	-0.374967	0.176921	0.211931
A_24_P365975	COL8A2	1.0518	0.0732226	0.158004	1.15957	0.0615556	0.146693	1.217	0.0559006	0.110045
CUST_79_PI417507815	COL9A1	1.23512	0.0541966	0.138764	1.54343	0.0306819	0.10731	2.90956	0.000904832	0.00620899
CUST_10863_PI416261804	COL9A2	1.30461	0.0480062	0.131424	1.10444	0.0673501	0.152188	0.0797754	0.234104	0.242561
A_23_P45786	COL9A2	1.39502	0.0407523	0.121997	1.46038	0.0360461	0.114685	0.601632	0.136855	0.185138
CUST_10961_PI416261804	COL9A3	0.451246	0.162953	0.216254	0.784135	0.10824	0.185149	-0.55052	0.145491	0.191331
A_23_P4096	CA4	1.57684	0.0287081	0.10386	4.39256	2.80055e-06	0.000505713	1.31572	0.047067	0.0988561
A_23_P95683	CA5A	2.06821	0.00965515	0.0608611	0.300994	0.190855	0.228146	-1.58455	0.0282669	0.0714508
CUST_14264_PI416261804	CA8	-1.56673	0.0292946	0.104786	-0.402935	0.171749	0.219664	-0.164543	0.217326	0.234185
A_23_P83838	CA8	0.39193	0.173778	0.221598	0.458503	0.161648	0.214981	3.17452	0.000375217	0.00325701
CUST_5092_PI416261804	CA11	-0.437213	0.165489	0.21752	-0.722379	0.117515	0.19144	0.532091	0.148666	0.193585
A_23_P78782	CA11	-1.1903	0.0584824	0.143724	-0.28324	0.194248	0.229716	1.00199	0.0790866	0.136126
A_24_P367289	DDR1	2.56241	0.00259874	0.0303672	0.705739	0.120088	0.192967	2.51038	0.00301507	0.0150988
A_23_P93311	DDR1	2.19036	0.00712454	0.0515122	2.02673	0.0106725	0.0640984	3.52146	0.000107293	0.00126627
A_24_P123601	DDR1	1.58449	0.0282704	0.103123	1.08307	0.0696938	0.1546	3.09273	0.000495807	0.00402097
CUST_132_PI416408490	CACNB1	0.604811	0.136326	0.203189	0.633391	0.13162	0.199675	-0.966101	0.0834984	0.140449
CUST_1079_PI416261804	CACNB1	-1.04366	0.0741608	0.15875	-0.565405	0.14295	0.205956	-2.52887	0.00286075	0.0145064
A_24_P190190	CACNB1	-1.99327	0.011558	0.0666722	-0.5436	0.146679	0.207832	-2.94496	0.00080748	0.00570757
A_23_P405754	CACNB1	-1.9339	0.0132815	0.0714602	0.0218492	0.245642	0.248682	-2.24906	0.00612721	0.0253105
A_24_P91165	CACNB1	-1.92231	0.0136417	0.0723814	-1.79751	0.0180639	0.0836866	-1.02767	0.0760264	0.133007
A_23_P371794	CACNB3	-0.0908131	0.23191	0.244285	-0.429512	0.166888	0.217252	0.981936	0.0815328	0.138556
CUST_133_PI416408490	CACNB3	-2.37334	0.00440698	0.0404071	0.168226	0.216601	0.23897	-1.56879	0.0291741	0.0729292
A_23_P204016	CACNB3	-0.86231	0.0971293	0.177367	-0.023664	0.24528	0.248592	1.65445	0.024509	0.0650799
CUST_1392_PI416261804	CACNG1	-2.04065	0.0103214	0.0629289	-1.22432	0.055208	0.139477	-2.76041	0.00144321	0.00875268
A_23_P89302	CACNG1	0.829909	0.101648	0.180741	0.0145708	0.247094	0.249174	2.44574	0.00361388	0.0172515
A_23_P72025	SLC25A20	-0.801064	0.105774	0.183449	0.143674	0.22144	0.240721	-0.212623	0.207905	0.229568
CUST_9008_PI416261804	CAD	-0.893795	0.0928579	0.174321	-0.0244496	0.245123	0.248582	-0.0193258	0.246145	0.248327
A_23_P40049	CAD	-1.42863	0.0382779	0.118771	-1.0912	0.0687961	0.153734	-1.8366	0.0165674	0.0502325
CUST_140_PI416408490	CALB1	1.87679	0.0151367	0.0761742	2.76488	0.00142361	0.0221403	3.32682	0.000219609	0.00217927
CUST_16773_PI416261804	CALB1	1.40433	0.0400549	0.120996	2.20554	0.006854	0.0506547	2.75589	0.00146334	0.00883424
A_23_P43197	CALB1	1.22458	0.0551835	0.139807	3.87091	2.71079e-05	0.00216491	2.70489	0.00170817	0.00988108
CUST_14719_PI416261804	CALB2	2.21861	0.00662831	0.0497604	1.17027	0.0604732	0.145627	3.90405	2.36494e-05	0.000398766
A_23_P67288	CALR	0.437358	0.165463	0.21752	0.788307	0.107629	0.184682	2.72925	0.00158695	0.00937362
A_24_P350969	MNT	0.112475	0.227612	0.243024	0.487121	0.156543	0.212572	0.0694632	0.236155	0.24347
CUST_12245_PI416261804	CAMK4	1.24194	0.053565	0.137956	2.01022	0.0111021	0.065303	0.885577	0.0939613	0.150329
A_23_P250347	CAMK4	0.778443	0.109077	0.185888	1.82639	0.0169477	0.0808395	0.678651	0.12434	0.176052
CUST_10805_PI416261804	CAMK2B	-1.21846	0.0557625	0.140557	-2.42852	0.00379017	0.0371785	-2.18815	0.00716473	0.0282267
CUST_10802_PI416261804	CAMK2B	-0.710094	0.119412	0.192857	-1.36604	0.0429816	0.124453	-2.74814	0.00149835	0.00898949
A_23_P42882	CAMK2B	-0.913371	0.0902619	0.172409	0.124601	0.22521	0.242213	-2.15188	0.00785167	0.0301665
A_23_P46903	CAMK2G	-0.98422	0.0812519	0.165037	-2.36852	0.00446491	0.0404923	-3.26511	0.000273552	0.00257514
A_24_P141332	CAMK2G	-2.66356	0.00193295	0.0259832	-2.71975	0.0016333	0.0238249	-4.90818	2.2981e-07	1.14458e-05
A_23_P213728	CAMLG	-0.725683	0.117008	0.191455	-1.56071	0.0296481	0.105601	-1.18516	0.0589882	0.11375
A_24_P234856	CAMLG	1.42564	0.0384931	0.118997	1.69327	0.0226008	0.0930352	1.43401	0.0378926	0.0862488
CUST_12423_PI416261804	CAPG	0.188923	0.212538	0.237676	0.452038	0.16281	0.215454	1.84601	0.0162227	0.0495439
A_23_P165636	CAPG	1.71002	0.0218154	0.0909254	0.827667	0.101965	0.180828	2.08266	0.00932061	0.0339898
CUST_11304_PI416261804	CAPN1	-3.01303	0.000646634	0.0142279	-0.57001	0.142168	0.205474	-7.27916	8.39793e-14	1.14016e-10
A_23_P138835	CAPN1	-1.72877	0.0209625	0.0893999	-1.91941	0.0137331	0.0725483	-2.0847	0.00927402	0.0338832
CUST_12666_PI416261804	CAPN2	-0.117786	0.226559	0.242687	1.2306	0.0546181	0.138916	0.909807	0.090731	0.147198
A_23_P23924	CAPN2	0.85532	0.0980935	0.178218	1.16904	0.0605971	0.145726	2.03734	0.010404	0.0365552
A_24_P379379	CAPZA1	0.698863	0.121159	0.194041	0.38034	0.175923	0.221448	2.2355	0.00634622	0.0259404
A_24_P310894	CAPZA1	-1.96576	0.0123316	0.0688455	-0.788936	0.107537	0.184663	-0.96929	0.0831001	0.140061
A_23_P307940	CAPZA2	-0.0621114	0.237619	0.246056	0.00771322	0.248461	0.249626	-1.19497	0.0580243	0.112647
A_32_P224666	CAPZA2	-0.73712	0.115262	0.190354	1.22108	0.0555138	0.139832	-1.21465	0.0561246	0.11031
CUST_5419_PI416261804	CAPZB	0.290362	0.192885	0.230001	-0.341984	0.183091	0.224807	1.30789	0.0477273	0.0996173
A_23_P126752	CAPZB	-0.824351	0.102435	0.181346	-0.615802	0.134506	0.201348	1.80941	0.0175968	0.0522389
CUST_15110_PI416261804	CASQ1	-1.38573	0.0414575	0.122913	-0.461069	0.161187	0.21475	-1.87108	0.0153334	0.047698
A_23_P173	CASQ1	0.386872	0.174713	0.221997	-0.422728	0.168123	0.217763	-1.97227	0.0121447	0.0407456
CUST_12443_PI416261804	CASQ2	-0.0913638	0.231801	0.244247	1.57862	0.0286055	0.104058	-0.575323	0.141268	0.188374
CUST_15643_PI416261804	CAT	2.08276	0.00931831	0.0596961	2.63473	0.00210508	0.0272094	3.80535	3.54015e-05	0.000541165
A_23_P105138	CAT	2.84239	0.0011194	0.01917	3.64661	6.64316e-05	0.00366745	4.33128	3.70612e-06	9.63512e-05
A_24_P12626	CAV1	0.997094	0.0796797	0.163677	-0.0934777	0.231381	0.244501	1.49501	0.0337282	0.0798847
A_23_P134454	CAV1	0.852305	0.0985112	0.178485	1.11463	0.0662521	0.151204	0.172208	0.215818	0.233416
A_23_P123071	CAV2	4.84978	3.08991e-07	0.000159531	1.72585	0.0210935	0.0900356	5.10333	8.34339e-08	5.49091e-06
A_32_P161762	RUNX2	-0.624697	0.133042	0.201161	-1.55736	0.029846	0.105852	-0.856791	0.0978901	0.154073
A_23_P500741	CBFA2T3	0.430575	0.166694	0.2181	2.20311	0.00689679	0.0508786	2.61718	0.00221648	0.0120668
CUST_202_PI416408490	COL9A3	1.60862	0.0269249	0.100457	1.20311	0.0572336	0.141988	-0.915795	0.0899436	0.146351
A_23_P40108	COL9A3	1.04389	0.0741345	0.158707	1.15975	0.061538	0.146693	-1.68897	0.0228061	0.061972
A_23_P214144	COL10A1	0.769284	0.110431	0.186829	-0.72462	0.117171	0.191347	0.340618	0.183348	0.215992
A_23_P1331	COL13A1	-0.143135	0.221546	0.24095	-0.148068	0.220572	0.240397	-0.877306	0.0950802	0.15137
A_24_P90005	COL13A1	-1.92764	0.0134749	0.0718787	0.205707	0.209255	0.235793	-2.42284	0.0038499	0.0181163
CUST_9288_PI416261804	COL16A1	1.78805	0.0184418	0.0840136	4.01213	1.50434e-05	0.0015203	3.29827	0.000243203	0.00235227
A_23_P160318	COL16A1	2.49143	0.00318074	0.0338419	3.5563	9.40288e-05	0.00457137	2.7255	0.00160511	0.00944218
A_23_P375922	COL19A1	-1.5383	0.0309938	0.107749	-0.898541	0.0922243	0.173621	-3.11628	0.000457874	0.003776
A_23_P90436	COMP	-0.538321	0.147589	0.208833	0.585579	0.13954	0.204049	0.230847	0.204358	0.227667
A_24_P264943	COMP	0.571292	0.14195	0.206054	1.77365	0.0190303	0.08564	0.874481	0.095464	0.151779
A_24_P321068	SLC31A1	-2.54974	0.00269506	0.0309308	-0.983823	0.0813006	0.1648	-1.52073	0.032082	0.0775337
A_23_P253405	SLC31A1	-1.45736	0.0362545	0.116045	-0.829508	0.101704	0.180595	-3.1811	0.000366799	0.00320595
A_24_P252667	SLC31A1	0.0410135	0.241821	0.247453	-0.337821	0.183875	0.225168	-2.40222	0.00407403	0.0188563
A_24_P928901	SLC31A1	-0.986422	0.0809815	0.164828	0.204213	0.209547	0.23587	-1.8131	0.017454	0.0519832
CUST_13493_PI416261804	SLC31A2	0.626242	0.132789	0.201026	0.465629	0.16037	0.214418	1.10538	0.0672485	0.123176
A_23_P217109	SLC31A2	2.29818	0.00538792	0.0447451	2.376	0.00437538	0.040057	-0.194715	0.211404	0.231306
A_23_P23947	MAP3K8	-1.75967	0.0196159	0.0867489	0.516813	0.151322	0.210355	-0.725932	0.11697	0.170278
A_23_P141032	COX4I1	-3.8192	3.34718e-05	0.00267948	-3.78528	3.83839e-05	0.00269032	-3.70651	5.2533e-05	0.000732338
A_23_P51069	COX5B	-2.80677	0.00125102	0.0203826	-1.6494	0.0247665	0.0970044	-2.12374	0.0084229	0.0316221
CUST_6236_PI416261804	COX6A1	-2.87325	0.00101568	0.0181414	-1.96131	0.0124609	0.0690302	-2.211	0.00675901	0.0270604
A_32_P168247	COX6A1	-2.71733	0.00164528	0.023992	-2.07987	0.00938443	0.0599939	-3.93053	2.11897e-05	0.000368304
CUST_1885_PI416261804	COX6A2	-0.0119465	0.247617	0.249201	0.872763	0.0956981	0.176329	-1.07966	0.0700736	0.126398
CUST_204_PI416408490	COX6A2	1.11316	0.0664099	0.151741	0.520148	0.15074	0.210006	1.10521	0.0672671	0.12318
CUST_11383_PI416261804	COX6B1	-1.99797	0.01143	0.0663809	-1.37339	0.0424076	0.123592	-3.88299	2.57944e-05	0.000427269
A_23_P108244	COX6B1	-0.0374967	0.242522	0.247697	-1.05532	0.0728193	0.157492	-0.516381	0.151397	0.195504
A_23_P8900	COX6C	-1.11577	0.0661305	0.151576	-2.01508	0.010974	0.0649983	-3.37074	0.000187417	0.00194347
A_23_P67661	COX7A1	-2.68217	0.00182864	0.0252572	-5.18233	5.47842e-08	3.25419e-05	-6.2316	1.15425e-10	3.91771e-08
CUST_1041_PI416261804	COX7A2	-3.44263	0.000144024	0.00631517	-2.28676	0.00555245	0.0451801	-2.78937	0.00132027	0.00818901
A_23_P81690	COX7A2	-2.15105	0.00786798	0.0544664	-1.60249	0.0272617	0.101838	-2.22659	0.00649361	0.0263285
A_23_P159650	COX7B	-2.06903	0.00963576	0.0607844	-1.91029	0.0140239	0.0735023	-4.67939	7.19337e-07	2.74103e-05
A_23_P110811	COX7C	-2.61487	0.00223151	0.0279534	-0.955065	0.0848862	0.167474	-2.01831	0.0108897	0.0376584
CUST_10793_PI416261804	COX8A	-2.67616	0.00186176	0.0254916	-1.22552	0.0550947	0.13935	-2.37016	0.00444515	0.0201192
A_23_P52639	COX8A	-2.7501	0.00148941	0.0225588	-2.36493	0.00450841	0.0406056	-4.44414	2.20614e-06	6.46445e-05
CUST_12555_PI416261804	COX10	-1.7508	0.0199951	0.0876327	-2.00882	0.011139	0.0653705	-2.63846	0.00208211	0.0115067
A_23_P55123	COX10	-0.110402	0.228023	0.243141	-1.09347	0.0685468	0.153498	-2.04846	0.0101288	0.035906
A_24_P213110	COX11	0.469938	0.1596	0.21478	0.0732329	0.235405	0.245806	-0.373782	0.177142	0.212061
A_23_P152666	COX11	-0.110758	0.227952	0.243122	-1.52187	0.0320104	0.109211	-4.37096	3.09248e-06	8.34764e-05
A_23_P118493	TOM1L1	0.546896	0.146113	0.207953	1.81151	0.0175155	0.0823057	1.67821	0.0233263	0.0629378
A_24_P73943	COX11	-2.58734	0.00241797	0.0291949	-2.11378	0.00863349	0.0574852	-1.84858	0.0161297	0.0493369
CUST_8412_PI416261804	COX15	-0.734996	0.115585	0.190576	0.618385	0.13408	0.201111	0.326385	0.186033	0.217477
A_24_P115700	COX15	0.852498	0.0984845	0.178485	0.123887	0.225351	0.242258	0.98092	0.081658	0.13869
A_23_P40817	HPS3	0.349304	0.181715	0.224962	1.17198	0.0603017	0.145503	-0.779073	0.108984	0.163684
A_23_P207837	CPD	1.82929	0.016839	0.0802792	1.70747	0.0219337	0.0918677	1.54866	0.0303659	0.0747544
A_24_P53282	CPD	-0.0335156	0.243316	0.247948	-0.222502	0.205981	0.234565	-0.813575	0.103972	0.159456
A_23_P259442	CPE	1.32654	0.0461652	0.12914	0.614878	0.134659	0.201468	1.49232	0.0339039	0.0801376
CUST_15270_PI416261804	CLDN4	1.09389	0.0685007	0.153646	-0.423366	0.168007	0.217716	-0.257689	0.199162	0.224968
A_24_P35109	CLDN3	-1.95563	0.0126272	0.0696052	-1.08797	0.069152	0.154154	-1.539	0.0309511	0.0757191
A_23_P71017	CLDN3	-0.881849	0.0944647	0.175416	-0.55241	0.145167	0.206961	-1.42707	0.0383896	0.0869047
A_23_P164284	CLDN7	0.405523	0.171273	0.220363	0.280288	0.194814	0.230008	1.44688	0.0369827	0.0849527
CUST_14581_PI416261804	CPOX	0.0540003	0.239234	0.246489	1.58843	0.0280471	0.10307	-0.687884	0.122881	0.174837
A_23_P144179	CPOX	3.85671	2.87314e-05	0.00244738	2.77859	0.00136487	0.0216402	0.508237	0.152822	0.196413
A_24_P347065	CPT1A	-0.821431	0.10285	0.181617	-0.165192	0.217198	0.239152	0.196017	0.211149	0.231226
CUST_13168_PI416261804	CPT2	0.372687	0.177345	0.223072	0.099374	0.23021	0.244112	-0.316104	0.187981	0.218598
A_23_P148919	CPT2	2.28112	0.00563537	0.0457634	0.834805	0.100957	0.179972	2.71136	0.00167521	0.00975235
CUST_12215_PI416261804	CRABP1	-1.8191	0.0172241	0.0812068	-3.48247	0.000124202	0.0054591	-2.9395	0.000821844	0.00578352
A_23_P117882	CRABP1	-2.06726	0.00967734	0.060879	-3.57975	8.59805e-05	0.00431752	-1.35249	0.044055	0.094903
CUST_12079_PI416261804	CRABP2	0.897414	0.0923745	0.173911	-1.19921	0.0576119	0.142527	-1.10663	0.0671139	0.123022
A_23_P115064	CRABP2	1.16899	0.0606022	0.145873	-2.16442	0.00760799	0.0536733	2.92084	0.000872727	0.00604755
A_24_P105721	CREB1	-1.23791	0.0539369	0.138399	-1.92523	0.0135503	0.0720813	0.346278	0.182283	0.21525
CUST_16271_PI416261804	CX3CR1	-1.89964	0.01437	0.074244	-0.268726	0.197035	0.231074	1.38059	0.0418512	0.0918076
A_23_P407565	CX3CR1	-5.43972	1.33412e-08	1.81307e-05	-5.03419	1.19971e-07	5.78656e-05	-2.98766	0.000702804	0.00517427
A_24_P374943	CXADR	2.78343	0.00134469	0.0213109	4.19091	6.9459e-06	0.000897801	4.30687	4.13949e-06	0.00010523
A_23_P57268	CXADR	3.37743	0.000182916	0.0072645	1.69473	0.0225316	0.0929067	5.79433	1.71487e-09	2.80634e-07
CUST_5890_PI416261804	CYB5A	-0.691458	0.122319	0.194688	1.04237	0.07431	0.158838	-2.2171	0.00665401	0.026754
A_23_P101208	CYB5A	0.0588332	0.238271	0.246206	-0.493847	0.155354	0.212176	-0.184961	0.213315	0.232259
CUST_176_PI417507815	CYBA	-2.77631	0.00137448	0.0215502	-1.94811	0.0128505	0.0701954	0.00615308	0.248773	0.249453
A_23_P163506	CYBA	-0.841602	0.100003	0.179605	-0.451353	0.162934	0.215495	0.12759	0.224618	0.237883
A_23_P217258	CYBB	-2.15492	0.00779205	0.054169	-1.36619	0.0429697	0.124445	1.06364	0.0718724	0.1285
A_24_P365767	CYBB	-2.55758	0.0026351	0.030579	-0.70003	0.120977	0.193383	0.174814	0.215306	0.233133
CUST_1560_PI416261804	CYC1	-1.01004	0.0781188	0.162204	-0.650259	0.128881	0.197989	-3.08825	0.000503354	0.00406598
A_23_P20980	CYC1	-3.30539	0.000237111	0.00827	-1.52013	0.0321193	0.109323	-4.09076	1.0749e-05	0.000217433
A_24_P48078	CYLD	0.658573	0.127542	0.197942	1.39117	0.0410433	0.121804	0.776619	0.109346	0.164059
A_23_P65996	CYLD	3.30394	0.000238344	0.0083051	-1.17563	0.0599362	0.145012	1.16274	0.0612333	0.116519
A_23_P163402	CYP1A1	-1.18429	0.059075	0.144367	-1.07444	0.0706562	0.155549	-0.817894	0.103354	0.158972
A_23_P206110	CYP1A2	0.345035	0.182517	0.225356	0.815573	0.103686	0.181997	0.907012	0.0911001	0.147524
A_23_P209625	CYP1B1	2.69823	0.00174275	0.0246548	3.35931	0.000195344	0.00705489	2.98518	0.000708526	0.00520281
A_23_P358917	CYP3A7	-0.152975	0.219605	0.240156	1.10918	0.0668384	0.151577	-0.631134	0.131988	0.181798
A_23_P55779	CYP2A13	1.0773	0.0703365	0.155405	0.649653	0.128979	0.198072	0.102494	0.229591	0.240454
A_23_P208373	CYP2B6	-0.254025	0.199869	0.232716	-1.54798	0.0304067	0.106809	-0.975227	0.0823619	0.139304
CUST_15933_PI416261804	CYP2C8	-2.05683	0.00992569	0.0616584	0.94554	0.0860958	0.16836	-1.5722	0.0289762	0.0726178
A_23_P161368	CYP2C8	-0.373828	0.177133	0.223048	0.00257495	0.249486	0.24985	-1.33669	0.0453312	0.0966239
A_24_P394940	CYP2E1	-2.07637	0.00946482	0.0602256	0.128664	0.224406	0.241901	-1.80289	0.0178514	0.0527172
A_23_P98002	CYP2E1	-2.18083	0.00729904	0.0522795	-1.14128	0.0634387	0.148535	-2.63793	0.00208538	0.0115213
CUST_13857_PI416261804	CYP2J2	1.90562	0.0141748	0.0736821	3.71285	5.12344e-05	0.00312435	4.55529	1.30782e-06	4.29193e-05
A_23_P103486	CYP2J2	1.92629	0.013517	0.0719146	5.16944	5.86997e-08	3.41548e-05	4.37178	3.08089e-06	8.32863e-05
A_24_P191013	CYP4A11	0.468951	0.159776	0.214849	0.177792	0.214722	0.238092	-1.10395	0.0674032	0.123324
A_23_P168928	CYP11B1	-0.311621	0.188832	0.228234	-0.583486	0.139892	0.204287	-0.975863	0.0822831	0.139235
A_24_P52597	CYP17A1	-1.17685	0.0598134	0.145123	-0.651014	0.128759	0.197894	-2.02624	0.0106851	0.0372082
A_24_P400473	SLC25A44	-1.62756	0.0259045	0.0986272	-0.126941	0.224747	0.241971	-0.0158331	0.246842	0.248612
CUST_7483_PI416261804	SLC25A44	0.389851	0.174162	0.221817	-1.18099	0.0594013	0.144481	-1.48893	0.0341263	0.080453
CUST_243_PI417507815	CYP27A1	2.05701	0.00992121	0.0616447	2.56738	0.00256174	0.0300571	0.0464324	0.240741	0.245708
A_23_P131308	CYP27A1	3.04722	0.000577431	0.0133983	-0.416025	0.169348	0.2184	-0.114981	0.227115	0.239056
A_23_P257716	CYP51A1	0.458344	0.161676	0.215791	1.77266	0.0190714	0.0857222	-1.16597	0.0609066	0.116134
A_24_P130041	CYP51A1	2.74981	0.00149073	0.0225588	1.37858	0.0420057	0.123075	1.19554	0.0579686	0.112616
A_23_P23850	DAB1	0.459422	0.161483	0.215714	0.441415	0.164728	0.216222	1.58563	0.0282059	0.0713528
A_23_P257871	DAB2	-0.560475	0.143789	0.206816	0.478974	0.157989	0.213288	-0.58009	0.140463	0.187809
A_24_P56462	DAD1	-0.0850859	0.233048	0.244712	-0.0875833	0.232552	0.244875	1.4888	0.0341353	0.080453
A_24_P47870	DAD1	1.23489	0.0542183	0.138802	1.16843	0.0606579	0.145796	2.7567	0.0014597	0.00881809
A_23_P106056	DAD1	0.896365	0.0925144	0.174076	0.363601	0.179039	0.222881	2.70306	0.00171762	0.00992899
A_23_P212579	DAG1	0.301844	0.190693	0.229083	2.83059	0.00116154	0.0198625	1.87817	0.0150893	0.0471913
A_24_P225961	DAG1	0.480629	0.157695	0.213867	0.418737	0.168852	0.218182	1.03412	0.0752705	0.132196
A_23_P61919	DGKB	1.62491	0.0260456	0.0987724	2.39526	0.00415217	0.0388976	-0.0239519	0.245223	0.247852
A_23_P132932	DGKQ	-2.59	0.00239939	0.0290677	-1.30613	0.0478767	0.130864	-0.697565	0.121362	0.173828
A_24_P243278	DAP	0.0977691	0.230529	0.243903	-0.0110071	0.247804	0.249408	1.56457	0.029421	0.0733515
A_23_P92687	DAP	-0.194065	0.211531	0.237352	-0.255294	0.199624	0.232165	3.61655	7.46391e-05	0.000956994
A_24_P393449	DAPK1	-1.16779	0.0607226	0.146028	-2.46044	0.00346917	0.0353397	-2.98785	0.000702364	0.00517207
A_23_P252163	DAPK1	-0.252629	0.200139	0.232882	-1.07865	0.0701863	0.155095	-0.488294	0.156335	0.198676
CUST_12147_PI416261804	DAPK3	-0.255133	0.199655	0.232622	0.832838	0.101234	0.180226	-0.794314	0.106753	0.161794
A_23_P165028	DAPK3	-1.48096	0.0346543	0.113542	0.504859	0.153415	0.211243	-3.59953	7.96986e-05	0.00100399
A_23_P108415	DARS	0.485421	0.156844	0.213464	-0.0127647	0.247454	0.249283	3.01999	0.000631965	0.00478339
CUST_11713_PI416261804	DAXX	-0.713446	0.118892	0.192513	-2.24814	0.00614184	0.0476995	-2.53131	0.00284097	0.01445
A_23_P122579	DAXX	0.846979	0.0992516	0.178978	0.917323	0.0897433	0.171152	-1.4923	0.033905	0.0801376
CUST_16794_PI416261804	BRINP1	-2.47177	0.00336118	0.0348619	-4.51278	1.59957e-06	0.000338933	-3.59327	8.16395e-05	0.00102076
A_23_P94517	BRINP1	-0.844484	0.0995998	0.179262	-1.18649	0.0588573	0.143945	-2.64179	0.00206175	0.0114279
CUST_16039_PI416261804	DBH	2.51983	0.00293531	0.0325335	0.992028	0.0802959	0.163938	-0.236949	0.203174	0.227127
A_23_P112296	DBH	1.70868	0.0218774	0.0909871	-0.545148	0.146413	0.20771	0.407871	0.170842	0.208116
CUST_13770_PI416261804	DBP	-0.730097	0.116333	0.191039	-1.4529	0.0365632	0.115433	0.688655	0.12276	0.174751
A_23_P130753	DBP	-1.55592	0.0299321	0.10595	-2.37365	0.00440332	0.0402271	0.191597	0.212015	0.231612
A_32_P50005	DBT	-1.27655	0.0504407	0.134439	-0.297413	0.191538	0.228428	0.145294	0.22112	0.236184
A_23_P74022	DBT	0.523897	0.150087	0.210159	-1.04447	0.0740668	0.158694	0.387997	0.174504	0.210504
A_24_P28524	DBT	-1.14042	0.0635282	0.149098	0.706903	0.119907	0.192823	-0.203373	0.209711	0.230475
CUST_13856_PI416261804	DCC	0.635274	0.131312	0.200179	-2.1509	0.00787094	0.0546863	1.67469	0.0234989	0.0632849
A_23_P158708	DCC	-0.887638	0.0936839	0.174856	-0.323132	0.186649	0.226286	-1.65025	0.024723	0.0654786
CUST_7931_PI416261804	ECI1	-0.14589	0.221002	0.240787	-0.168732	0.216502	0.23893	-1.51026	0.0327441	0.0784637
A_23_P163647	ECI1	-0.245037	0.201607	0.233598	-0.0956834	0.230943	0.244362	-0.670648	0.125611	0.177186
A_24_P89080	DCK	-0.606331	0.136074	0.203088	0.12419	0.225291	0.242227	-0.657809	0.127665	0.178676
A_23_P259438	DCK	0.645798	0.129603	0.199214	0.59722	0.13759	0.202957	0.951324	0.08536	0.142287
A_23_P258246	DDB1	0.366408	0.178515	0.223598	0.480696	0.157683	0.213237	-0.18881	0.21256	0.2319
CUST_13560_PI416261804	DDB2	-3.37928	0.000181691	0.00724729	-2.54861	0.00270381	0.0309096	-2.30252	0.0053264	0.022914
A_24_P216165	CEBPA	0.762177	0.111489	0.187556	-0.836043	0.100783	0.179802	-1.01227	0.0778522	0.134888
A_24_P224727	CEBPA	0.767279	0.110729	0.187016	-1.4581	0.0362032	0.114916	0.927143	0.088463	0.144972
A_23_P375494	CEBPA	-0.974184	0.0824913	0.165892	-0.204975	0.209398	0.235811	-0.614053	0.134795	0.183598
A_23_P143242	CEBPB	-0.493594	0.155398	0.212792	-0.248534	0.20093	0.232618	-1.16022	0.06149	0.116759
A_23_P411296	CEBPB	1.04174	0.0743827	0.158864	1.65759	0.0243502	0.0963138	-1.06818	0.0713601	0.127858
CUST_9370_PI416261804	CEBPD	-0.219397	0.206585	0.235451	-1.02648	0.0761659	0.160544	0.986929	0.0809193	0.137958
CUST_11253_PI416261804	CEBPE	-0.210232	0.208372	0.236113	0.426447	0.167446	0.217476	-0.0631541	0.237411	0.244117
A_23_P2990	CEBPE	0.873793	0.0955578	0.176198	0.021283	0.245755	0.248727	-0.213695	0.207696	0.229469
A_23_P356755	CEBPG	-1.29907	0.0484804	0.131881	-0.149659	0.220258	0.240255	-4.30559	4.16353e-06	0.000105694
CUST_4786_PI416261804	CEBPG	-1.5066	0.0329783	0.110958	0.388439	0.174423	0.220909	0.218357	0.206788	0.229016
CUST_14090_PI416261804	SPSB2	0.251645	0.200329	0.232986	1.72228	0.0212545	0.0903563	0.821557	0.102832	0.158536
A_24_P213912	CENPB	-0.908729	0.0908733	0.172851	-0.17833	0.214616	0.23806	0.0674588	0.236554	0.243626
A_23_P257905	CENPB	-1.96049	0.0124847	0.0692154	-0.782124	0.108535	0.185318	-0.525189	0.149863	0.194489
A_23_P167194	CENPC	-0.675188	0.124889	0.196348	-0.97258	0.0826905	0.165899	-1.03455	0.0752197	0.132126
A_24_P240338	CENPC	-0.733231	0.115854	0.190725	-2.27836	0.00567625	0.0457709	0.126162	0.224901	0.238019
CUST_11676_PI416261804	CENPE	0.713708	0.118852	0.192499	0.832542	0.101276	0.180249	2.79419	0.00130074	0.00810213
A_23_P253524	CENPE	1.28096	0.0500519	0.13391	0.980379	0.0817248	0.165212	2.34658	0.00473665	0.0210539
A_24_P96780	CENPF	-2.63374	0.00211123	0.0272601	0.363109	0.179131	0.22293	0.23265	0.204008	0.227554
A_23_P401	CENPF	-0.468294	0.159894	0.214933	0.657461	0.127721	0.19732	1.09546	0.0683285	0.124452
CUST_13922_PI416261804	CETN2	0.815607	0.103681	0.182102	0.372589	0.177364	0.222069	-0.786964	0.107826	0.162744
A_23_P73493	CETN2	-0.319964	0.187249	0.22745	0.174188	0.215429	0.238486	0.190057	0.212316	0.231764
CUST_670_PI416261804	CETN3	1.677	0.0233857	0.0937706	0.428156	0.167134	0.217318	2.49438	0.00315444	0.015586
A_23_P7732	CETN3	-0.330309	0.185292	0.226532	1.34047	0.0450231	0.127307	0.957409	0.0845902	0.141529
A_23_P35820	CFL1	0.409616	0.170522	0.220022	-0.991269	0.0803885	0.163985	-0.0672386	0.236598	0.243638
A_32_P148710	CFL1	-0.707522	0.119811	0.193151	-0.115694	0.226974	0.24283	-1.22283	0.055348	0.109339
A_23_P65401	CFL2	-0.478622	0.158052	0.214001	0.652426	0.128532	0.197733	-2.53804	0.00278691	0.0142562
A_24_P373152	CFL2	-1.34022	0.0450436	0.127743	-1.6494	0.0247662	0.0970044	-2.36949	0.00445314	0.020148
A_23_P1552	CTSC	1.38508	0.0415071	0.122998	0.868071	0.0963388	0.176709	2.31748	0.00511936	0.0222716
A_24_P228302	CEACAM7	1.21082	0.0564916	0.141198	-0.936142	0.0873	0.169206	0.624116	0.133138	0.182555
A_24_P70480	CEACAM4	0.563599	0.143257	0.206548	-0.643797	0.129927	0.198587	0.344443	0.182628	0.215489
CUST_1260_PI416261804	CHAD	-1.45329	0.0365358	0.116329	-0.788266	0.107635	0.184684	-3.69431	5.51219e-05	0.000759625
A_23_P26976	CHAD	0.592794	0.13833	0.204242	-1.6102	0.0268386	0.101185	1.56149	0.0296023	0.0736282
CUST_1357_PI416261804	RCBTB2	-0.426617	0.167415	0.218396	0.30812	0.189498	0.227528	1.52099	0.0320656	0.0775043
A_23_P14105	RCBTB2	-0.94076	0.0867069	0.169479	-1.57132	0.0290272	0.104616	-0.805448	0.10514	0.160455
CUST_1717_PI416261804	CHD1	1.86198	0.0156516	0.077501	-1.46185	0.0359458	0.114609	0.431678	0.166494	0.205162
A_23_P70201	CHD1	-0.349553	0.181669	0.224961	-0.652268	0.128557	0.197749	-1.09124	0.0687915	0.124892
CUST_1156_PI416261804	CHD2	-0.883807	0.0942001	0.175266	-0.509263	0.152642	0.210886	-0.925078	0.0887313	0.145271
A_24_P85317	CHD2	0.410694	0.170324	0.219919	-2.0158	0.0109553	0.0649777	-1.14225	0.0633376	0.118894
A_24_P264664	CHD2	0.862905	0.0970474	0.177297	-2.32626	0.00500118	0.0432684	-1.39555	0.0407122	0.0900636
CUST_16910_PI416261804	CHD4	1.12253	0.0654096	0.150923	-0.417791	0.169025	0.218283	0.421111	0.168419	0.206465
A_23_P53541	CHD4	0.387496	0.174597	0.221966	-0.408755	0.17068	0.219153	0.227079	0.205091	0.228069
CUST_16260_PI416261804	AKR1C4	-0.501281	0.154043	0.212231	0.575625	0.141217	0.205016	1.76267	0.0194889	0.0558217
CUST_15559_PI416261804	CHGA	-3.29086	0.000249703	0.00849108	-4.81586	3.66426e-07	0.000124159	-4.91902	2.17445e-07	1.10492e-05
A_32_P27046	CHGA	-0.552143	0.145213	0.207502	-1.88947	0.0147073	0.0755325	-4.3112	4.05927e-06	0.000103766
A_23_P57155	CHGB	-0.747257	0.113727	0.189084	-2.98159	0.000716893	0.0148774	-1.81694	0.0173067	0.0516791
A_23_P382584	CHGB	-0.857249	0.0978268	0.177992	-0.894227	0.0928001	0.174079	-0.106906	0.228716	0.239955
A_24_P274111	CHI3L1	-1.42299	0.0386848	0.119243	-1.74053	0.0204417	0.0885135	-3.09077	0.000499098	0.00403907
A_23_P137665	CHI3L1	-0.158869	0.218443	0.239819	0.806902	0.104931	0.182822	-0.0480032	0.240428	0.245562
A_23_P22548	CHM	-0.784305	0.108215	0.185256	-0.58643	0.139397	0.20399	-2.46983	0.00337945	0.016369
A_23_P11144	CHM	-0.501914	0.153932	0.212201	0.00985488	0.248034	0.249463	-1.04924	0.0735174	0.130379
CUST_1056_PI416573500	CHM	-0.728474	0.116581	0.191174	-1.9682	0.0122613	0.0684823	-1.83848	0.016498	0.0500966
A_24_P712350	CHML	-0.511418	0.152265	0.211384	-1.13479	0.0641162	0.149292	-3.42012	0.000156484	0.00169862
A_23_P46118	CHML	-1.70907	0.0218595	0.0909642	-0.979951	0.0817776	0.165219	-2.77554	0.00137775	0.0084639
A_23_P79482	CHN1	-0.977164	0.082122	0.165627	-1.09791	0.068061	0.152903	-5.04571	1.12959e-07	6.90006e-06
A_23_P52610	DDB2	-1.78385	0.0186122	0.0843242	-2.12627	0.00837026	0.0566645	-1.39071	0.0410781	0.090628
A_24_P152968	AKR1C1	-0.875567	0.0953163	0.176044	-0.290395	0.192879	0.229116	0.964887	0.0836504	0.140575
CUST_630_PI417507815	AKR1C1	-0.931535	0.0878942	0.170446	0.947958	0.0857876	0.167984	-0.725091	0.117099	0.170419
CUST_13009_PI416261804	GADD45A	-3.40691	0.000164255	0.00682975	-3.07094	0.000533473	0.0125726	-3.09645	0.000489634	0.00397884
A_23_P23221	GADD45A	-1.36928	0.0427276	0.124574	-2.36248	0.00453825	0.0407841	-3.22457	0.000315403	0.00285898
A_23_P21134	DDIT3	-1.2026	0.0572826	0.142321	-1.2916	0.0491239	0.132651	-2.42918	0.00378323	0.0178598
A_24_P175909	MARS	-0.812572	0.104116	0.182402	-0.327447	0.185832	0.225871	-1.08068	0.0699603	0.126266
CUST_15450_PI416261804	DDOST	-0.130249	0.224092	0.241796	2.05189	0.0100452	0.0621268	0.871406	0.0958831	0.152208
A_23_P149099	DDOST	0.313377	0.188499	0.228114	0.01155	0.247696	0.249356	-0.291952	0.192581	0.221285
CUST_13826_PI416261804	DDX1	-0.878069	0.0949765	0.175776	1.33478	0.0454867	0.127904	-3.09797	0.00048712	0.00396544
A_23_P108554	DDX1	-0.837166	0.100625	0.179977	-0.129131	0.224313	0.241878	-3.38067	0.00018077	0.00189082
A_23_P317654	DDX3X	-0.529428	0.149127	0.209591	-2.69023	0.00178509	0.0248145	-2.39293	0.00417863	0.0192287
A_23_P317657	DDX3X	-0.378117	0.176336	0.222741	-1.18954	0.0585571	0.143595	-0.980381	0.0817245	0.138745
A_24_P126060	DDX3X	-0.209754	0.208465	0.236146	-0.71888	0.118054	0.191531	-1.21935	0.0556776	0.10973
A_23_P125656	DDX3X	-2.03505	0.0104615	0.0633412	-2.18325	0.0072543	0.0522886	-4.51607	1.57498e-06	4.93875e-05
CUST_17025_PI416261804	DDX5	1.85228	0.0159963	0.0782984	1.5696	0.0291269	0.104805	0.154306	0.219342	0.235243
A_23_P15511	DDX5	0.270331	0.196726	0.23142	-1.63465	0.0255308	0.0985553	1.09234	0.0686704	0.124761
A_32_P80255	DDX6	0.499023	0.154441	0.212389	-0.246862	0.201254	0.232646	0.461292	0.161147	0.201776
A_23_P203201	DDX6	1.56922	0.0291489	0.104552	0.205402	0.209315	0.235793	-0.733914	0.11575	0.169243
A_24_P215407	DDX6	0.687073	0.123009	0.195169	0.0698397	0.23608	0.246042	0.542988	0.146784	0.192272
A_24_P101128	DMXL1	0.65425	0.128238	0.198399	0.477943	0.158173	0.213411	-1.54393	0.0306514	0.0752159
A_23_P250571	DMXL1	0.11025	0.228053	0.243147	-0.302957	0.190481	0.228011	-3.39375	0.000172357	0.00182235
CUST_6253_PI416261804	DHX8	-0.448256	0.163492	0.216546	-0.710599	0.119333	0.192393	-0.50497	0.153395	0.196774
A_23_P124224	DHX8	0.733485	0.115816	0.190721	-0.1874	0.212837	0.237381	0.2728	0.196252	0.223381
CUST_10531_PI416261804	DDX10	-1.1609	0.061421	0.146879	-1.0784	0.0702136	0.155095	0.404442	0.171472	0.208462
A_23_P32938	DDX10	2.19432	0.00705303	0.0512416	2.39078	0.00420311	0.0391546	0.561672	0.143585	0.190049
A_23_P69826	DHX15	-1.2764	0.0504535	0.134458	-1.52923	0.031552	0.108519	-1.69678	0.0224346	0.061276
A_24_P269619	DECR1	-1.42573	0.0384866	0.118997	-0.985597	0.0810828	0.164567	-1.07708	0.0703609	0.126768
A_23_P71464	DECR1	-1.04351	0.0741785	0.158765	-0.574884	0.141342	0.205074	0.232522	0.204033	0.227567
A_23_P71480	DEFB1	1.32437	0.0463448	0.129408	0.474003	0.158874	0.213696	-1.93409	0.0132756	0.0432766
CUST_16711_PI416261804	DEFB4A	-0.296385	0.191734	0.229476	-1.91783	0.0137833	0.0726669	-1.26815	0.0511863	0.104194
A_23_P90710	DES	4.56007	1.27843e-06	0.000405856	5.67311	3.5056e-09	6.86921e-06	4.29323	4.40233e-06	0.000110542
CUST_14982_PI416261804	CFD	0.178724	0.214539	0.238364	0.406436	0.171106	0.219353	3.20792	0.00033425	0.00299648
A_23_P119562	CFD	0.779767	0.108882	0.185834	0.74651	0.11384	0.189245	2.05946	0.00986259	0.0352692
A_24_P222758	DFFA	-0.480599	0.1577	0.213867	1.04256	0.0742876	0.158838	-1.67694	0.0233886	0.0630617
A_23_P358417	TIMM8A	-3.68315	5.75915e-05	0.00374525	-3.16009	0.000394295	0.0107144	-2.2013	0.00692876	0.0275295
A_23_P217637	TIMM8A	-2.87584	0.00100737	0.0180837	-1.4153	0.0392453	0.118994	-4.23061	5.82639e-06	0.000136909
CUST_5972_PI416261804	DFNA5	0.458612	0.161628	0.215777	-0.781526	0.108623	0.185413	-0.698966	0.121143	0.17365
A_23_P82449	DFNA5	0.631642	0.131905	0.200466	-0.516565	0.151365	0.210381	-0.144544	0.221268	0.236205
CUST_15018_PI416261804	DHCR7	0.426771	0.167386	0.218382	2.04806	0.0101385	0.0623988	1.20611	0.0569438	0.111351
CUST_229_PI416408490	DHCR7	0.569802	0.142203	0.206241	2.11422	0.00862414	0.05748	1.87886	0.0150658	0.0471418
A_23_P24444	DHCR7	3.26099	0.000277555	0.00891685	3.92418	2.17565e-05	0.00190775	3.19146	0.000353892	0.00312447
A_23_P217820	DHCR24	-1.08387	0.0696054	0.154741	1.97557	0.012051	0.0679453	-0.894841	0.092718	0.149148
A_23_P379475	DHCR24	1.18117	0.0593839	0.144688	1.7442	0.020281	0.088242	0.523525	0.150152	0.194678
A_24_P320284	DHFR	-3.14219	0.000419223	0.0111439	-0.948501	0.0857187	0.167906	-3.3016	0.000240338	0.00233194
A_24_P343095	DHFR	-1.4732	0.0351742	0.114469	0.184718	0.213363	0.237525	-0.788258	0.107636	0.162607
A_23_P167553	DHFR	-1.46154	0.0359665	0.115578	0.120867	0.225949	0.242444	-2.38537	0.00426547	0.019501
A_24_P942328	DHFR	0.42159	0.168331	0.218894	-1.44725	0.0369569	0.116047	-1.81179	0.0175045	0.0520872
A_32_P211045	DHFR	-1.47856	0.0348144	0.113773	-0.37622	0.176688	0.221836	-1.3619	0.0433074	0.0938677
CUST_12841_PI416261804	DHODH	0.156979	0.218815	0.239991	0.42466	0.167771	0.217626	1.67165	0.0236483	0.0635912
A_23_P15202	DHODH	0.948699	0.0856934	0.168667	-0.312508	0.188664	0.227159	1.31101	0.0474636	0.0993136
CUST_9791_PI416261804	DHPS	-1.851	0.0160425	0.0784699	-0.733426	0.115825	0.190462	-0.549239	0.14571	0.191506
A_23_P501887	DHPS	-0.969056	0.0831293	0.166517	0.586891	0.139319	0.20393	-1.31353	0.0472511	0.0990668
A_24_P100277	CYB5R3	1.28621	0.0495924	0.133323	0.149174	0.220354	0.240273	2.74766	0.00150058	0.0089939
A_24_P378958	CYB5R3	0.0294795	0.244121	0.248098	1.077	0.0703704	0.155265	0.772755	0.109917	0.164566
A_23_P502224	CYB5R3	0.34079	0.183315	0.225599	2.41928	0.00388786	0.037713	1.50394	0.0331494	0.0790449
CUST_9881_PI416261804	DKC1	0.35579	0.180499	0.224511	1.04506	0.0739991	0.158649	1.41858	0.0390055	0.0877244
CUST_11351_PI416261804	DKC1	-0.609759	0.135505	0.202704	1.01819	0.0771474	0.161231	2.11181	0.00867577	0.0323439
CUST_230_PI416408490	DKC1	1.19017	0.0584945	0.143744	-1.37533	0.0422576	0.123434	1.24821	0.052989	0.106376
A_23_P137143	DKC1	-0.450015	0.163175	0.216409	-0.787522	0.107744	0.184775	0.0289845	0.244219	0.247419
A_24_P281923	DLAT	-1.4265	0.0384311	0.118937	-2.01558	0.0109609	0.0649836	-0.608515	0.135712	0.18431
A_24_P372672	DLAT	-1.12826	0.0648029	0.150382	-0.428242	0.167119	0.217318	-4.0503	1.27878e-05	0.000248811
CUST_67_PI416379584	PIH1D2	-0.125678	0.224997	0.242162	-0.525684	0.149777	0.209501	-0.694291	0.121875	0.174182
A_23_P203030	DLAT	-2.17591	0.00739055	0.0526292	-2.0661	0.00970488	0.0610628	-2.07186	0.00956971	0.0345704
CUST_7755_PI416261804	DLD	-1.75352	0.0198782	0.087411	-1.34703	0.044493	0.126639	-4.14939	8.33409e-06	0.000179286
A_23_P111835	DLD	-2.07377	0.0095252	0.0603675	-0.607038	0.135956	0.202236	-4.34045	3.55477e-06	9.30035e-05
CUST_235_PI416408490	DLG4	-0.735253	0.115546	0.190566	-1.37466	0.042309	0.123461	-0.21343	0.207748	0.229469
CUST_14992_PI416261804	DLG4	-0.34019	0.183428	0.225628	0.0475083	0.240527	0.247148	1.19079	0.0584344	0.113079
A_23_P411102	DLG4	2.03754	0.010399	0.0632375	1.19652	0.0578731	0.142819	2.20673	0.00683321	0.0272741
A_24_P13572	DLST	-3.04109	0.000589311	0.0135419	-1.00969	0.0781608	0.162052	-2.39004	0.00421158	0.0193413
A_23_P205697	DLST	1.4196	0.038931	0.119553	0.818033	0.103335	0.181752	0.0393239	0.242158	0.246359
A_23_P20337	DPYSL2	-1.22578	0.05507	0.139736	-0.928481	0.0882896	0.170016	-0.462387	0.160951	0.201651
A_24_P38347	DPYSL2	0.534358	0.148274	0.20909	0.488251	0.156343	0.212523	-0.499738	0.154315	0.197394
A_23_P350824	DPYSL2	0.122221	0.225681	0.242456	0.3541	0.180816	0.223736	-0.733212	0.115857	0.169335
A_23_P7528	DPYSL3	0.180727	0.214146	0.238263	0.772636	0.109935	0.186399	2.71086	0.00167772	0.00976041
A_24_P149036	DPYSL3	2.00946	0.011122	0.0653574	2.60489	0.00229759	0.0283381	3.93598	2.07143e-05	0.0003621
A_23_P63205	DR1	0.880152	0.0946943	0.175577	0.952805	0.0851722	0.167637	-1.323	0.0464585	0.0980837
A_23_P150162	DRD4	-0.869237	0.0961793	0.176698	-0.593682	0.138181	0.203248	-0.557037	0.144376	0.190627
A_23_P250951	SLC26A2	-0.0767301	0.23471	0.245268	0.00856039	0.248292	0.249552	0.943944	0.0862996	0.143163
CUST_6757_PI416261804	DTNA	-0.397607	0.17273	0.221168	0.545486	0.146355	0.207685	0.738757	0.115014	0.168615
A_24_P216421	DTNB	-1.48137	0.0346272	0.113524	-0.562424	0.143457	0.206183	-0.83244	0.10129	0.157237
A_23_P210319	DTNB	0.434753	0.165935	0.217711	2.09916	0.00895064	0.0585899	2.61857	0.00220747	0.0120272
A_23_P213944	HBEGF	1.91186	0.0139737	0.0732809	1.24849	0.0529627	0.137128	2.46656	0.00341044	0.0164755
A_24_P140608	HBEGF	-0.313877	0.188404	0.228089	1.0857	0.0694033	0.154342	-1.15998	0.0615138	0.116792
A_23_P36567	DTX1	0.106204	0.228855	0.243406	0.749283	0.113422	0.188948	-1.14756	0.0627878	0.11836
A_24_P290751	DTX1	-0.489599	0.156104	0.213103	0.0342902	0.243161	0.24799	3.50848	0.000112669	0.00131407
A_23_P135364	DTYMK	1.07715	0.0703536	0.155424	1.27218	0.0508277	0.134653	2.50661	0.00304742	0.0152064
A_23_P123974	DTYMK	-0.493251	0.155459	0.212813	0.464814	0.160516	0.214438	1.01238	0.0778388	0.134874
CUST_7363_PI416261804	ECM2	1.12249	0.0654134	0.150923	1.14358	0.0631999	0.148265	-0.0412588	0.241772	0.24618
A_23_P303671	ECM2	1.7878	0.0184521	0.0840247	1.1344	0.0641566	0.14932	0.810569	0.104403	0.159823
A_23_P110712	DUSP1	0.753973	0.112716	0.188368	1.27038	0.0509876	0.134807	-0.434861	0.165916	0.204855
A_23_P400255	DUSP3	-1.67889	0.0232931	0.0935529	-1.65475	0.0244939	0.0965167	-2.50475	0.00306348	0.0152488
A_23_P129956	DUSP3	-0.399133	0.172449	0.221061	-0.502913	0.153756	0.211412	-0.813782	0.103942	0.15945
CUST_7910_PI416261804	DUSP4	0.0144932	0.247109	0.249061	-0.38638	0.174804	0.220968	-0.90933	0.090794	0.147261
A_23_P134935	DUSP4	-0.728676	0.11655	0.191163	1.13575	0.0640155	0.149203	-0.128373	0.224463	0.23781
CUST_11669_PI416261804	DUSP5	-2.69974	0.00173486	0.0246216	-0.588147	0.139108	0.203847	-0.610011	0.135464	0.184058
A_23_P150018	DUSP5	1.86408	0.0155775	0.0773325	-0.447891	0.163558	0.215741	0.719335	0.117984	0.171108
CUST_14314_PI416261804	DUSP6	-0.189816	0.212363	0.23762	1.51609	0.0323742	0.109766	-0.619525	0.133893	0.183077
CUST_14319_PI416261804	DUSP6	-0.88873	0.093537	0.174733	2.17061	0.00749022	0.0532007	1.44074	0.0374147	0.085559
A_23_P155425	DUSP7	0.163683	0.217495	0.239443	1.4004	0.0403481	0.120744	-0.581212	0.140274	0.187707
A_24_P51855	DUSP7	0.925191	0.0887167	0.17109	0.51105	0.152329	0.210834	-0.0410178	0.24182	0.246206
CUST_8127_PI416261804	DUSP7	1.34965	0.0442818	0.12671	0.352583	0.1811	0.223808	-0.817142	0.103462	0.159079
CUST_207_PI416408490	CREB1	0.457266	0.16187	0.215883	-2.0184	0.0108875	0.0647369	1.61336	0.0266664	0.0686406
A_23_P79231	CREB1	1.08491	0.0694907	0.154646	-0.0177595	0.246458	0.248895	0.454148	0.162431	0.20269
A_24_P128145	ATF2	0.99689	0.0797045	0.163713	-0.965685	0.0835505	0.166418	0.663122	0.126813	0.178132
A_24_P246467	ATF2	0.543999	0.146611	0.20824	-0.563514	0.143271	0.206099	-1.62824	0.0258686	0.0673179
A_23_P14026	CREBL2	-2.17847	0.00734284	0.0523976	-1.23201	0.0544859	0.13873	-0.817636	0.103391	0.159011
A_24_P56194	CREBL2	-0.729059	0.116491	0.19114	-0.946681	0.0859503	0.168171	-0.869759	0.0961081	0.15242
CUST_14775_PI416261804	CREM	-0.495069	0.155138	0.212657	1.68848	0.0228299	0.0933341	1.38638	0.041408	0.0911319
A_24_P360763	CREM	-0.306561	0.189794	0.228703	-0.434323	0.166014	0.216784	1.07979	0.0700593	0.126386
CUST_16797_PI416261804	CRH	0.910276	0.0906693	0.172748	1.74294	0.0203361	0.0883351	0.00797845	0.248409	0.249334
CUST_208_PI416408490	CRH	0.242498	0.202099	0.233835	1.47313	0.0351792	0.113538	-0.816807	0.10351	0.159126
A_23_P31755	CRH	1.04903	0.0735416	0.158198	0.631567	0.131917	0.199775	-0.0447288	0.241081	0.245863
CUST_14600_PI416261804	CRHBP	-1.23628	0.0540884	0.138585	0.616668	0.134363	0.20124	0.0838359	0.233297	0.242251
A_23_P30567	CRHBP	-1.03219	0.0754953	0.159824	2.54708	0.00271572	0.0309537	0.739224	0.114943	0.168552
CUST_210_PI416408490	CRHR2	0.190155	0.212297	0.237591	-2.11223	0.00866663	0.0575843	-2.18592	0.0072053	0.0283395
A_23_P215331	CRHR2	-1.56332	0.0294945	0.105164	-3.15862	0.000396288	0.0107402	-2.84412	0.00111335	0.00725972
CUST_5632_PI416261804	CRIP1	3.34233	0.000207694	0.00770772	6.18691	1.53384e-10	8.0323e-07	2.95456	0.000782791	0.00560226
A_23_P44674	CRIP1	0.294171	0.192157	0.229645	3.47318	0.000128582	0.00560215	-0.104426	0.229208	0.240307
CUST_942_PI416261804	CRIP2	0.941744	0.0865809	0.169384	1.42888	0.0382598	0.117745	2.15142	0.00786082	0.0301953
A_23_P112798	CRIP2	1.3352	0.045453	0.128272	-0.0286391	0.244288	0.248321	2.55408	0.00266174	0.0137696
A_23_P40535	CRKL	0.889909	0.0933787	0.174606	1.43766	0.0376329	0.116868	-0.0209817	0.245815	0.248178
A_24_P935009	CRKL	-1.62394	0.026097	0.0989011	2.0045	0.011254	0.0656892	-1.59248	0.027819	0.0706352
CUST_329_PI416408490	HAPLN1	-1.30421	0.0480406	0.131468	1.16283	0.0612245	0.146304	-0.83339	0.101156	0.157107
A_23_P7727	HAPLN1	-1.23458	0.054247	0.138826	0.774207	0.109702	0.186251	0.0943723	0.231203	0.241184
A_23_P36665	CRY1	1.39029	0.0411104	0.122383	1.02813	0.0759726	0.160311	0.669656	0.125769	0.177271
A_24_P407235	CRY1	1.07993	0.0700439	0.155021	-0.195443	0.211261	0.236717	0.914974	0.0900513	0.146458
CUST_15288_PI416261804	CRYAB	0.227315	0.205045	0.234914	2.74403	0.00151723	0.0228877	1.10412	0.0673848	0.123305
A_24_P206776	CRYAB	1.28968	0.0492904	0.132846	3.80061	3.60846e-05	0.00260385	0.54041	0.147229	0.192583
CUST_12088_PI416261804	CRYBB1	-1.87304	0.0152656	0.0765157	-0.877047	0.0951153	0.175933	-4.18232	7.21381e-06	0.000160637
A_23_P143621	CRYBB1	-2.01219	0.01105	0.0651534	-0.935243	0.0874157	0.169308	-2.70652	0.00169979	0.009849
A_23_P40574	CRYBB2	1.18799	0.0587097	0.144036	1.38772	0.0413057	0.122089	-0.33921	0.183613	0.216115
A_23_P29179	CRYBB3	-0.398763	0.172517	0.22111	0.824001	0.102485	0.1812	0.722908	0.117434	0.170671
CUST_16354_PI416261804	CRYGA	-1.80181	0.0178937	0.0827605	-2.9938	0.000688815	0.0145701	-1.86161	0.0156644	0.0484117
A_23_P165380	CRYGA	1.16002	0.0615099	0.146977	0.78569	0.108012	0.18501	-0.708523	0.119655	0.172542
A_23_P131215	CRYGD	-1.74742	0.0201411	0.0878736	-2.84282	0.00111791	0.0193949	-2.54417	0.00273841	0.0140551
A_23_P320705	CRYGD	-2.65448	0.00198575	0.0263643	-3.00162	0.000671375	0.014367	-3.07586	0.000524749	0.00417955
A_23_P132738	CRYGS	-0.074016	0.235249	0.24544	-1.08932	0.0690032	0.154	-0.652414	0.128534	0.179273
A_24_P414205	CRYGS	0.87598	0.0952603	0.176015	-0.386702	0.174744	0.220966	-0.030335	0.24395	0.247323
CUST_7966_PI416261804	CS	-2.95408	0.000783996	0.0157387	0.0252149	0.244971	0.248554	-3.46156	0.000134265	0.00151021
A_23_P47818	CS	-1.18597	0.0589089	0.144179	-0.409104	0.170616	0.219117	-5.02726	1.24386e-07	7.3542e-06
A_23_P426292	MAPK14	1.15817	0.0616987	0.147121	0.724084	0.117254	0.191347	0.464135	0.160638	0.201447
CUST_6665_PI416261804	CSE1L	0.595822	0.137824	0.204006	-0.165984	0.217042	0.239102	-1.63481	0.025522	0.0667331
A_23_P17393	CSE1L	-0.502011	0.153915	0.212201	1.02107	0.0768058	0.16105	-1.27863	0.050257	0.102967
CUST_15663_PI416261804	CSF1R	-2.24632	0.00617083	0.0481183	-1.21591	0.056005	0.140551	1.43382	0.0379062	0.0862607
A_23_P110791	CSF1R	-2.72696	0.001598	0.0236106	-2.43805	0.00369164	0.0366733	-0.236815	0.2032	0.227143
A_23_P501985	CSF2RA	-2.19855	0.00697754	0.0509513	-0.319953	0.187251	0.226553	0.615586	0.134542	0.183496
A_23_P120899	CSF2RB	-0.220027	0.206463	0.235451	0.340992	0.183277	0.224854	0.305358	0.190023	0.219786
A_23_P56140	CSNK1G2	-1.35025	0.0442339	0.126629	-1.91218	0.0139634	0.0732793	-0.011245	0.247757	0.249027
A_24_P99963	CSNK1G2	-0.49315	0.155477	0.212813	-1.33089	0.0458064	0.128345	-1.73319	0.0207657	0.0582363
A_24_P804263	CSNK2B	-0.752612	0.112921	0.188512	-0.0261052	0.244793	0.248474	-1.30438	0.0480263	0.10004
A_24_P97931	CSNK2B	0.462785	0.16088	0.215438	1.96264	0.0124219	0.0689922	2.31004	0.00522146	0.0225978
A_23_P323898	ZSCAN12	-0.600054	0.137118	0.203645	0.765505	0.110993	0.187134	-1.8773	0.0151192	0.0472606
CUST_11245_PI416261804	NCAN	-0.510723	0.152386	0.211403	-1.33812	0.0452144	0.127504	3.16811	0.000383578	0.00331623
CUST_213_PI416408490	NCAN	0.511353	0.152276	0.211384	1.54171	0.030786	0.107417	1.89627	0.014481	0.045935
A_23_P153797	NCAN	2.5268	0.00287769	0.032137	4.61209	9.96608e-07	0.000248521	6.53574	1.58235e-11	8.05612e-09
CUST_13356_PI416261804	CSPG4	0.311907	0.188778	0.228234	-0.480595	0.157701	0.213237	1.89949	0.0143749	0.0456849
A_23_P21976	CSPG4	1.7544	0.0198406	0.0873629	2.08608	0.00924287	0.059526	3.51354	0.000110544	0.00129506
A_24_P225448	CSRP1	3.26662	0.000272099	0.00883467	2.23774	0.00630943	0.0484264	2.49348	0.0031624	0.0156058
A_23_P74359	CSRP1	3.42346	0.000154576	0.00658871	3.56334	9.15409e-05	0.00450294	1.26057	0.0518661	0.105076
A_23_P44724	CSRP2	0.017371	0.246535	0.24888	0.820242	0.10302	0.181557	-0.061969	0.237647	0.244254
CUST_731_PI416261804	CSRP2	0.40766	0.170881	0.220152	-0.910512	0.0906382	0.172051	0.118863	0.226346	0.238712
CUST_783_PI416261804	SLC25A10	-0.648281	0.129201	0.198904	1.00749	0.0784246	0.162244	-1.45667	0.0363021	0.0839098
A_23_P146830	SLC25A10	-1.21803	0.0558029	0.14057	-0.446013	0.163897	0.215911	-1.12372	0.0652832	0.121002
A_24_P216294	CST3	-0.265468	0.197662	0.231763	-0.667169	0.126166	0.196446	1.43522	0.0378061	0.0861263
A_23_P170453	CST5	0.146909	0.220801	0.240665	-0.519653	0.150826	0.210046	1.95887	0.012532	0.041581
CUST_11936_PI416261804	CSTB	1.17884	0.0596159	0.144916	-0.417793	0.169025	0.218283	2.12671	0.00836108	0.0314932
A_23_P154894	CSTB	1.75173	0.019955	0.0875513	1.70045	0.0222614	0.0923913	3.85239	2.92421e-05	0.00047147
CUST_10529_PI416261804	CSTF2	-2.10703	0.00877879	0.0578472	-1.55736	0.0298465	0.105852	-4.00338	1.56113e-05	0.000290489
A_23_P148372	CSTF2	0.154557	0.219293	0.240094	-2.75931	0.00144808	0.0222604	-1.12673	0.0649639	0.120619
A_23_P98310	CSTF3	0.380939	0.175812	0.22244	0.16085	0.218053	0.239409	-0.137173	0.222724	0.236908
CUST_16081_PI416261804	NKX2-5	1.73677	0.020607	0.0888061	0.943641	0.0863383	0.168481	0.929651	0.088138	0.144648
A_23_P396135	NKX2-5	-1.06549	0.0716637	0.156582	-0.827675	0.101964	0.180828	0.000483284	0.249904	0.249965
A_24_P940135	CTBS	2.55657	0.00264276	0.0306119	1.30877	0.0476532	0.130661	1.86108	0.0156833	0.0484494
A_23_P201368	CTBS	2.12447	0.00840764	0.0564716	2.13208	0.00824999	0.0562821	2.33949	0.00482757	0.021339
A_23_P19663	CTGF	1.72697	0.0210435	0.0895761	2.37117	0.00443299	0.0403527	-0.153734	0.219455	0.235324
A_24_P80633	CTNNA1	0.34136	0.183208	0.225563	0.0391164	0.242199	0.2477	0.892708	0.0930034	0.149394
A_23_P58647	CTNNA1	-0.611708	0.135183	0.202473	-0.980154	0.0817525	0.165219	-1.01994	0.0769393	0.133984
A_24_P33477	CTNNA2	-1.37454	0.0423186	0.124112	-0.781195	0.108672	0.185451	1.08261	0.0697457	0.126013
A_23_P84736	CTNNA2	-1.01093	0.0780126	0.162114	-0.0988483	0.230315	0.244112	0.831981	0.101355	0.157313
A_23_P427075	CTNS	0.574365	0.14143	0.205742	2.52906	0.00285922	0.0318084	1.65264	0.0246009	0.0652719
CUST_214_PI416408490	CTNNB1	1.5107	0.0327162	0.110521	-0.180912	0.214109	0.237887	0.141291	0.22191	0.236483
CUST_215_PI416408490	CTNND2	0.340369	0.183395	0.225623	0.296804	0.191654	0.228463	1.46709	0.0355877	0.0828173
A_23_P110624	CTNND2	0.393205	0.173542	0.221481	2.19219	0.00709142	0.0516594	0.350056	0.181574	0.214806
A_24_P380196	CTNND2	-0.885119	0.0940232	0.175127	0.0875255	0.232563	0.244875	0.618555	0.134052	0.183195
CUST_8876_PI416261804	CTPS1	-0.432508	0.166343	0.217915	-0.733636	0.115793	0.190456	-0.57808	0.140803	0.188107
A_23_P21706	CTPS1	-0.0624128	0.237559	0.24604	-0.0301343	0.24399	0.248243	-1.76809	0.0192616	0.0554605
CUST_16526_PI416261804	CTRB1	0.00476279	0.24905	0.24972	0.892923	0.0929746	0.174245	-1.00548	0.0786667	0.135695
A_24_P90900	CTRL	1.17901	0.0595983	0.144905	1.12475	0.0651733	0.150388	-0.861853	0.0971921	0.153416
A_23_P152199	CTRL	0.261732	0.198382	0.232061	2.30217	0.00533138	0.0444314	-1.13343	0.0642582	0.119898
A_23_P52556	CTSD	-1.93522	0.0132407	0.0713202	-1.03225	0.0754882	0.159872	-1.38337	0.0416375	0.0914662
A_23_P140384	CTSG	0.654057	0.128269	0.198399	0.274941	0.19584	0.230563	-1.98541	0.0117748	0.0399037
CUST_16145_PI416261804	CTSK	-1.57268	0.0289482	0.104245	-2.88251	0.000986305	0.0179406	-5.13769	6.95336e-08	4.80924e-06
A_23_P34744	CTSK	-1.38303	0.041664	0.123197	-1.78304	0.0186449	0.0848694	-2.16264	0.00764215	0.0296067
CUST_7879_PI416261804	CTSV	0.802465	0.105571	0.183288	1.56816	0.0292112	0.104959	1.38345	0.0416318	0.0914598
A_23_P146456	CTSV	1.36563	0.0430135	0.124968	1.36536	0.0430348	0.124514	0.101339	0.22982	0.240543
CUST_10212_PI416261804	CTSO	2.2197	0.00660982	0.0496814	1.0545	0.0729135	0.157492	2.35019	0.00469095	0.020904
A_23_P110175	CTSO	1.71192	0.0217279	0.090767	2.49467	0.00315189	0.0334024	4.39463	2.77408e-06	7.73892e-05
A_23_P46141	CTSS	-4.19257	6.89527e-06	0.00101919	-3.60367	7.84384e-05	0.00405459	-1.77304	0.0190554	0.0550357
CUST_8503_PI416261804	CTSZ	-2.35942	0.00457583	0.0411531	-2.57732	0.00248922	0.0296547	-3.68855	5.63835e-05	0.000772655
A_23_P40240	CTSZ	-2.52207	0.00291664	0.0324182	0.741256	0.114635	0.189645	-4.404	2.65681e-06	7.48584e-05
A_23_P390528	DUSP8	-0.0736762	0.235317	0.245443	-0.788426	0.107612	0.184678	-0.351438	0.181315	0.214672
A_24_P322867	DUSP8	0.197943	0.210772	0.237118	-0.067754	0.236495	0.246213	-0.490042	0.156026	0.198455
A_24_P417189	DUSP9	1.30011	0.0483905	0.131791	1.73481	0.0206936	0.0889814	1.472	0.0352554	0.0822528
A_23_P347432	DVL1	-0.614064	0.134793	0.202231	1.16682	0.0608211	0.145962	1.43157	0.0380669	0.0864717
A_23_P201342	DVL1	0.949994	0.0855288	0.168502	-0.572149	0.141805	0.205247	0.100763	0.229935	0.240614
A_23_P55342	DVL2	0.904999	0.0913665	0.173167	-0.862949	0.0970414	0.177187	-0.2457	0.201479	0.226184
CUST_1010_PI416573500	DVL2	0.348876	0.181796	0.225021	0.224594	0.205574	0.234451	-0.0594255	0.238153	0.244462
CUST_1042_PI416379584	DVL2	1.96939	0.0122272	0.0685236	0.412708	0.169955	0.218759	-0.943637	0.0863388	0.143194
A_24_P283000	DVL3	-0.0806543	0.233929	0.245003	0.680087	0.124112	0.195301	0.816665	0.10353	0.15913
A_24_P291588	DVL3	-1.03122	0.0756092	0.159888	-0.743506	0.114294	0.189475	-1.83393	0.016666	0.0504281
A_23_P218884	DVL3	-0.539859	0.147324	0.208713	-1.18724	0.0587835	0.143856	-1.3803	0.0418733	0.0918251
CUST_18_PI417507815	TOR1A	0.073976	0.235257	0.245441	-0.852905	0.098428	0.178241	-0.646372	0.12951	0.179888
A_24_P269687	TOR1A	-0.0785827	0.234341	0.245141	0.113613	0.227386	0.242988	-0.981532	0.0815826	0.138602
CUST_16813_PI416261804	E2F1	-2.36043	0.00456349	0.0411214	-1.30606	0.0478827	0.130864	-4.02228	1.44096e-05	0.000272994
A_23_P80032	E2F1	-2.61768	0.00221324	0.0278639	-1.22273	0.0553584	0.139638	-4.56197	1.26692e-06	4.18391e-05
CUST_11698_PI416261804	E2F3	1.20169	0.0573713	0.142419	1.2226	0.0553705	0.139643	0.589194	0.138933	0.186757
A_23_P385034	E2F3	0.0320586	0.243606	0.247983	2.96474	0.000757358	0.0153554	0.441279	0.164753	0.204161
A_23_P152218	E2F4	-1.45504	0.0364145	0.116195	-1.41745	0.0390878	0.118799	-1.83225	0.0167285	0.0505335
A_24_P318457	E2F4	-1.6486	0.0248074	0.0967238	-1.55439	0.0300228	0.106046	-2.13234	0.0082447	0.0312024
CUST_1594_PI416261804	E4F1	-1.55956	0.0297159	0.105505	-0.99408	0.080046	0.16375	-0.859733	0.0974841	0.153719
A_23_P15045	E4F1	-1.46772	0.0355451	0.115122	0.328512	0.185631	0.225792	-1.44512	0.0371061	0.0851188
A_32_P197561	EBF1	1.68564	0.0229661	0.0930446	0.373086	0.177271	0.222038	-0.0677893	0.236488	0.243599
A_24_P156501	EBF1	0.152707	0.219657	0.240189	1.61593	0.0265272	0.100549	-0.619191	0.133948	0.183104
CUST_9087_PI416261804	GPR183	-1.58958	0.0279826	0.102504	0.477625	0.158229	0.213439	0.666537	0.126267	0.17768
A_23_P25566	GPR183	-1.81706	0.0173018	0.0814057	-2.05885	0.00987704	0.061655	-1.70303	0.0221404	0.060744
CUST_7650_PI416261804	ECHS1	-0.639577	0.130612	0.199785	1.16774	0.0607278	0.145859	0.244142	0.20178	0.22635
A_23_P104362	ECHS1	0.562752	0.143401	0.206662	0.0133969	0.247328	0.249266	1.18847	0.058662	0.113356
CUST_17110_PI416261804	ECM1	-0.594418	0.138058	0.204108	-3.44121	0.000144781	0.00597661	-6.45473	2.71026e-11	1.27372e-08
A_23_P160559	ECM1	-0.0147895	0.24705	0.249059	-3.23274	0.000306524	0.00930154	-5.42875	1.41876e-08	1.42878e-06
A_23_P44684	ECT2	2.05545	0.00995878	0.0617488	-0.670811	0.125585	0.196055	1.59618	0.027612	0.0702313
A_23_P9574	ECT2	-0.582958	0.13998	0.205111	1.32544	0.0462566	0.128994	-0.659289	0.127427	0.178519
CUST_15847_PI416261804	S1PR1	0.423832	0.167922	0.218667	1.50872	0.0328426	0.110296	-1.78561	0.0185404	0.0541328
A_23_P404481	S1PR1	1.57143	0.0290205	0.104336	2.93945	0.000821991	0.016079	4.13331	8.93952e-06	0.000189529
A_23_P112820	S1PR3	0.203683	0.20965	0.236712	0.90701	0.0911003	0.172493	0.848128	0.0990917	0.155244
CUST_15527_PI416261804	EDN1	3.80911	3.48666e-05	0.00274428	4.28376	4.59406e-06	0.000695886	2.09712	0.00899581	0.0331755
A_23_P7337	EDNRA	-1.44741	0.0369455	0.116911	-2.12692	0.00835669	0.0566126	-5.00134	1.42334e-07	8.1397e-06
A_24_P217572	EDNRA	-0.995782	0.079839	0.163813	-0.816902	0.103496	0.181881	-2.79108	0.00131331	0.00815596
CUST_3770_PI416261804	PHC1	-0.598698	0.137344	0.203742	-0.365444	0.178695	0.222706	0.0586512	0.238307	0.244524
A_23_P323094	PHC1	1.97792	0.0119845	0.0678516	-0.999383	0.0794023	0.163097	1.26415	0.0515437	0.10465
A_23_P34510	PHC2	-1.20607	0.0569476	0.141809	-0.980066	0.0817633	0.165219	-2.1622	0.00765075	0.0296243
A_23_P423864	PHC2	-0.00389658	0.249223	0.24972	-1.98407	0.0118121	0.0673503	-1.47688	0.0349268	0.0817569
A_32_P15320	EEF1A1	-2.20282	0.0069019	0.0506107	-2.04628	0.0101822	0.0625264	-1.03931	0.0746652	0.131586
A_24_P763243	EEF1A1	-0.455031	0.162272	0.216021	1.43124	0.0380904	0.117473	1.26917	0.0510949	0.104088
A_23_P256033	EEF1A2	-3.36076	0.000194319	0.00744177	-0.22782	0.204947	0.234171	-2.60193	0.00231752	0.0124528
CUST_12462_PI416261804	EEF1A2	-2.11798	0.00854421	0.0569775	-1.62697	0.025936	0.0993524	-0.567163	0.142651	0.189359
A_24_P467358	EEF1G	-1.34091	0.0449878	0.127694	-1.53002	0.031503	0.108493	-1.00959	0.0781735	0.135247
A_24_P287198	EEF1G	0.222034	0.206072	0.235242	-0.570464	0.142091	0.205403	-0.229899	0.204543	0.227748
A_23_P13344	EEF1G	1.64965	0.0247534	0.0966435	-0.806531	0.104984	0.182859	1.19459	0.058062	0.112684
CUST_12198_PI416261804	EEF2	-2.80335	0.00126437	0.020508	-1.51874	0.0322071	0.109479	-2.0204	0.0108355	0.0375601
A_24_P87763	EEF2	-0.623583	0.133225	0.201255	-1.80171	0.0178977	0.0832902	-1.66216	0.0241202	0.0644347
CUST_1432_PI416261804	EIF2D	0.142746	0.221623	0.240976	-0.546484	0.146183	0.207563	0.195737	0.211204	0.231239
A_23_P115346	EIF2D	-0.306479	0.18981	0.228704	-1.10183	0.0676337	0.152457	-0.0365088	0.242719	0.246635
A_23_P113005	EFNA1	4.12302	9.34826e-06	0.0012195	2.26951	0.00580929	0.0462937	2.97764	0.000726199	0.00530813
A_23_P254512	EFNA1	3.07783	0.000521279	0.0126714	2.33469	0.00488986	0.0427187	0.335517	0.184309	0.216545
CUST_13451_PI416261804	EFNA3	-2.30986	0.005224	0.0440922	-1.30302	0.0481421	0.131157	-2.6017	0.0023191	0.012457
A_24_P114032	EFNA3	-0.713776	0.118841	0.192499	-0.686225	0.123143	0.194688	-0.303124	0.190449	0.220042
A_24_P645914	EFNA5	-0.952086	0.0852633	0.168291	0.744802	0.114098	0.189315	-2.60494	0.00229723	0.0123765
A_23_P167497	EFNA5	-2.08948	0.00916623	0.0590858	-1.74689	0.0201639	0.0879597	-3.19672	0.000347501	0.00308369
A_24_P365807	EFNB1	1.24944	0.0528761	0.137058	1.14248	0.063314	0.148386	2.40773	0.00401301	0.018661
A_23_P428139	EFNB2	-1.81529	0.0173698	0.0815353	0.69866	0.121191	0.193555	0.766279	0.110878	0.16549
A_24_P355944	EFNB2	-0.510273	0.152465	0.211433	1.45538	0.0363912	0.11517	-0.150342	0.220124	0.235661
A_23_P433588	EFNB3	-1.23675	0.0540454	0.138506	0.569476	0.142258	0.205544	-1.82572	0.016973	0.0510191
A_24_P940006	EFNB3	-0.245769	0.201465	0.233485	0.428694	0.167037	0.217307	-0.405598	0.17126	0.208321
A_23_P155979	EGF	1.49411	0.0337867	0.112266	2.31292	0.0051818	0.043848	0.337309	0.183971	0.216342
CUST_9240_PI416261804	CELSR3	0.807925	0.104783	0.18285	-0.314623	0.188262	0.227018	0.341477	0.183186	0.215884
A_23_P92093	CELSR3	2.51475	0.0029779	0.0327524	0.616205	0.13444	0.201314	-0.350062	0.181573	0.214806
A_23_P201570	CELSR2	1.041	0.0744692	0.158969	1.4445	0.0371495	0.116283	0.836278	0.10075	0.156793
A_24_P182620	CELSR2	-0.425132	0.167685	0.218539	-1.35543	0.0438205	0.125618	-1.10448	0.0673459	0.123264
A_23_P353097	MEGF8	1.10613	0.0671681	0.152363	-0.266595	0.197445	0.231275	0.547113	0.146075	0.191835
A_23_P335198	MEGF8	-0.803143	0.105473	0.183229	-1.72474	0.0211436	0.0901025	-1.55148	0.0301968	0.0745063
CUST_1352_PI416573500	EGFR	0.828914	0.101788	0.180818	-1.22449	0.0551918	0.139475	1.2779	0.0503214	0.103024
CUST_17_PI416408490	EGFR	-0.867266	0.0964491	0.176878	-1.70005	0.0222803	0.0924109	0.42911	0.166961	0.205454
CUST_1351_PI416573500	EGFR	0.00092765	0.249815	0.249926	-1.07419	0.0706839	0.155574	-3.04886	0.000574288	0.00447242
CUST_16031_PI416261804	EGFR	-0.297199	0.191579	0.229462	0.826929	0.102069	0.180935	0.787066	0.107811	0.162735
A_24_P274219	EPHA4	-0.264685	0.197813	0.231846	-1.11644	0.0660585	0.151054	-1.60467	0.0271416	0.0694347
A_24_P226332	EPHA7	-0.241937	0.202207	0.233897	-0.368025	0.178214	0.222548	0.624897	0.13301	0.182449
A_23_P7835	EPHA7	-0.24886	0.200867	0.233242	0.127249	0.224686	0.241967	-0.288396	0.193261	0.221656
CUST_14037_PI416261804	EPHA8	-0.521289	0.150541	0.210425	-2.60121	0.00232236	0.0284982	-1.90488	0.0141988	0.0453105
CUST_12289_PI416261804	EPHB1	-0.315115	0.188169	0.22791	1.86302	0.0156149	0.0777221	0.31567	0.188063	0.218616
A_23_P166993	EPHB1	1.3314	0.0457644	0.128676	-0.457829	0.161769	0.215009	0.126217	0.22489	0.238019
CUST_8507_PI416261804	EPHB3	-0.377979	0.176362	0.222747	0.383283	0.175378	0.221206	-0.400144	0.172263	0.208858
A_23_P95060	EPHB3	-0.838851	0.100388	0.179872	0.921439	0.0892053	0.170686	-0.650586	0.128828	0.179447
A_23_P168443	EPHB4	-0.209702	0.208475	0.236151	0.594745	0.138003	0.203184	0.559142	0.144016	0.190331
CUST_14973_PI416261804	EPHB6	-2.61402	0.00223712	0.0279942	-0.118106	0.226496	0.24264	-3.40144	0.000167581	0.00178473
A_23_P145935	EPHB6	-1.38551	0.0414744	0.122944	-1.32981	0.0458954	0.128418	-5.19302	5.17276e-08	3.81366e-06
CUST_15680_PI416261804	EPHX1	1.034	0.075284	0.159647	1.87712	0.0151254	0.0766734	5.40157	1.65149e-08	1.59733e-06
A_23_P34537	EPHX1	2.4866	0.00322425	0.0341198	2.35924	0.00457804	0.0409877	4.11812	9.54944e-06	0.000199397
CUST_16289_PI416261804	EPHX2	-0.269054	0.196972	0.23152	1.23959	0.053782	0.137895	1.04275	0.0742661	0.131179
A_23_P8834	EPHX2	0.997699	0.0796063	0.163582	1.20099	0.0574387	0.142208	2.89744	0.000940543	0.00638709
CUST_15464_PI416261804	STX2	0.1587	0.218476	0.239824	2.23498	0.00635469	0.0485845	1.35354	0.0439709	0.094793
A_24_P364296	STX2	-0.760895	0.11168	0.187716	0.248242	0.200987	0.232636	1.66345	0.0240558	0.0643247
A_23_P407206	CLN8	1.01214	0.0778684	0.161999	0.605464	0.136218	0.202397	-0.257386	0.19922	0.224979
CUST_189_PI416408490	CLN8	-0.271906	0.196424	0.231298	0.406895	0.171021	0.219331	-0.0231495	0.245383	0.247933
A_23_P253738	CLN8	-0.577904	0.140832	0.205551	-0.60316	0.136601	0.202473	0.292144	0.192544	0.221257
A_23_P253734	CLN8	0.341142	0.183249	0.225589	-0.215018	0.207438	0.235029	0.232026	0.20413	0.227606
A_23_P367899	EPOR	-0.0605621	0.237927	0.246137	-0.783056	0.108399	0.185241	-0.430115	0.166778	0.205326
A_23_P381954	EPOR	0.226864	0.205132	0.234934	-0.733293	0.115845	0.190462	0.73391	0.115751	0.169243
CUST_7838_PI416261804	EPRS	0.427907	0.16718	0.218292	0.805085	0.105193	0.183046	-2.01828	0.0108906	0.0376584
A_23_P97632	EPRS	-0.997625	0.0796153	0.163582	1.4875	0.0342209	0.112224	-2.05908	0.00987173	0.0352835
CUST_10933_PI416261804	EPS8	0.662941	0.126842	0.197564	0.489611	0.156102	0.212506	2.27463	0.0057321	0.0241276
A_23_P136347	EPS8	0.358631	0.179968	0.224342	1.16711	0.0607911	0.145935	2.36541	0.00450252	0.0202987
A_23_P202	EPS15	1.32926	0.0459407	0.128878	-0.111741	0.227757	0.243089	-0.548633	0.145814	0.191616
A_24_P28578	EPS15	0.229966	0.20453	0.234721	-0.0715202	0.235746	0.245911	-1.73513	0.0206792	0.0580801
CUST_1282_PI416261804	NR2F6	-3.82225	3.30599e-05	0.00266934	-1.92208	0.0136489	0.0723332	-3.32306	0.000222589	0.0022005
A_23_P108326	NR2F6	-0.961296	0.0841008	0.167326	0.225008	0.205493	0.23441	-0.996259	0.079781	0.136714
CUST_15771_PI416261804	ERCC1	-3.45605	0.00013704	0.00614116	-1.70776	0.0219203	0.0918533	-0.2598	0.198755	0.224744
A_23_P107701	ERCC1	-1.96921	0.0122322	0.0685334	-0.192656	0.211807	0.23701	-1.85957	0.0157367	0.0485337
A_23_P130488	ERCC2	1.60492	0.0271276	0.100899	-1.05512	0.0728422	0.157492	1.42648	0.0384322	0.0869688
CUST_13269_PI416261804	ERCC3	-1.52125	0.0320492	0.109602	0.5233	0.150191	0.209743	-1.91081	0.0140072	0.044883
CUST_252_PI416408490	ERCC3	0.912473	0.0903799	0.172447	-1.00061	0.0792543	0.163023	1.83224	0.0167288	0.0505335
A_23_P5325	ERCC3	-0.258865	0.198935	0.232292	-1.31456	0.0471645	0.130025	-0.213369	0.20776	0.229469
A_32_P157481	ERCC4	-1.69237	0.0226439	0.092577	-0.728388	0.116594	0.190902	-4.93463	2.00762e-07	1.04388e-05
A_32_P65061	ERCC4	-0.745743	0.113956	0.189308	-2.52759	0.00287123	0.0318556	-2.53897	0.00277946	0.014228
A_32_P160547	ERCC4	-1.98678	0.0117367	0.0671239	-1.79159	0.0182998	0.0842197	-1.99417	0.0115332	0.0393229
CUST_15353_PI416261804	ERCC6	-2.96656	0.000752881	0.0153803	-2.19967	0.0069576	0.051113	0.101815	0.229726	0.240499
A_23_P1292	ERCC6	-0.650962	0.128768	0.198658	1.38945	0.0411738	0.121886	-2.14241	0.00804015	0.0306625
A_23_P4679	ERF	4.11049	9.87069e-06	0.00126958	1.03868	0.0747383	0.159221	4.76609	4.69578e-07	1.95828e-05
CUST_10256_PI416261804	ERH	1.82012	0.0171853	0.0811253	0.648577	0.129153	0.198128	1.42175	0.0387748	0.0874559
A_23_P128734	ERH	0.672657	0.125291	0.196686	-1.13687	0.0638985	0.149071	0.203845	0.209619	0.230439
A_23_P78892	FBL	0.297612	0.1915	0.22941	-0.0568033	0.238675	0.24682	1.36137	0.0433492	0.0939048
A_23_P78888	FBL	1.28002	0.0501346	0.134018	-0.0749125	0.235071	0.245702	0.636684	0.131083	0.181167
CUST_15914_PI416261804	ESD	0.58499	0.139639	0.204934	-0.278484	0.19516	0.230197	2.48195	0.00326665	0.0159384
A_23_P1585	ESRRA	0.537931	0.147656	0.208851	-1.50102	0.0333378	0.1111	-3.0186	0.000634866	0.00479841
A_24_P415928	ESRRB	-0.668006	0.126033	0.197225	-1.33354	0.0455883	0.128076	-3.8107	3.4644e-05	0.000534264
A_23_P391857	ESRRB	0.694258	0.12188	0.194525	0.241224	0.202345	0.233034	-0.341372	0.183206	0.215886
CUST_11461_PI416261804	ETF1	1.87305	0.0152653	0.0765157	0.453702	0.162511	0.215349	0.856144	0.0979796	0.154174
A_23_P133582	ETF1	-0.248779	0.200883	0.233242	0.326987	0.185919	0.22591	-0.645759	0.129609	0.179947
CUST_13985_PI416261804	ETFB	-0.977487	0.0820821	0.165605	0.122147	0.225696	0.242373	-0.662259	0.126951	0.178219
A_23_P107653	ETFB	-1.35872	0.0435589	0.125776	0.808076	0.104762	0.18273	-0.409928	0.170465	0.207834
CUST_13320_PI416261804	ETFDH	0.344199	0.182674	0.225406	1.52527	0.0317982	0.108886	1.83466	0.016639	0.0503787
A_23_P61447	ETFDH	-2.48527	0.00323637	0.0341906	-2.30772	0.00525368	0.0440797	-1.2974	0.0486234	0.100892
A_32_P78491	ETV1	-3.70369	5.31219e-05	0.00354698	-1.42309	0.0386776	0.118269	-5.54255	7.45228e-09	8.75572e-07
CUST_256_PI416408490	ETV1	-0.149158	0.220357	0.240466	0.486833	0.156594	0.212572	-2.48565	0.0032329	0.0158223
A_23_P134366	ETV1	-2.17809	0.00734978	0.0524267	-0.744022	0.114216	0.189414	-2.68107	0.00183469	0.0104416
A_23_P400945	ETV3	-0.829036	0.101771	0.180818	-0.177978	0.214685	0.238072	0.485509	0.156829	0.198992
CUST_1043_PI416573500	ETV3	-0.419756	0.168666	0.218999	0.644884	0.129751	0.198486	-1.00044	0.0792747	0.136251
A_23_P9836	ETV5	-0.103714	0.229349	0.243587	0.0578038	0.238476	0.246795	-1.71656	0.0215149	0.0596259
A_32_P30649	ETV5	0.394293	0.173341	0.221423	-0.150528	0.220087	0.240199	-3.08527	0.000508423	0.00409167
A_24_P372862	ETV6	-3.15103	0.000406745	0.0109252	-2.50989	0.00301925	0.0327639	-2.92789	0.000853187	0.00594248
A_23_P105264	ETV6	0.535843	0.148017	0.20901	-1.96998	0.0122102	0.0684179	-1.94808	0.0128513	0.0423033
A_23_P125726	TMEM164	-1.64439	0.0250238	0.0972125	-0.00526243	0.24895	0.249775	1.44017	0.037455	0.0856172
A_23_P60775	CELF5	0.161834	0.217859	0.239581	0.523656	0.150129	0.209697	0.629382	0.132275	0.182019
A_23_P96041	TMEM164	0.428106	0.167144	0.218285	-0.606104	0.136111	0.202337	2.02872	0.0106218	0.0370715
A_24_P6294	TMEM164	-1.09696	0.0681646	0.153298	-1.22677	0.0549771	0.139245	0.262377	0.198258	0.224477
CUST_1576_PI416261804	EVI2A	0.813646	0.103962	0.182314	1.03813	0.074802	0.159239	1.14671	0.0628757	0.118452
A_23_P66694	EVI2B	-0.919506	0.0894577	0.171679	0.817081	0.103471	0.181862	0.584236	0.139765	0.18734
CUST_12772_PI416261804	EVPL	-1.01695	0.0772941	0.161565	-1.79344	0.0182255	0.0841001	-2.16237	0.00764748	0.0296154
A_24_P104512	EVPL	-0.830547	0.101557	0.180705	-0.355001	0.180647	0.223701	-0.624086	0.133143	0.182555
A_24_P368943	EVX1	0.479041	0.157977	0.213977	0.599817	0.137157	0.202708	0.882273	0.0944072	0.150766
CUST_257_PI416408490	EXT1	-1.19337	0.0581807	0.143427	-0.723734	0.117307	0.191347	-0.321278	0.187	0.218016
A_23_P43273	EXT1	0.950272	0.0854936	0.168464	-1.08535	0.0694421	0.154357	-0.159389	0.218341	0.234679
CUST_14552_PI416261804	EXTL1	-2.33625	0.00486959	0.0425214	0.138622	0.222437	0.241111	-1.41421	0.0393249	0.0881944
A_23_P62999	EXTL1	-1.10037	0.0677924	0.152985	-0.818087	0.103327	0.181752	-0.542556	0.146859	0.192314
CUST_16605_PI416261804	EXTL3	-0.28089	0.194699	0.230734	-1.63091	0.0257271	0.0989188	-0.355311	0.180589	0.214152
A_23_P384405	EXTL3	1.21331	0.0562532	0.141056	1.42455	0.0385715	0.118072	1.38578	0.0414535	0.0911883
CUST_8104_PI416261804	EYA3	0.969636	0.083057	0.166446	-0.554578	0.144796	0.206874	0.49909	0.154429	0.197432
A_23_P74737	EYA3	-0.813949	0.103919	0.182278	-1.53243	0.0313539	0.108304	-1.86402	0.0155797	0.0482514
CUST_12578_PI416261804	EZH1	1.24039	0.0537075	0.138129	-0.187793	0.21276	0.237359	-1.4091	0.0397011	0.0886597
A_23_P428219	EZH1	-0.613573	0.134874	0.202295	-2.22856	0.00646078	0.048948	0.605659	0.136185	0.184669
CUST_17124_PI416261804	F2R	-1.26849	0.0511554	0.135082	0.713844	0.118831	0.192097	-0.33462	0.184478	0.216616
A_23_P213562	F2R	2.30824	0.00524651	0.0441814	3.06028	0.000552822	0.0128159	0.542293	0.146904	0.192337
CUST_16879_PI416261804	F2RL1	-0.546396	0.146198	0.208003	-2.67467	0.00187006	0.0254761	-0.420049	0.168612	0.206572
CUST_16074_PI416261804	F3	-0.0381785	0.242386	0.247641	1.36001	0.0434563	0.125106	2.55581	0.00264849	0.0137185
A_23_P126782	F3	1.29586	0.048756	0.132281	3.50273	0.000115129	0.00521668	4.02655	1.41501e-05	0.000269735
A_23_P148768	F5	0.863697	0.0969386	0.177213	-0.288494	0.193242	0.229245	0.711563	0.119184	0.172174
A_23_P205177	F10	1.50309	0.0332039	0.111359	1.25591	0.0522876	0.136226	0.551481	0.145326	0.191232
CUST_16853_PI416261804	DLX4	-1.79004	0.0183617	0.08382	-2.04733	0.0101564	0.0624879	-2.1711	0.00748083	0.0291511
A_24_P388786	DNAH5	1.82453	0.017018	0.0807858	1.23975	0.0537668	0.137876	0.405483	0.171281	0.208329
A_23_P66311	DNASE1	0.240069	0.202569	0.234037	0.642222	0.130182	0.198767	0.688415	0.122798	0.174785
A_23_P85164	DNASE1L1	-3.36024	0.000194687	0.00744177	-2.93053	0.000845971	0.0163631	-0.143115	0.22155	0.236346
A_24_P6305	RPL10	0.608499	0.135714	0.202826	1.35947	0.0434995	0.125143	-0.232108	0.204113	0.227606
A_23_P3643	DNASE1L2	1.91062	0.0140135	0.0733461	-0.398363	0.172591	0.220126	-1.54985	0.0302942	0.07463
A_23_P128706	DYNC1H1	0.640326	0.13049	0.19969	0.572012	0.141829	0.205247	-0.661753	0.127032	0.178273
A_24_P221414	DYNC1I1	-1.18665	0.0588417	0.144126	0.619014	0.133977	0.20106	-3.37498	0.000184551	0.00191865
A_23_P93737	DYNC1I1	-1.49503	0.0337269	0.11222	0.381133	0.175776	0.221431	-0.552278	0.145189	0.191137
A_23_P154108	DYNC1I2	0.663146	0.126809	0.197564	2.32044	0.00507929	0.0435557	-0.968019	0.0832588	0.140219
A_23_P9688	DYNC1LI2	-0.50114	0.154068	0.212231	-0.778115	0.109125	0.185814	-0.416863	0.169195	0.206967
A_24_P236445	DYNC1LI2	1.49692	0.0336038	0.11196	0.587743	0.139176	0.203854	1.33314	0.0456211	0.0969324
A_24_P236437	DYNC1LI2	-0.880165	0.0946925	0.175577	0.665492	0.126434	0.196552	0.363402	0.179076	0.213222
CUST_13533_PI416261804	DNMT3A	2.00738	0.0111774	0.0655789	0.411767	0.170127	0.218812	1.6373	0.0253919	0.0665517
CUST_12946_PI416261804	DNMT3A	-2.25079	0.00609969	0.0478257	-2.31314	0.00517868	0.043848	0.315523	0.188091	0.218628
A_23_P154500	DNMT3A	0.344438	0.182629	0.225392	-0.768167	0.110597	0.186881	0.460276	0.16133	0.201921
CUST_12270_PI416261804	DOCK1	-1.42799	0.0383235	0.118781	1.05516	0.0728381	0.157492	1.71279	0.021688	0.0599334
A_23_P45059	DOCK1	-0.866721	0.0965238	0.176914	0.397315	0.172784	0.220196	-0.496102	0.154956	0.197765
A_24_P272845	DOCK3	-0.207462	0.208912	0.236388	-0.278352	0.195185	0.230202	-1.37399	0.0423613	0.0925355
A_24_P153643	DOCK3	0.198041	0.210753	0.237118	-0.142317	0.221707	0.240775	-0.201426	0.210091	0.230606
A_23_P5610	DOK1	0.925291	0.0887037	0.171074	-1.32345	0.0464216	0.129161	0.787863	0.107694	0.162639
A_23_P5601	DOK1	1.31915	0.0467794	0.129984	-0.00975543	0.248054	0.249476	3.1111	0.000465982	0.00382822
CUST_13096_PI416261804	DXO	-0.621914	0.1335	0.201445	-2.01401	0.0110023	0.0650617	-1.09069	0.0688519	0.124977
A_32_P181020	DXO	0.968723	0.0831708	0.166562	-0.427097	0.167327	0.217411	-0.220385	0.206393	0.228826
CUST_8322_PI416261804	DPAGT1	-1.41055	0.0395943	0.120381	-0.150693	0.220054	0.240199	-1.65566	0.0244475	0.0649918
A_23_P1775	DPAGT1	-1.77575	0.0189436	0.0850934	-0.0211547	0.245781	0.248742	-1.87182	0.0153079	0.0476351
CUST_16971_PI416261804	DPP4	-1.33001	0.045879	0.128774	-2.17713	0.00736779	0.0527961	-5.03789	1.1767e-07	7.10615e-06
A_23_P200741	DPT	-1.13703	0.063881	0.149457	-0.156132	0.218982	0.2398	-3.50939	0.000112286	0.00131043
A_23_P41314	F11	-0.188683	0.212585	0.237685	-0.188674	0.212587	0.237289	0.959006	0.0843889	0.141305
CUST_16257_PI416261804	F12	1.21077	0.0564955	0.141198	-0.413255	0.169855	0.218703	-0.697179	0.121423	0.173887
A_23_P167674	F12	0.599471	0.137215	0.203664	1.98579	0.0117643	0.0672032	1.20831	0.0567317	0.111079
CUST_15976_PI416261804	F13A1	1.82269	0.0170876	0.08094	2.57789	0.00248515	0.0296351	0.656991	0.127797	0.178786
A_32_P140139	F13A1	-1.72452	0.0211535	0.0898181	-1.72905	0.0209499	0.0897315	-0.972934	0.0826466	0.139618
CUST_12928_PI416261804	FAAH	1.24834	0.0529767	0.137203	-0.472688	0.159109	0.213815	2.0609	0.00982811	0.0351967
A_23_P103226	FAAH	3.3827	0.000179445	0.00718112	0.285348	0.193844	0.229511	2.09206	0.00910836	0.0334755
CUST_16115_PI416261804	FABP1	-0.0270302	0.244609	0.248224	0.522524	0.150326	0.20978	1.64035	0.0252329	0.0663176
A_23_P79562	FABP1	1.75038	0.0200132	0.0876637	-0.494284	0.155276	0.212133	3.74429	4.52258e-05	0.000653724
CUST_15832_PI416261804	FABP3	0.149284	0.220332	0.240461	-0.751932	0.113023	0.188751	-1.01786	0.0771856	0.134214
A_24_P62783	FABP3	-0.45356	0.162536	0.216098	0.448768	0.1634	0.215733	-1.95756	0.0125703	0.0416853
A_32_P204676	FABP5	-2.51278	0.0029946	0.0328367	-0.317544	0.187708	0.226731	0.34246	0.183001	0.215735
CUST_3792_PI416261804	FABP5	0.347784	0.182001	0.225123	0.921899	0.0891454	0.170636	-1.66121	0.0241677	0.0645141
CUST_3908_PI416261804	FABP5	-1.30016	0.0483867	0.131791	-0.700075	0.12097	0.19338	-0.247045	0.201218	0.226012
A_23_P59877	FABP5	0.643276	0.130011	0.199465	-0.594932	0.137972	0.203184	0.0824629	0.23357	0.242376
A_24_P7642	AKAP13	-0.781227	0.108667	0.185681	0.651355	0.128704	0.197866	0.286224	0.193677	0.22189
CUST_3928_PI416261804	FABP5	-1.7635	0.0194542	0.0863997	0.0719712	0.235656	0.245871	-0.36932	0.177972	0.212589
A_23_P43846	FABP6	-3.17413	0.000375713	0.0105134	-0.713414	0.118897	0.19212	-1.25329	0.0525255	0.105845
CUST_6357_PI416261804	FABP6	-3.12614	0.000442794	0.0114629	-1.92525	0.0135496	0.0720813	-2.5977	0.00234625	0.0125635
CUST_16374_PI416261804	FABP7	1.92637	0.0135145	0.0719146	1.53204	0.0313779	0.108307	3.05364	0.000565211	0.00441674
A_23_P134139	FABP7	3.33344	0.000214451	0.00781426	2.99208	0.000692711	0.0146001	5.51182	8.87857e-09	9.95296e-07
A_24_P133671	ZNF276	2.54459	0.00273515	0.0311946	1.0022	0.0790618	0.162837	0.365996	0.178592	0.212961
A_23_P163630	ZNF276	2.46937	0.00338382	0.0349296	0.974716	0.0824253	0.16565	0.298595	0.191312	0.220574
A_23_P206441	FANCA	0.277751	0.195301	0.230953	-1.12324	0.0653335	0.150492	-1.8194	0.0172126	0.0515096
A_23_P32021	FANCC	1.24732	0.0530704	0.137285	-0.0754559	0.234963	0.245676	0.14485	0.221207	0.236193
A_23_P42335	FANCE	0.814929	0.103778	0.182172	0.752526	0.112934	0.188706	-0.336316	0.184158	0.216431
CUST_7662_PI416261804	ACSL1	1.7545	0.019836	0.0873626	1.53795	0.0310153	0.107824	1.05684	0.0726464	0.129309
A_23_P110212	ACSL1	2.48284	0.00325846	0.0342643	2.7994	0.00127994	0.020974	0.46578	0.160343	0.201215
CUST_15065_PI416261804	ACSL4	3.52737	0.000104928	0.00523313	3.57045	8.90925e-05	0.0044193	1.20561	0.0569917	0.111427
A_23_P217564	ACSL4	2.28772	0.00553849	0.045399	1.76613	0.0193436	0.0862979	0.201997	0.20998	0.230566
A_23_P129221	FAH	0.882638	0.0943579	0.175357	1.1697	0.0605305	0.145655	3.44887	0.000140736	0.00156665
A_23_P114075	BPTF	0.290969	0.192769	0.229977	-1.25576	0.0523011	0.136233	0.500201	0.154233	0.197358
CUST_14727_PI416261804	BPTF	0.296998	0.191617	0.229462	-1.45604	0.0363457	0.115089	-0.898106	0.0922822	0.148687
A_23_P428548	BPTF	-0.836765	0.100681	0.180002	-0.773449	0.109814	0.186329	-0.45842	0.161663	0.202117
CUST_9815_PI416261804	FANCF	1.01928	0.0770171	0.161281	-0.543963	0.146617	0.207811	0.952357	0.085229	0.142121
A_23_P12896	FANCF	-0.395575	0.173105	0.221347	-1.40437	0.0400523	0.120265	0.0438294	0.24126	0.245933
CUST_15015_PI416261804	FANCG	0.177122	0.214853	0.238467	-0.656861	0.127818	0.197361	1.43664	0.0377049	0.086008
A_23_P71644	FANCG	0.751617	0.11307	0.188624	1.80933	0.0175998	0.0824874	0.526357	0.14966	0.194322
CUST_9810_PI416261804	FAP	-2.09497	0.00904338	0.058652	-2.33542	0.00488038	0.0426684	-2.87104	0.0010228	0.00680822
A_23_P56746	FAP	-2.21799	0.00663891	0.0497902	-3.31197	0.000231601	0.00778063	-3.16446	0.000388427	0.00335104
CUST_10457_PI416261804	FARSA	-1.68986	0.0227635	0.0927156	0.225193	0.205457	0.234384	-1.67669	0.0234006	0.0630687
A_23_P78685	FARSA	-1.7519	0.0199476	0.0875399	-0.647735	0.129289	0.198196	-2.04488	0.0102168	0.0360979
CUST_14284_PI416261804	FASN	-1.00104	0.0792015	0.163199	-0.796177	0.106482	0.183859	-0.893119	0.0929483	0.149341
A_23_P44132	FASN	-0.607306	0.135912	0.202981	0.0888266	0.232305	0.244779	0.99204	0.0802945	0.137273
CUST_14444_PI416261804	FAT1	0.152374	0.219723	0.240222	-0.0586438	0.238309	0.246744	0.294045	0.192181	0.221087
A_23_P69586	FAT1	2.17415	0.00742341	0.0527854	2.46274	0.00344698	0.0351966	2.74803	0.00149886	0.00899019
CUST_2403_PI416261804	FAT2	0.0993618	0.230213	0.243798	-0.228139	0.204885	0.234164	-1.64947	0.0247629	0.0655441
A_23_P81507	FAT2	-3.33735	0.000211455	0.00774356	-3.03374	0.000603861	0.0135221	-2.18207	0.00727612	0.0285507
A_32_P11477	FAU	-0.961868	0.084029	0.167299	-0.0723614	0.235579	0.24584	1.05769	0.0725492	0.1292
A_32_P11471	FAU	1.82753	0.0169051	0.0804377	0.48546	0.156838	0.212712	2.41913	0.00388942	0.018246
A_23_P127438	FAU	1.13484	0.0641108	0.149774	-0.097928	0.230497	0.244179	2.84174	0.00112169	0.00729559
A_23_P65678	FBN1	-0.14946	0.220298	0.240448	1.43361	0.037921	0.117246	-0.049105	0.240209	0.245442
A_23_P257111	FBP1	-1.36832	0.0428029	0.124655	-0.57789	0.140835	0.204726	1.42607	0.0384618	0.0870199
A_23_P160849	FCER1G	-0.7704	0.110266	0.18675	-0.840047	0.10022	0.179429	0.519882	0.150787	0.19519
CUST_15572_PI416261804	FCER2	0.239229	0.202732	0.234106	-1.28231	0.0499336	0.133607	-1.03009	0.0757422	0.132728
A_23_P200728	FCGR3A	-3.58802	8.32983e-05	0.00460803	-3.19439	0.000350313	0.0100413	-1.15317	0.0622102	0.117664
CUST_15193_PI416261804	FCGR3B	-2.4335	0.00373837	0.0369576	-2.86174	0.0010533	0.0186616	-2.22151	0.00657904	0.0265516
CUST_14582_PI416261804	FCGRT	-0.669481	0.125797	0.197117	-1.76452	0.0194113	0.0863961	0.861066	0.0973005	0.153547
A_23_P55936	FCGRT	-0.694809	0.121794	0.194476	0.0400029	0.242023	0.247664	2.13023	0.00828809	0.0313116
A_23_P157875	FCN1	-0.658732	0.127517	0.197933	0.115043	0.227103	0.242858	-1.25546	0.0523281	0.105592
A_23_P157879	FCN1	-2.70175	0.0017244	0.0245863	-2.32036	0.00508041	0.0435557	-2.41073	0.00398011	0.0185504
CUST_14679_PI416261804	FDFT1	-0.0530284	0.239427	0.246585	0.107071	0.228683	0.243496	1.23368	0.0543303	0.108056
A_23_P71319	FDFT1	1.14929	0.0626093	0.148212	2.3371	0.00485856	0.0425466	1.50963	0.0327847	0.0785174
CUST_10825_PI416261804	FDX1	-1.83243	0.016722	0.0800321	-1.97489	0.0120703	0.0679453	-5.13903	6.90389e-08	4.78405e-06
A_23_P357780	FDX1	-4.71615	6.00859e-07	0.000225956	-3.22041	0.000320016	0.00950686	-6.28176	8.36891e-11	3.04705e-08
CUST_7875_PI416261804	FDXR	0.0202027	0.24597	0.248657	0.122657	0.225595	0.242373	2.54733	0.0027138	0.0139778
A_23_P38154	FDXR	0.893776	0.0928605	0.174321	1.96961	0.0122207	0.0684357	4.11642	9.62021e-06	0.000200421
A_32_P151933	FECH	-2.83232	0.00115529	0.0195537	-3.23098	0.000308414	0.00933571	-5.35436	2.14649e-08	1.97203e-06
CUST_111_PI417557136	GABRA4	1.29605	0.0487399	0.132276	-0.80933	0.104581	0.18262	-1.43954	0.0374996	0.085689
CUST_112_PI417557136	GABRA4	-0.367398	0.178331	0.223556	-1.0575	0.0725707	0.15727	-2.13209	0.00824995	0.0312135
CUST_113_PI417557136	GABRA4	-0.119608	0.226198	0.242598	-0.671222	0.12552	0.195995	-1.42551	0.0385025	0.0870795
CUST_114_PI417557136	GABRA4	1.00335	0.0789228	0.162807	-1.44604	0.0370414	0.116173	-0.988187	0.0807653	0.137795
CUST_115_PI417557136	GABRA4	1.46208	0.03593	0.115544	0.0892211	0.232227	0.244745	-1.11362	0.0663603	0.122224
CUST_116_PI417557136	GABRA4	0.535685	0.148044	0.209017	-0.51634	0.151404	0.210401	-1.07749	0.0703158	0.126718
CUST_117_PI417557136	GABRA4	0.133237	0.223502	0.241657	-0.433995	0.166073	0.216811	-0.184154	0.213473	0.232322
CUST_118_PI417557136	GABRA4	0.745865	0.113937	0.189304	0.74923	0.11343	0.188948	0.644375	0.129833	0.180112
CUST_119_PI417557136	GABRA4	-0.237545	0.203059	0.234205	-0.096237	0.230833	0.24433	-0.338329	0.183779	0.216248
CUST_120_PI417557136	GABRA4	-0.372822	0.17732	0.223072	0.425483	0.167621	0.217535	0.400503	0.172196	0.208843
CUST_121_PI417557136	GABRA4	-0.48712	0.156543	0.213331	-0.589462	0.138888	0.203665	-0.0981879	0.230446	0.240863
CUST_124_PI417557136	GABRA4	0.196259	0.211102	0.237254	-0.343802	0.182749	0.224619	-1.73815	0.0205462	0.0578465
CUST_126_PI417557136	GABRA4	1.41357	0.0393718	0.120059	1.19531	0.0579911	0.142941	-2.59982	0.00233184	0.012506
CUST_127_PI417557136	GABRA4	-1.29868	0.0485138	0.131946	-2.01073	0.0110886	0.0653026	-1.72275	0.0212335	0.0590917
CUST_128_PI417557136	GABRA4	-0.702344	0.120616	0.193715	-1.72528	0.021119	0.0900711	-1.38054	0.0418553	0.0918076
CUST_130_PI417557136	GABRA4	0.119229	0.226274	0.242612	-1.87003	0.01537	0.077342	-1.85808	0.0157892	0.0486661
CUST_131_PI417557136	GABRA4	-1.41641	0.0391639	0.119796	-0.46889	0.159787	0.214198	-2.41389	0.00394576	0.0184231
CUST_134_PI417557136	GABRA4	-1.9629	0.0124145	0.0690874	-0.939312	0.0868926	0.168886	-3.93436	2.08544e-05	0.000363855
CUST_136_PI417557136	GABRA4	1.09527	0.0683492	0.153504	-0.574397	0.141425	0.205094	-0.709195	0.119551	0.1725
CUST_137_PI417557136	GABRA4	-0.251467	0.200363	0.232986	-1.19059	0.0584534	0.14347	-2.51398	0.00298443	0.0149822
CUST_138_PI417557136	GABRA4	-0.751122	0.113145	0.188679	-0.744157	0.114195	0.189402	-2.99251	0.000691736	0.00511745
CUST_140_PI417557136	GABRA4	0.229911	0.20454	0.234721	-1.45777	0.0362262	0.114934	-2.21812	0.0066367	0.0267084
CUST_141_PI417557136	GABRA4	-1.88114	0.0149881	0.0758441	-0.0640244	0.237238	0.246449	-3.13795	0.000425336	0.00357465
CUST_142_PI417557136	GABRA4	-1.13904	0.0636719	0.149177	-0.719733	0.117922	0.191531	-2.4408	0.00366365	0.0174391
CUST_143_PI417557136	GABRA4	1.80869	0.017625	0.0821216	-0.349623	0.181655	0.224177	-2.26531	0.00587336	0.02453
CUST_146_PI417557136	GABRA4	1.17335	0.0601639	0.145507	-0.181678	0.213959	0.237799	-1.18335	0.0591675	0.113971
CUST_149_PI417557136	GABRA4	0.175851	0.215103	0.238563	0.319908	0.187259	0.226554	-2.91556	0.00088763	0.0061265
CUST_150_PI417557136	GABRA4	-1.24587	0.0532028	0.137448	-0.983885	0.081293	0.1648	-2.65302	0.00199441	0.0111515
CUST_151_PI417557136	GABRA4	-0.635212	0.131323	0.200179	-1.16418	0.0610878	0.146254	-1.42497	0.0385418	0.0871254
CUST_152_PI417557136	GABRA4	-0.0319882	0.24362	0.247985	-0.0365196	0.242717	0.247811	-1.13252	0.0643536	0.119972
CUST_153_PI417557136	GABRA4	-1.55879	0.0297615	0.105611	-0.635436	0.131286	0.199443	-2.96814	0.000749019	0.0054344
CUST_154_PI417557136	GABRA4	0.841804	0.0999745	0.179575	1.13731	0.0638523	0.14901	-0.546077	0.146253	0.191917
CUST_155_PI417557136	GABRA4	2.20885	0.00679636	0.0503221	1.11185	0.0665506	0.151517	-1.52688	0.0316976	0.0769088
CUST_156_PI417557136	GABRA4	-1.75541	0.0197973	0.0872712	-0.720047	0.117874	0.191531	-1.28717	0.049509	0.102107
CUST_157_PI417557136	GABRA4	-0.504709	0.153441	0.211947	0.173909	0.215484	0.238497	-3.21527	0.000325805	0.00293296
CUST_159_PI417557136	GABRA4	-3.16303	0.000390345	0.0107263	-1.53035	0.0314825	0.108464	-4.11809	9.55073e-06	0.000199397
CUST_165_PI417557136	GABRA4	-0.53486	0.148187	0.209064	-0.0290529	0.244206	0.248297	-3.11733	0.000456242	0.00376677
A_23_P215790	EGFR	-0.307885	0.189542	0.228573	0.204007	0.209587	0.235896	1.38308	0.04166	0.0914942
CUST_16925_PI416261804	EGR1	-0.296572	0.191698	0.229462	0.329079	0.185524	0.225759	-3.54638	9.76395e-05	0.00117375
A_23_P214080	EGR1	2.15718	0.00774791	0.0540149	0.104454	0.229202	0.243738	-0.0790527	0.234248	0.242653
CUST_11445_PI416261804	EGR3	0.59378	0.138165	0.204177	-0.407553	0.1709	0.219248	0.152346	0.219728	0.235438
A_23_P216225	EGR3	0.735793	0.115464	0.190528	2.15079	0.00787322	0.05469	0.708923	0.119593	0.172522
A_23_P380318	EGR4	2.42263	0.00385214	0.0376654	-0.0321674	0.243585	0.248133	0.863941	0.0969051	0.15318
A_23_P35194	EIF1AX	-1.67962	0.0232579	0.0935138	-1.34642	0.0445415	0.126698	-2.64195	0.00206073	0.0114279
A_23_P137876	EIF1AX	-0.272664	0.196278	0.231282	-1.01408	0.077636	0.161665	-0.93792	0.0870714	0.143758
A_24_P237389	EIF1AX	-1.74896	0.0200746	0.0877922	-0.161572	0.217911	0.239373	-4.30426	4.18853e-06	0.000106184
A_24_P138556	EIF2S1	-1.71842	0.0214301	0.0901812	-0.211803	0.208065	0.235273	-0.674562	0.124988	0.176647
A_24_P356015	EIF2S1	-0.364125	0.178941	0.223872	-0.209909	0.208435	0.235428	0.0971216	0.230657	0.240948
CUST_6226_PI416261804	EIF2B1	-1.94114	0.0130604	0.0707835	-1.43133	0.0380836	0.117461	-2.23609	0.00633644	0.0259207
A_23_P105313	EIF2B1	-0.596842	0.137653	0.203919	-0.762183	0.111488	0.187628	-1.01718	0.0772666	0.134275
A_23_P137031	EIF2S3	-0.85427	0.0982389	0.178345	-0.0975472	0.230573	0.244224	-0.476769	0.158382	0.199951
CUST_8891_PI416261804	EIF4A2	-1.57213	0.0289801	0.104282	-2.11523	0.0086025	0.0574289	-4.97847	1.60225e-07	8.89905e-06
A_23_P121250	EIF4A2	-1.33951	0.0451014	0.127781	-1.89625	0.0144819	0.0749604	-4.38788	2.86148e-06	7.90042e-05
A_32_P110751	FAM149B1	-0.497411	0.154725	0.212488	-1.35041	0.0442211	0.126231	-2.63375	0.00211119	0.0116306
CUST_4516_PI416261804	EIF4A2	-0.959853	0.0842823	0.167513	-0.159202	0.218377	0.239522	-4.78435	4.28852e-07	1.83436e-05
A_23_P60286	EIF4B	-1.31716	0.0469464	0.130146	-1.64425	0.025031	0.0975064	-1.32599	0.0462105	0.0977687
A_24_P218970	EIF4B	-1.06525	0.071691	0.156595	-2.10855	0.00874579	0.057869	-2.43357	0.00373765	0.0176954
CUST_17082_PI416261804	EIF4EBP1	0.434409	0.165998	0.217733	-0.362482	0.179248	0.223008	3.05541	0.000561874	0.00439824
A_23_P22224	EIF4EBP1	1.52336	0.0319174	0.109397	1.19254	0.0582626	0.143299	6.14118	2.04773e-10	6.20361e-08
A_24_P115621	EIF4EBP2	-1.20291	0.0572526	0.142276	-2.17692	0.0073717	0.0527989	0.287071	0.193514	0.221774
A_24_P913374	EIF4EBP2	-0.678063	0.124433	0.196143	-1.10281	0.0675273	0.15238	0.720365	0.117825	0.170979
A_24_P4387	EIF4EBP2	-1.34395	0.044741	0.127397	-1.08567	0.0694068	0.154342	0.260199	0.198678	0.224685
A_23_P115922	EIF4EBP2	0.991749	0.08033	0.164273	-1.29718	0.0486425	0.131934	1.20094	0.0574435	0.11197
A_23_P205265	EIF5	-2.48254	0.00326122	0.0342737	-1.67062	0.0236993	0.0950278	-3.40989	0.000162475	0.00174352
A_24_P415959	EIF5	-0.879811	0.0947405	0.175596	-0.239507	0.202678	0.233163	-1.38766	0.0413099	0.0909706
A_24_P398810	EIF5	-0.947978	0.0857852	0.168767	-0.775721	0.109478	0.186096	-4.77776	4.43142e-07	1.87578e-05
CUST_12520_PI416261804	EIF5A	0.351832	0.181241	0.224763	-0.37235	0.177408	0.222098	1.71818	0.021441	0.0594996
CUST_16518_PI416261804	CELA1	0.401895	0.17194	0.220726	-0.975867	0.0822827	0.165557	-2.20684	0.00683133	0.0272695
CUST_16507_PI416261804	ELANE	0.0690434	0.236239	0.245717	-0.486874	0.156587	0.212572	-0.741129	0.114654	0.168344
CUST_1976_PI416261804	SERPINB1	1.44109	0.0373899	0.117487	2.05621	0.00994062	0.0618523	1.30898	0.0476354	0.0995365
A_23_P214330	SERPINB1	2.09849	0.00896553	0.0585397	3.0821	0.000513865	0.0123112	3.36059	0.000194442	0.00199654
CUST_7570_PI416261804	ELAVL2	-1.08888	0.0690516	0.154287	0.497504	0.154708	0.211831	-2.44633	0.00360801	0.0172324
A_23_P94571	ELAVL2	-1.79411	0.0181991	0.0834463	-1.86466	0.0155571	0.0776335	-4.54197	1.39331e-06	4.49995e-05
A_23_P388681	ELAVL1	1.74747	0.0201388	0.0878736	0.542862	0.146806	0.207868	1.21127	0.0564476	0.110688
A_23_P208477	ELAVL1	1.1823	0.0592718	0.144579	0.584859	0.139661	0.204135	1.01855	0.0771039	0.134131
A_32_P200165	ELAVL1	2.63764	0.00208715	0.0270331	0.983475	0.0813434	0.164854	0.228924	0.204732	0.227871
A_23_P218492	ELAVL3	-0.247	0.201227	0.233362	1.45803	0.0362082	0.114916	-0.869478	0.0961464	0.152432
A_23_P319626	ELAVL3	-1.15074	0.0624593	0.147991	-0.518581	0.151013	0.210189	0.219916	0.206484	0.228888
A_23_P2801	ELF1	1.45118	0.0366824	0.116591	0.458753	0.161603	0.21496	2.15212	0.00784691	0.0301557
CUST_16350_PI416261804	EMD	-0.888131	0.0936176	0.174812	2.70629	0.00170098	0.0242084	0.773779	0.109765	0.164446
A_23_P85171	EMD	1.33763	0.0452541	0.127978	0.349352	0.181706	0.224177	1.50025	0.0333875	0.0793596
A_23_P76488	EMP1	4.22266	6.03597e-06	0.000950743	4.956	1.79896e-07	7.57983e-05	2.95769	0.000774887	0.0055639
A_23_P304682	EMP2	1.50936	0.0328019	0.110671	1.17036	0.0604637	0.145627	1.23156	0.0545281	0.108285
A_23_P106682	EMP2	2.83639	0.00114066	0.019447	3.1354	0.000429043	0.0112562	2.10778	0.00876251	0.0325907
CUST_10569_PI416261804	EMP3	1.67449	0.0235084	0.0939972	1.55494	0.0299903	0.105975	3.20266	0.000340415	0.00303432
A_23_P119362	EMP3	1.44154	0.0373582	0.117482	1.99878	0.0114081	0.0662107	3.29965	0.000242011	0.00234321
CUST_5122_PI416261804	EMX1	-0.108494	0.228401	0.24325	0.932498	0.0877698	0.169628	-1.78425	0.0185956	0.054229
A_23_P315122	EMX1	-0.0280571	0.244404	0.24815	-0.772977	0.109884	0.186381	-2.69034	0.00178447	0.0102204
A_23_P202823	CTTN	-1.52944	0.0315386	0.10877	-1.7184	0.0214309	0.0907181	-1.62027	0.0262937	0.068054
CUST_10325_PI416261804	EMX2	-0.432395	0.166364	0.217915	-0.356211	0.180421	0.223616	0.321612	0.186937	0.217994
A_23_P44264	EMX2	0.226494	0.205204	0.234951	0.0447832	0.24107	0.247352	1.65668	0.0243962	0.0649119
A_23_P134433	EN2	0.199647	0.210439	0.237028	-0.640331	0.130489	0.199024	-0.255219	0.199639	0.225131
CUST_14464_PI416261804	ENDOG	-2.42168	0.00386223	0.0377038	-0.753417	0.1128	0.188645	-4.79446	4.07781e-07	1.76482e-05
A_23_P83266	ENDOG	-3.40624	0.000164658	0.00683051	-2.10339	0.00885786	0.0583516	-3.52375	0.00010637	0.00125753
A_23_P137391	ENO1	1.11613	0.0660921	0.151554	0.862648	0.0970828	0.177212	1.41866	0.0389996	0.0877222
A_24_P105501	ENO1	0.352629	0.181092	0.224705	1.86491	0.0155486	0.0776097	2.43388	0.0037345	0.0176868
CUST_15875_PI416261804	ENO2	-2.26835	0.00582695	0.0466048	-2.14271	0.00803403	0.0553659	-5.66026	3.77867e-09	5.26673e-07
A_24_P236091	ENO2	-0.576342	0.141096	0.205649	-1.37657	0.042161	0.123275	-3.99641	1.60777e-05	0.000296608
A_24_P7887	EP300	-0.164713	0.217292	0.23941	-0.583287	0.139925	0.204287	-0.882869	0.0943268	0.150697
A_23_P40693	EP300	0.629109	0.132319	0.200725	-0.565514	0.142931	0.205953	-0.299282	0.191181	0.220506
A_23_P430120	EPAS1	-0.951124	0.0853853	0.168387	1.01015	0.0781055	0.162005	1.44602	0.0370428	0.0850374
A_23_P210210	EPAS1	1.44669	0.0369962	0.116972	3.65345	6.4685e-05	0.00360359	0.949933	0.0855366	0.142452
CUST_10587_PI416261804	EPB41L2	-0.461965	0.161027	0.215506	-0.217665	0.206922	0.23487	0.589497	0.138882	0.18673
CUST_15023_PI416261804	EPHA1	-0.789499	0.107455	0.184703	0.812265	0.10416	0.182278	-0.688148	0.12284	0.174815
A_23_P147046	EPHA3	-2.1948	0.00704448	0.0512185	0.541541	0.147034	0.208018	-1.64238	0.0251276	0.066156
A_23_P169819	EPHA3	0.577818	0.140847	0.205551	0.432429	0.166357	0.216959	-0.428989	0.166983	0.205454
A_23_P108501	EPHA4	0.832255	0.101316	0.180544	0.28963	0.193025	0.229169	0.456861	0.161943	0.202316
A_23_P119899	EPHA4	-0.000404642	0.249919	0.249964	0.7278	0.116684	0.190993	-0.314195	0.188343	0.218782
CUST_184_PI417557136	GABRA4	1.45923	0.0361257	0.115832	-1.8496	0.0160928	0.0788865	-2.46807	0.00339605	0.0164253
CUST_185_PI417557136	GABRA4	0.381706	0.17567	0.22236	-0.796665	0.106411	0.183859	-1.69865	0.0223462	0.061119
CUST_186_PI417557136	GABRA4	0.189748	0.212377	0.23762	-1.43275	0.0379823	0.117317	-1.89853	0.0144066	0.0457509
CUST_187_PI417557136	GABRA4	0.23114	0.204301	0.234679	-0.907187	0.0910769	0.172483	-0.476432	0.158442	0.199986
CUST_189_PI417557136	GABRA4	-0.881284	0.0945411	0.175462	1.15212	0.0623178	0.147408	0.127962	0.224545	0.237853
CUST_190_PI417557136	GABRA4	0.0544792	0.239138	0.246481	-1.67239	0.0236117	0.0948545	1.87422	0.0152249	0.0474576
CUST_191_PI417557136	GABRA4	1.97966	0.0119353	0.0677266	-0.163947	0.217443	0.239227	2.561	0.00260926	0.013576
CUST_192_PI417557136	GABRA4	0.120726	0.225977	0.242485	-0.112817	0.227544	0.243017	0.973375	0.0825917	0.139558
CUST_194_PI417557136	GABRA4	0.438669	0.165225	0.217384	0.109169	0.228267	0.243293	-2.05889	0.00987613	0.035289
CUST_195_PI417557136	GABRA4	-1.81531	0.0173689	0.0815353	-1.92917	0.0134274	0.0718134	-2.01412	0.0109993	0.0379412
CUST_196_PI417557136	GABRA4	1.90645	0.014148	0.0736333	-0.539778	0.147338	0.208237	-0.814704	0.10381	0.159308
CUST_197_PI417557136	GABRA4	1.87635	0.0151517	0.0762095	-0.385642	0.17494	0.221013	0.309177	0.189297	0.219385
CUST_198_PI417557136	GABRA4	1.63053	0.0257476	0.0983193	-0.710085	0.119413	0.192437	-1.15363	0.0621626	0.117625
CUST_199_PI417557136	GABRA4	-0.726908	0.116821	0.19131	-2.21328	0.00671956	0.0499937	-0.617613	0.134208	0.183309
CUST_200_PI417557136	GABRA4	1.35948	0.0434987	0.125679	-0.536783	0.147854	0.208486	-2.31865	0.00510355	0.0222213
CUST_201_PI417557136	GABRA4	-0.467646	0.16001	0.215004	-0.491985	0.155682	0.212293	-2.01745	0.0109121	0.0377079
CUST_202_PI417557136	GABRA4	-3.0932	0.000495028	0.0122776	-2.1783	0.00734591	0.0527171	-3.18956	0.000356226	0.00313899
CUST_203_PI417557136	GABRA4	-1.65935	0.0242612	0.0955524	-1.59756	0.0275351	0.102275	-2.89598	0.000944953	0.00641122
CUST_204_PI417557136	GABRA4	1.59567	0.0276404	0.10178	-1.4257	0.0384887	0.118026	-0.721445	0.117659	0.170874
CUST_205_PI417557136	GABRA4	-1.14435	0.0631199	0.148725	-1.39223	0.0409632	0.121707	-3.24929	0.000289233	0.00267806
A_32_P204137	GABRA4	1.19595	0.0579293	0.143168	-1.23477	0.0542294	0.138422	-2.99587	0.000684162	0.00507371
CUST_206_PI417557136	GABRA4	-0.00952221	0.248101	0.249393	-1.23351	0.0543467	0.138572	-3.11933	0.000453163	0.0037481
CUST_207_PI417557136	GABRA4	-1.34382	0.044752	0.127409	-1.46157	0.0359647	0.114622	-2.65937	0.00195719	0.0109886
CUST_208_PI417557136	GABRA4	-0.923937	0.0888798	0.171234	-1.9962	0.0114779	0.066358	-1.99793	0.0114312	0.0390524
CUST_209_PI417557136	GABRA4	-1.29437	0.048884	0.13246	-1.08872	0.0690696	0.154073	-2.71993	0.00163238	0.00955745
CUST_210_PI417557136	GABRA4	-0.667895	0.12605	0.197226	0.0753658	0.234981	0.245676	-1.44313	0.0372457	0.0853468
CUST_14341_PI416261804	GABRA5	2.09586	0.00902357	0.0585861	1.33725	0.0452851	0.127607	2.64645	0.00203352	0.0113029
CUST_272_PI416408490	GABRA5	2.25907	0.0059697	0.0472945	2.92994	0.000847576	0.0163631	2.76604	0.00141853	0.00864348
CUST_19_PI417557136	GABRA5	1.97936	0.0119438	0.067727	2.27368	0.00574628	0.046021	3.39662	0.000170559	0.00180908
A_23_P436618	GABRA5	0.667115	0.126175	0.197271	0.8669	0.0964992	0.176825	1.85714	0.0158229	0.0487331
CUST_24_PI417557136	GABRA5	-0.506556	0.153117	0.211834	1.12728	0.0649058	0.150094	0.568231	0.14247	0.189322
CUST_25_PI417557136	GABRA5	0.666532	0.126268	0.197271	1.96579	0.0123308	0.0687052	2.74771	0.00150033	0.00899388
CUST_26_PI417557136	GABRA5	-0.848098	0.0990958	0.178901	1.9297	0.0134112	0.0717578	1.45286	0.0365659	0.084265
CUST_28_PI417557136	GABRA5	0.844736	0.0995645	0.179225	1.52759	0.0316537	0.108635	1.91871	0.0137552	0.0443196
CUST_12554_PI416261804	GATM	1.72433	0.0211622	0.0898181	1.46494	0.0357344	0.114313	2.59786	0.00234515	0.0125624
A_23_P129064	GATM	-0.00385328	0.249231	0.249722	0.6845	0.123415	0.194816	2.74168	0.00152817	0.00911456
CUST_11291_PI416261804	GBAS	-0.486426	0.156666	0.213403	-0.659231	0.127437	0.197183	0.693244	0.122039	0.174243
A_23_P82674	GBAS	-0.527984	0.149378	0.209726	-0.74699	0.113767	0.189208	-0.72722	0.116773	0.170102
CUST_14157_PI416261804	GBE1	-3.1099	0.000467873	0.0118691	0.722461	0.117503	0.19144	-3.70795	5.22351e-05	0.000729997
A_23_P121082	GBE1	-0.324367	0.186415	0.227036	0.327701	0.185784	0.225865	-2.35945	0.00457553	0.020506
A_32_P107372	GBP1	-1.03165	0.0755589	0.159874	1.41911	0.0389668	0.118698	1.11147	0.0665914	0.122472
CUST_9990_PI416261804	GBP2	0.544138	0.146587	0.208224	1.22338	0.0552965	0.139567	1.76903	0.0192224	0.0553675
A_23_P85693	GBP2	1.38201	0.0417423	0.123319	2.44396	0.00363174	0.0363343	0.367497	0.178312	0.212759
A_24_P370702	GBP3	2.74	0.00153596	0.0230186	3.61775	7.42929e-05	0.00391545	0.0257682	0.244861	0.247656
A_23_P51487	GBP3	0.322397	0.186788	0.227206	1.35089	0.0441823	0.126195	0.174277	0.215412	0.233181
CUST_9177_PI416261804	GCDH	-0.85296	0.0984203	0.178447	1.54995	0.0302886	0.106615	3.57214	8.8518e-05	0.00108813
A_23_P90089	GCDH	1.61954	0.0263329	0.0992989	2.2273	0.00648187	0.0490617	2.66149	0.00194489	0.0109397
CUST_6922_PI416261804	GCHFR	-3.42118	0.000155875	0.00662865	-1.22245	0.0553844	0.13965	-2.40328	0.00406219	0.01883
A_23_P77328	GCHFR	-3.12763	0.00044056	0.0114342	-1.60858	0.0269271	0.101366	-2.76852	0.00140778	0.00858654
A_23_P53298	BLOC1S1	-1.13183	0.0644262	0.15004	-0.164957	0.217244	0.239167	1.28533	0.0496692	0.102288
CUST_15611_PI416261804	KAT2A	-0.853382	0.0983619	0.178445	-0.639111	0.130688	0.199181	-0.760484	0.111741	0.166177
A_24_P355464	GDF10	-0.866934	0.0964945	0.176895	1.8466	0.0162012	0.0790921	-1.32668	0.0461534	0.0976991
A_23_P52227	GDF10	-0.597305	0.137576	0.20389	2.00412	0.0112643	0.0657193	-1.2648	0.0514861	0.104607
CUST_12380_PI416261804	GDI1	0.494187	0.155294	0.212721	-0.0955096	0.230978	0.244384	0.438808	0.1652	0.204399
CUST_283_PI416408490	GDI1	2.60439	0.00230094	0.0283039	1.2723	0.0508171	0.134653	2.58666	0.00242281	0.0128491
A_23_P45496	GDI1	2.87457	0.00101144	0.018113	0.828432	0.101856	0.180724	0.885212	0.0940105	0.150382
A_23_P66593	GFAP	2.37678	0.00436608	0.0402838	-0.327462	0.18583	0.225871	2.62015	0.00219725	0.0119876
A_24_P31165	GFAP	2.02949	0.0106022	0.0638066	1.12126	0.0655448	0.150572	3.33735	0.000211453	0.00212188
A_23_P206484	GFER	-1.1219	0.0654766	0.150963	0.679311	0.124235	0.19531	0.7457	0.113962	0.16792
A_24_P31003	GFER	0.505363	0.153326	0.21189	-1.04376	0.0741496	0.15873	-3.62349	7.26636e-05	0.000937898
A_23_P345887	GFPT1	2.1489	0.00791067	0.0546516	-0.432184	0.166402	0.216975	1.14761	0.0627823	0.11836
A_23_P44083	GFPT1	0.125597	0.225013	0.242162	0.157791	0.218655	0.239672	0.713095	0.118947	0.171965
A_32_P162507	GFRA2	-2.10034	0.00892467	0.0583677	-0.505246	0.153347	0.211228	-5.26006	3.60025e-08	2.979e-06
A_23_P84084	GFRA2	-3.25221	0.00028628	0.00906678	-1.32699	0.0461278	0.128831	-3.9545	1.91737e-05	0.000342686
A_24_P96505	GFRA2	-0.0930311	0.23147	0.2442	-1.56629	0.02932	0.105157	-3.89329	2.47235e-05	0.000413265
A_23_P41992	GFRA3	-0.842543	0.099871	0.1795	-0.0119793	0.247611	0.249316	0.615568	0.134545	0.183496
A_23_P41987	GFRA3	0.91605	0.0899102	0.172043	1.28559	0.0496465	0.133299	-0.0850911	0.233047	0.242095
A_24_P933180	GGCX	-0.197072	0.210943	0.23718	2.72203	0.00162206	0.0237175	1.20316	0.0572289	0.111687
A_23_P135271	B4GALT1	0.147193	0.220745	0.240634	0.28783	0.193369	0.229299	0.308182	0.189486	0.219511
A_24_P103803	B4GALT1	1.88077	0.0150008	0.0758776	-0.406663	0.171064	0.219347	1.6564	0.0244103	0.0649354
A_23_P207194	GH1	-1.38218	0.0417288	0.1233	0.479813	0.15784	0.213277	-2.13376	0.0082156	0.0311469
A_23_P207160	GH2	-0.888494	0.0935688	0.174763	1.59987	0.0274067	0.102098	1.45452	0.0364503	0.0841092
A_23_P156087	GHR	1.53055	0.0314703	0.108667	-0.227664	0.204977	0.234171	0.956608	0.0846913	0.141589
A_24_P72064	GHR	0.0805939	0.233941	0.245003	0.222992	0.205886	0.234516	1.38472	0.0415347	0.0913012
A_24_P373768	GIPR	-0.58116	0.140283	0.205275	-0.282241	0.19444	0.229814	-1.05837	0.0724722	0.129131
A_23_P119395	GIPR	-0.228993	0.204719	0.234768	0.244088	0.201791	0.23278	-2.39118	0.00419854	0.019295
A_23_P93591	GJA1	2.99871	0.000677816	0.01459	2.24791	0.00614555	0.0477081	5.46362	1.16628e-08	1.23704e-06
A_24_P55295	GJA1	2.16258	0.00764333	0.0536272	2.41773	0.00390446	0.0378049	4.87835	2.67448e-07	1.28659e-05
CUST_15699_PI416261804	GJA4	-0.442747	0.164487	0.216939	0.419666	0.168682	0.218109	-0.8023	0.105595	0.160887
A_23_P1083	GJA4	0.843334	0.0997604	0.179401	1.37708	0.0421216	0.123275	-1.39395	0.040833	0.090273
CUST_73_PI416383280	GJA8	0.348921	0.181787	0.225021	0.387391	0.174617	0.220946	-0.671173	0.125528	0.177104
A_23_P204947	GJB2	2.56476	0.00258117	0.0302636	0.669768	0.125751	0.19619	2.80501	0.00125789	0.00789968
CUST_12973_PI416261804	GJB3	-0.652976	0.128443	0.198481	0.82512	0.102326	0.181092	0.887239	0.0937376	0.150115
CUST_14996_PI416261804	GJB5	0.0118449	0.247637	0.249206	0.0513952	0.239753	0.247062	0.522622	0.150309	0.194833
A_23_P35293	GJB5	-1.17175	0.0603247	0.145648	-2.04645	0.0101781	0.0625264	-0.243702	0.201865	0.2264
CUST_14506_PI416261804	GLA	-1.89459	0.0145368	0.0747266	-1.12993	0.0646262	0.149849	-1.83339	0.016686	0.0504639
A_23_P145114	GCLC	1.31147	0.0474244	0.130827	0.885181	0.0940147	0.174859	0.575518	0.141235	0.188353
A_23_P123596	GLDC	-0.757679	0.112161	0.188031	1.50135	0.0333163	0.111076	-0.0946642	0.231145	0.241165
CUST_9181_PI416261804	GLE1	1.64742	0.0248678	0.0968323	-0.533698	0.148388	0.208765	0.406765	0.171045	0.20823
A_23_P258367	GLE1	0.534119	0.148315	0.209106	0.277846	0.195283	0.23022	-0.690913	0.122405	0.174564
CUST_12782_PI416261804	GLI3	-1.72415	0.0211701	0.0898181	-1.67962	0.0232578	0.09417	-1.36695	0.04291	0.0933004
A_23_P111531	GLI3	1.3736	0.0423918	0.124179	2.34289	0.00478379	0.0420979	3.77722	3.96465e-05	0.000591744
A_23_P337141	GLI4	-1.88628	0.0148143	0.075413	-1.87256	0.0152822	0.0771188	-0.351146	0.18137	0.21471
A_23_P214411	GLO1	-2.72249	0.00161979	0.023774	-1.80845	0.0176341	0.0825874	-0.0392678	0.242169	0.246363
CUST_10014_PI416261804	GLRB	-1.72372	0.0211897	0.0898181	-1.0651	0.0717076	0.156594	-6.7404	3.94888e-12	2.95416e-09
A_24_P217489	GLRB	-0.946658	0.0859533	0.168898	-0.724513	0.117188	0.191347	-6.03192	4.05046e-10	9.96494e-08
CUST_14980_PI416261804	GLS	-1.99107	0.0116184	0.0667651	-0.678536	0.124358	0.195371	-2.08346	0.00930229	0.0339568
A_23_P500501	FGFR3	3.34062	0.000208978	0.00771021	3.40952	0.000162692	0.00639893	4.91689	2.19819e-07	1.11144e-05
CUST_15615_PI416261804	GPC5	-1.16734	0.0607686	0.146074	-0.914324	0.0901366	0.171552	1.33142	0.0457625	0.0971238
A_23_P112874	GPC5	-0.154877	0.21923	0.240082	0.91076	0.0906055	0.172036	2.95277	0.000787354	0.00562284
A_23_P34733	FH	-2.03057	0.0105748	0.0636936	-1.05295	0.0730908	0.157673	-2.22993	0.00643809	0.0261874
A_24_P938313	FHIT	1.06857	0.0713156	0.156347	-0.8849	0.0940527	0.174921	-0.0747635	0.235101	0.242975
A_23_P125171	FHIT	-1.43386	0.0379028	0.118297	0.745984	0.113919	0.189263	-1.77416	0.0190092	0.0549846
A_23_P125164	FHIT	-0.0237723	0.245259	0.248424	0.437497	0.165438	0.216519	1.29836	0.0485406	0.10079
CUST_12084_PI416261804	FHL3	1.09365	0.0685271	0.153686	0.800431	0.105865	0.183503	1.17059	0.060441	0.115558
A_23_P114839	FHL3	1.94669	0.0128931	0.0703234	3.45378	0.000138198	0.00578302	1.36644	0.0429505	0.0933386
A_23_P154667	FKBP1A	2.0059	0.0112166	0.0656768	1.49821	0.0335195	0.111374	-0.0660595	0.236833	0.243785
A_32_P50522	FKBP1A	1.02064	0.0768562	0.161091	0.738768	0.115012	0.189921	1.38657	0.041393	0.0911146
CUST_12527_PI416261804	FKBP3	-2.46104	0.00346338	0.0352953	-3.26444	0.000274198	0.00874784	-1.98928	0.0116676	0.0396422
A_23_P117558	FKBP3	-3.03995	0.000591545	0.0135517	-3.35033	0.000201786	0.00720241	-2.0687	0.00964355	0.0347458
CUST_2898_PI416261804	NDST3	-3.16348	0.00038974	0.0107177	-2.1581	0.00773003	0.05419	-3.06483	0.000544476	0.00429039
A_32_P71788	FKBP4	0.0182467	0.246361	0.24883	-1.05254	0.0731384	0.157699	-1.25424	0.0524387	0.105746
A_23_P128372	FKBP4	-1.17573	0.0599256	0.145265	-1.74277	0.0203433	0.0883454	-2.84411	0.00111341	0.00725972
CUST_6642_PI416261804	FOXF1	0.471897	0.15925	0.214674	0.0855415	0.232958	0.245026	0.842071	0.0999371	0.156008
A_23_P118254	FOXF1	0.813124	0.104037	0.182334	0.46815	0.159919	0.214231	-0.487188	0.156531	0.198789
CUST_15210_PI416261804	FOXF2	1.34711	0.044486	0.127068	4.80472	3.87418e-07	0.0001268	2.14476	0.00799294	0.0305428
A_23_P110957	FOXF2	2.70808	0.00169184	0.0242826	4.00697	1.53755e-05	0.0015203	1.89472	0.0145325	0.0459994
A_32_P205110	FOXC1	1.48784	0.0341984	0.11289	1.93	0.0134017	0.0717491	0.00377868	0.249246	0.249707
A_23_P390504	FOXC1	2.64309	0.00205385	0.0267311	4.25529	5.21937e-06	0.000733052	1.52277	0.0319539	0.0773412
A_24_P103327	FOXD1	-0.800969	0.105787	0.183454	-1.38954	0.041167	0.121886	1.00534	0.0786832	0.1357
A_32_P34920	FOXD1	1.40115	0.0402921	0.121408	2.71726	0.00164563	0.023862	0.354204	0.180796	0.2143
A_24_P204614	FOXD4	-1.86443	0.0155653	0.077314	-1.60208	0.0272845	0.101876	-1.0719	0.0709408	0.127431
A_23_P365081	FOXL1	-0.826354	0.102151	0.181107	0.480128	0.157784	0.213277	-1.49665	0.0336209	0.0796979
CUST_6678_PI416261804	FOXE3	-0.663088	0.126819	0.197564	0.826178	0.102176	0.181011	-0.425153	0.167681	0.205878
A_23_P112666	FOXE3	-0.983803	0.0813031	0.165064	-0.795606	0.106565	0.183902	-2.20835	0.00680499	0.0271881
A_23_P348636	FOXJ1	1.45034	0.0367413	0.116679	0.533343	0.148449	0.208775	0.0221002	0.245592	0.248055
CUST_16655_PI416261804	FOXC2	-0.517128	0.151267	0.210804	0.894479	0.0927664	0.174078	0.113889	0.227331	0.239187
A_24_P82358	FOXC2	-0.445171	0.164049	0.216812	-0.268502	0.197078	0.231104	-1.60486	0.0271312	0.0694179
A_23_P413585	FOXD2	0.941893	0.0865618	0.169384	-0.60747	0.135885	0.202197	0.477427	0.158265	0.199913
A_23_P86171	FOXD2	-0.378919	0.176187	0.222713	1.90199	0.0142931	0.0743917	0.460904	0.161217	0.201835
A_24_P230570	FOXS1	-0.725616	0.117019	0.191455	0.518514	0.151025	0.210189	0.582917	0.139987	0.187501
CUST_6644_PI416261804	FOXS1	0.38203	0.17561	0.22235	0.325748	0.186154	0.226	-0.21112	0.208198	0.229739
A_23_P151426	FOXO1	4.12785	9.15446e-06	0.00119848	4.56782	1.23207e-06	0.000284049	4.97303	1.6479e-07	9.05655e-06
A_24_P22079	FOXO1	1.76157	0.0195353	0.0865593	2.50437	0.00306678	0.033023	3.10498	0.000475735	0.00388916
CUST_12894_PI416261804	FLI1	1.07996	0.0700406	0.155021	1.51385	0.0325161	0.109988	-0.317389	0.187737	0.218452
A_24_P355649	FLI1	-0.546313	0.146213	0.208007	1.28754	0.0494762	0.133068	-0.567481	0.142597	0.189337
CUST_15598_PI416261804	FLII	-1.28618	0.0495948	0.133323	-0.703193	0.120484	0.19319	-1.79093	0.0183263	0.0536742
A_23_P4425	FLII	-0.341961	0.183095	0.225557	2.04126	0.0103063	0.0629019	-1.96222	0.0124341	0.0413346
CUST_14400_PI416261804	FLNB	1.38721	0.0413442	0.122801	1.71406	0.0216294	0.0912184	1.04853	0.0735981	0.130484
A_23_P211878	FLNB	0.516851	0.151315	0.210839	0.946693	0.0859488	0.168171	-0.217701	0.206916	0.229057
A_24_P253818	FLOT2	-0.22749	0.205011	0.234914	-0.24033	0.202519	0.233091	0.707288	0.119847	0.172693
A_23_P55319	FLOT2	-0.137701	0.222619	0.241351	0.737231	0.115246	0.190069	1.97607	0.0120367	0.0405168
A_24_P246125	FLT1	1.14132	0.0634338	0.149019	2.13151	0.00826173	0.0562821	0.0956188	0.230956	0.24105
CUST_16950_PI416261804	FLT3	-1.93155	0.0133536	0.0715963	-3.70812	5.22018e-05	0.00316515	-6.22209	1.22643e-10	4.12452e-08
A_23_P99442	FLT3	-1.10218	0.0675958	0.152783	0.285468	0.193821	0.229502	-4.97755	1.60981e-07	8.91093e-06
CUST_11708_PI416261804	FLT3LG	-0.086704	0.232727	0.244586	1.01294	0.0777727	0.161754	-1.41765	0.0390733	0.0878125
A_23_P78742	FLT3LG	2.22238	0.00656443	0.0495434	0.95028	0.0854925	0.167777	1.61394	0.026635	0.0685791
A_23_P149613	FMO1	-2.46124	0.00346144	0.0352853	-1.11326	0.0663993	0.15134	-2.13644	0.00816096	0.0309878
A_23_P355295	FMO2	3.93143	2.11106e-05	0.0020609	4.4889	1.78977e-06	0.00035851	3.21765	0.00032311	0.00291515
A_23_P155596	FMO3	-0.800201	0.105899	0.183499	0.475554	0.158598	0.213621	0.555784	0.14459	0.190779
A_23_P160992	FMO4	0.456744	0.161964	0.215887	0.888283	0.0935972	0.174587	-0.44395	0.16427	0.203883
A_23_P114883	FMOD	5.9873	5.33372e-10	2.44398e-06	5.52751	8.12009e-09	9.92193e-06	3.78699	3.81213e-05	0.000574121
CUST_14759_PI416261804	FMOD	1.91252	0.0139525	0.0732222	0.0495706	0.240116	0.24711	0.660919	0.127166	0.178386
A_24_P93967	FMR1	-3.84235	3.04652e-05	0.00252661	-0.631921	0.13186	0.199737	-2.29032	0.00550075	0.0233841
CUST_267_PI416408490	FMR1	-1.67438	0.0235142	0.0940082	-2.5324	0.0028321	0.0317075	-3.4979	0.000117233	0.00135437
A_24_P40417	FMR1	-1.41624	0.039176	0.119813	-1.03992	0.0745944	0.159098	-4.32865	3.75058e-06	9.72312e-05
CUST_10375_PI416261804	AFF2	-1.51102	0.032696	0.110521	0.933273	0.0876697	0.169553	1.42157	0.038788	0.087461
A_23_P217468	AFF2	0.236347	0.203291	0.234299	0.431019	0.166614	0.217118	-1.59938	0.0274338	0.0698799
CUST_14240_PI416261804	FN1	0.899006	0.0921623	0.173768	2.95489	0.000781959	0.0156294	0.707035	0.119886	0.172706
A_24_P334130	FN1	0.852707	0.0984554	0.178455	1.72176	0.0212784	0.0904184	1.26553	0.0514206	0.10452
A_24_P85539	FN1	1.73992	0.0204684	0.0885217	3.75575	4.32065e-05	0.00286601	2.07301	0.00954281	0.0345287
A_24_P119745	FN1	0.933585	0.0876295	0.170273	1.34843	0.04438	0.126474	0.204217	0.209546	0.230398
A_32_P178513	FOLH1	1.00361	0.0788911	0.16278	1.93946	0.0131114	0.0708238	-1.06776	0.0714073	0.12793
A_23_P47616	FOLH1	2.94011	0.000820249	0.0161646	2.89898	0.000935949	0.0173631	0.567755	0.14255	0.189337
CUST_15705_PI416261804	FOS	0.161603	0.217905	0.239591	-1.82007	0.017187	0.0814508	2.57148	0.00253162	0.0132954
A_23_P345581	FOSL2	-2.00769	0.0111692	0.065561	0.717289	0.118299	0.191702	-3.7281	4.82324e-05	0.000683968
A_23_P218555	FOSL2	-0.0604734	0.237945	0.246139	-0.127331	0.22467	0.241967	-2.51087	0.00301089	0.0150882
A_23_P348121	FOSL2	-1.43651	0.0377142	0.117985	-2.59621	0.00235644	0.0287319	-2.96956	0.00074557	0.00541732
CUST_13898_PI416261804	FPR1	-0.936662	0.0872331	0.17002	-1.52463	0.0318379	0.108939	-3.20552	0.000337044	0.00301305
A_23_P38795	FPR1	-6.00773	4.70356e-10	2.44398e-06	-5.01471	1.32782e-07	6.00913e-05	-2.35611	0.00461685	0.0206365
CUST_885_PI416573500	FPR2	0.7368	0.115311	0.190386	-0.200664	0.21024	0.236187	-1.50109	0.0333331	0.0792715
CUST_15200_PI416261804	FRK	1.00596	0.0786088	0.162589	1.39738	0.0405751	0.121094	-1.35337	0.0439844	0.0947931
CUST_16362_PI416261804	MTOR	0.731402	0.116133	0.190916	-0.732958	0.115896	0.190468	0.126107	0.224912	0.238019
A_23_P34606	MTOR	1.64978	0.0247472	0.0966397	-0.923667	0.088915	0.170511	0.257756	0.199149	0.224968
A_23_P121773	FRG1	0.0249549	0.245023	0.24837	-1.10939	0.0668158	0.151567	0.429098	0.166963	0.205454
A_23_P363778	FRZB	2.24066	0.00626207	0.0484894	1.06588	0.0716197	0.156495	1.38634	0.0414109	0.0911329
A_23_P10902	FRZB	1.93359	0.0132909	0.0714699	1.63593	0.0254633	0.0984461	-0.400712	0.172158	0.208815
A_24_P919330	FTH1	0.00918293	0.248168	0.2494	-0.958881	0.0844046	0.167154	0.176466	0.214982	0.233041
A_32_P820503	FTH1	0.105172	0.22906	0.243492	0.015543	0.2469	0.24912	2.01327	0.0110215	0.0379883
A_32_P111565	FTH1	-0.859321	0.0975409	0.177758	2.39316	0.00417594	0.0390205	1.48355	0.0344822	0.0810109
A_23_P50504	FTL	0.227958	0.20492	0.234896	-0.346298	0.18228	0.224366	3.15528	0.000400864	0.00342769
A_32_P155247	FTL	1.13351	0.0642505	0.149869	-0.0342586	0.243168	0.24799	2.72303	0.00161714	0.00948872
A_23_P50498	FTL	1.42509	0.0385327	0.119037	0.298879	0.191258	0.228347	3.69138	5.5761e-05	0.000765842
CUST_9969_PI416261804	FUCA1	-0.246442	0.201335	0.233407	1.63131	0.0257062	0.098868	2.49466	0.00315194	0.0155794
A_23_P11543	FUCA1	1.54043	0.0308636	0.107555	-0.512464	0.152082	0.210755	2.74542	0.00151085	0.00903922
CUST_7664_PI416261804	FUCA2	0.0179198	0.246426	0.24883	0.356772	0.180316	0.223581	0.294158	0.192159	0.221085
A_23_P145408	FUCA2	-0.854771	0.0981695	0.178272	-0.247732	0.201086	0.232646	0.793373	0.10689	0.161905
CUST_15557_PI416261804	GAST	-0.120322	0.226057	0.242531	1.2591	0.0519982	0.135917	-1.26179	0.0517562	0.104938
A_23_P159191	GAST	0.519056	0.15093	0.210603	1.15832	0.0616829	0.146768	0.756459	0.112343	0.16666
CUST_15655_PI416261804	FUS	0.812719	0.104095	0.182378	-0.751494	0.113089	0.188775	0.829706	0.101676	0.157566
A_23_P106887	FUS	1.72084	0.0213197	0.0900055	-0.752285	0.11297	0.188706	-1.017	0.0772878	0.134288
A_23_P12965	FUT4	2.5067	0.00304664	0.0331397	1.18701	0.0588055	0.143901	1.87665	0.0151416	0.0473077
A_23_P101759	FUT5	0.0554582	0.238943	0.246435	-0.229466	0.204627	0.233997	0.122993	0.225528	0.238289
A_23_P170534	FUT7	0.442521	0.164528	0.216946	-0.373768	0.177144	0.222027	-1.22055	0.0555637	0.109601
A_23_P27367	KDSR	2.54449	0.00273592	0.0311946	-1.97471	0.0120753	0.0679634	-0.00877115	0.24825	0.249291
A_23_P38770	KDSR	2.10907	0.00873458	0.0577462	0.723891	0.117283	0.191347	1.91664	0.0138209	0.0444767
A_32_P515088	KDSR	0.801084	0.105771	0.183449	-0.493762	0.155368	0.212176	0.727207	0.116775	0.170102
CUST_16091_PI416261804	DARC	-0.670575	0.125623	0.196995	-1.33113	0.0457869	0.128345	1.32071	0.0466496	0.0983039
A_23_P115161	DARC	-0.296781	0.191658	0.229462	-0.418187	0.168953	0.218266	-0.275848	0.195666	0.223034
CUST_15516_PI416261804	DARC	-0.284887	0.193933	0.230339	-0.114685	0.227174	0.242876	1.13088	0.0645268	0.12013
A_23_P141362	FZD2	0.559594	0.143939	0.206894	2.31277	0.00518379	0.0438546	3.54137	9.95154e-05	0.00119136
CUST_10153_PI416261804	IFI6	-2.60749	0.00228021	0.0282099	1.19615	0.0579091	0.142823	0.329132	0.185514	0.217198
CUST_14151_PI416261804	G6PC	0.110851	0.227934	0.243121	0.680252	0.124086	0.195296	0.555398	0.144656	0.190824
CUST_15234_PI416261804	G6PD	-1.08178	0.0698377	0.154987	-1.79196	0.018285	0.084202	-1.6368	0.0254179	0.0665722
A_23_P34093	G6PD	1.31073	0.0474873	0.13088	0.81964	0.103105	0.181609	1.89953	0.0143737	0.0456849
CUST_11381_PI416261804	SLC37A4	0.69301	0.122076	0.194587	0.409109	0.170615	0.219117	-0.47893	0.157997	0.199767
A_23_P35970	SLC37A4	0.442865	0.164466	0.216929	-0.230085	0.204506	0.233947	0.80186	0.105658	0.160958
A_23_P120947	XRCC6	0.45884	0.161587	0.215766	-0.944153	0.0862728	0.168451	-0.703289	0.120469	0.173116
A_23_P120942	XRCC6	3.19155	0.000353777	0.0102033	0.267538	0.197264	0.231204	2.40427	0.00405116	0.0187979
A_23_P39766	GLS	0.39328	0.173528	0.221476	-0.887418	0.0937135	0.174707	-2.21892	0.00662308	0.0266713
A_23_P138665	GLUD1	2.14263	0.00803563	0.0551841	2.93986	0.000820889	0.016079	4.10907	9.93155e-06	0.000204989
A_23_P45361	GLUD2	1.04268	0.0742745	0.158777	1.27472	0.0506023	0.134476	3.05599	0.000560796	0.0043916
CUST_287_PI416408490	GLUD2	0.83118	0.101468	0.180673	1.44417	0.0371726	0.116296	4.96654	1.70399e-07	9.26753e-06
A_24_P925314	GM2A	-0.337671	0.183903	0.225873	0.367075	0.178391	0.22257	-0.938836	0.0869537	0.14367
A_24_P114936	GM2A	-2.07327	0.00953671	0.0604299	-0.555883	0.144573	0.206712	-2.9035	0.000922528	0.00629507
A_23_P144872	GM2A	-0.466266	0.160256	0.21509	0.505955	0.153222	0.211146	-0.744102	0.114204	0.168068
A_23_P144866	GM2A	-0.980986	0.08165	0.165313	-1.01453	0.0775823	0.161614	-1.42652	0.0384299	0.0869688
CUST_8674_PI416261804	GMDS	-1.10201	0.0676142	0.152797	-1.42161	0.0387852	0.118413	-1.3911	0.0410488	0.090585
A_23_P72068	GMDS	-0.659119	0.127455	0.197895	-3.87823	2.63051e-05	0.00214759	-0.0757776	0.234899	0.242875
A_23_P205611	GMFB	-1.4492	0.0368207	0.116779	1.76616	0.0193422	0.0862979	0.413807	0.169754	0.207333
A_24_P172768	GMFB	-1.87429	0.0152226	0.0764299	-0.986517	0.0809699	0.164466	-1.65429	0.024517	0.0650917
A_23_P59976	GML	0.664005	0.126672	0.197466	-0.576541	0.141062	0.204907	0.424718	0.167761	0.205924
CUST_4825_PI416261804	GMPR	-1.56397	0.0294561	0.105106	-1.99014	0.011644	0.0668009	-3.4192	0.000157017	0.00170188
A_24_P277657	GMPR	-2.43824	0.00368978	0.0367238	-3.1956	0.000348849	0.0100217	-4.06191	1.21685e-05	0.000239559
CUST_9460_PI416261804	GNA11	0.82281	0.102654	0.181489	0.507402	0.152968	0.211049	0.291594	0.192649	0.221342
A_23_P142289	GNA11	1.76282	0.0194825	0.0864509	-0.711995	0.119117	0.192288	1.36179	0.0433163	0.0938775
A_23_P354270	GNA12	1.73586	0.0206472	0.0888343	2.18586	0.00720638	0.0521754	2.08646	0.0092343	0.0337804
A_23_P215265	GNA12	-0.198204	0.210721	0.237118	0.32219	0.186827	0.226375	0.339973	0.183469	0.216021
A_24_P98086	GNA12	0.612407	0.135067	0.202377	0.895787	0.0925917	0.173889	2.25088	0.00609826	0.0252283
CUST_8897_PI416261804	GNA15	-1.25097	0.0527366	0.136861	1.83878	0.0164869	0.0797251	-2.23184	0.00640645	0.0260993
A_24_P331128	GNA15	-2.1387	0.00811504	0.0553747	-0.288756	0.193192	0.229243	-3.41849	0.000157427	0.00170381
CUST_12247_PI416261804	GNAI1	3.27426	0.000264844	0.00873537	1.84426	0.0162863	0.0793049	0.878833	0.0948729	0.151135
A_23_P122976	GNAI1	1.12294	0.0653662	0.150871	0.860524	0.0973751	0.17739	1.56629	0.0293199	0.0731741
CUST_15928_PI416261804	GNAI2	-0.465977	0.160308	0.215111	0.0470674	0.240615	0.247174	1.98261	0.0118527	0.0400703
A_23_P144113	GNAI2	0.257604	0.199178	0.232384	1.1688	0.0606208	0.145755	2.73752	0.0015476	0.00918655
CUST_7374_PI416261804	GNAI3	2.39261	0.00418229	0.0394339	1.11263	0.066467	0.151415	1.8884	0.0147429	0.0464521
A_24_P353912	GNAI3	-0.322642	0.186742	0.227187	-0.91397	0.0901832	0.171581	-1.81018	0.0175671	0.0521844
A_23_P38689	GNAL	-0.815726	0.103664	0.182088	-1.71351	0.0216545	0.0912823	0.647812	0.129277	0.179733
A_24_P339436	GNAL	0.0149291	0.247022	0.249043	0.788535	0.107596	0.184675	-2.81917	0.00120371	0.00767086
A_23_P26582	GNAO1	2.52801	0.00286776	0.032089	3.6297	7.09385e-05	0.00380174	3.27847	0.000260928	0.00247923
CUST_15468_PI416261804	GNAQ	1.1837	0.0591333	0.144404	0.20745	0.208915	0.235626	0.144144	0.221347	0.236249
A_24_P585770	GNAQ	0.129068	0.224326	0.241872	-1.13725	0.0638586	0.14901	1.5476	0.0304296	0.0748493
CUST_11221_PI416261804	GNAZ	0.798939	0.106081	0.18366	-0.103438	0.229404	0.243795	0.857396	0.0978065	0.154001
A_23_P211363	GNAZ	0.135503	0.223054	0.241438	-0.874016	0.0955273	0.176238	-0.341922	0.183102	0.215827
A_23_P416581	GNAZ	1.47447	0.0350889	0.114323	1.56318	0.0295025	0.105442	2.12144	0.00847122	0.031745
A_24_P71021	GNB1	-0.50964	0.152576	0.211532	-1.47977	0.0347339	0.112796	-1.13804	0.0637761	0.119424
A_23_P22926	GNB1	0.51747	0.151207	0.210798	-0.0520222	0.239628	0.247031	-0.805857	0.105081	0.160418
CUST_6535_PI416261804	GNB2	-0.567098	0.142662	0.206426	1.17894	0.059606	0.144658	1.91176	0.0139767	0.0448087
A_23_P82296	GNB2	0.0811205	0.233837	0.244954	0.979161	0.0818751	0.165306	1.43022	0.0381631	0.0865738
CUST_16269_PI416261804	GNB3	0.284389	0.194028	0.230408	0.100796	0.229928	0.244	-0.326672	0.185979	0.217445
A_23_P76350	GNB3	1.32381	0.0463917	0.129497	-0.494797	0.155186	0.212081	-2.06639	0.00969785	0.0348797
CUST_6618_PI416261804	GNG3	-2.09663	0.00900657	0.0585526	-1.58941	0.0279918	0.103046	-0.767043	0.110764	0.165395
A_23_P139192	GNG3	-1.55182	0.0301764	0.106362	-2.12337	0.00843068	0.0569346	-2.25237	0.00607473	0.0251532
CUST_5573_PI416261804	GNG5	0.234836	0.203584	0.234425	-0.978458	0.081962	0.165372	-0.739693	0.114872	0.168499
A_23_P148513	GNG5	-0.554838	0.144751	0.207351	-0.237812	0.203007	0.23323	0.858486	0.097656	0.153875
A_23_P153897	GNG7	1.52404	0.0318744	0.109331	-1.10981	0.0667706	0.151567	-0.337847	0.18387	0.216275
A_24_P279749	GNG7	-3.05896	0.000555269	0.0130478	-1.39753	0.0405634	0.121082	-1.46456	0.03576	0.0830865
A_32_P136295	GNG7	0.0931669	0.231443	0.244195	0.3808	0.175838	0.221443	-0.704345	0.120305	0.172995
CUST_5516_PI416261804	GNG11	1.20895	0.0566703	0.141415	0.497063	0.154786	0.211887	0.539764	0.14734	0.192688
A_23_P111701	GNG11	1.44462	0.0371414	0.117163	1.28231	0.0499337	0.133607	0.300422	0.190964	0.220336
CUST_11648_PI416261804	GNL1	-1.58721	0.0281162	0.102757	-0.567044	0.142671	0.20581	-1.76772	0.0192769	0.05547
A_23_P145289	GNL1	-0.823114	0.102611	0.181488	0.345021	0.18252	0.224487	-0.239002	0.202776	0.226891
A_24_P323072	GNRH2	-1.14974	0.0625626	0.148179	-0.689834	0.122575	0.194352	-1.8915	0.0146394	0.0462179
A_23_P40272	GNRH2	-0.893091	0.0929521	0.174387	-1.21547	0.0560468	0.140643	-1.52864	0.0315883	0.076735
CUST_9168_PI416261804	GNS	-0.201508	0.210075	0.236842	0.486071	0.156729	0.212622	0.216977	0.207057	0.229176
A_23_P139632	GNS	-0.0836314	0.233337	0.244818	0.323017	0.186671	0.226297	-0.795013	0.106652	0.161709
A_23_P258978	GOLGA1	3.27498	0.000264173	0.00873537	-0.391987	0.173767	0.220698	0.0214564	0.24572	0.248128
A_23_P258972	GOLGA1	1.25901	0.052007	0.136152	-0.156968	0.218818	0.23973	-0.931148	0.0879443	0.144443
A_23_P9426	GOLGA2	-0.589619	0.138862	0.204576	0.310899	0.188969	0.22731	-0.240352	0.202514	0.226755
A_24_P910297	GOLGA2	0.539637	0.147362	0.208735	-0.854492	0.0982082	0.178078	-0.65265	0.128496	0.179261
A_23_P98864	GOLGA3	-0.146468	0.220888	0.24072	-0.990377	0.0804975	0.164052	0.321014	0.18705	0.21804
A_23_P203819	GOLGA3	2.83559	0.00114353	0.0194549	1.98589	0.0117614	0.0672032	1.88359	0.014905	0.0467866
A_24_P187706	GOLGA4	-0.46086	0.161225	0.215527	-1.47546	0.0350224	0.113281	-2.11766	0.00855106	0.031969
A_23_P256391	GOLGA4	-1.78518	0.018558	0.0842243	-2.22033	0.00659917	0.0494641	-2.35536	0.00462621	0.0206683
A_23_P135787	GOLGB1	-1.80179	0.0178947	0.0827605	-2.15531	0.0077843	0.0543226	0.239384	0.202702	0.226863
A_24_P240137	GOLGB1	0.764671	0.111117	0.1873	1.24859	0.0529541	0.137115	1.21208	0.0563701	0.110589
A_23_P63825	GOT1	-0.210451	0.208329	0.236113	1.23259	0.0544321	0.138654	-4.15092	8.27863e-06	0.000178722
A_24_P81473	GOT1	-0.543677	0.146666	0.208268	-0.973349	0.0825949	0.16581	-4.07494	1.15064e-05	0.000228985
A_23_P106575	GOT2	-0.230143	0.204495	0.234721	-0.489179	0.156179	0.212506	-3.00789	0.000657678	0.00493117
A_23_P63254	SFN	-0.451327	0.162938	0.216253	0.13971	0.222222	0.241036	0.312879	0.188593	0.218961
CUST_16938_PI416261804	SFN	1.92228	0.0136425	0.0723814	1.6015	0.0273164	0.101897	1.35112	0.0441642	0.095052
CUST_295_PI416408490	GPR3	0.483158	0.157246	0.213633	-1.45652	0.0363121	0.115047	-1.9529	0.0127079	0.0419934
A_23_P35000	GPR3	-2.49006	0.00319306	0.0339213	-1.49657	0.033626	0.111479	-4.11455	9.6982e-06	0.00020142
A_23_P357284	GPR4	-1.62552	0.026013	0.098755	-0.366143	0.178565	0.222648	-4.32271	3.85318e-06	9.93292e-05
CUST_14289_PI416261804	CXCR3	-0.717223	0.118309	0.192119	1.24624	0.0531689	0.137273	-1.16827	0.0606741	0.115834
CUST_14107_PI416261804	GPR12	-0.195558	0.211239	0.237288	1.27097	0.0509348	0.134723	0.486008	0.15674	0.198952
A_23_P48320	GPR12	0.714015	0.118804	0.192495	-0.708756	0.119619	0.192648	-0.608367	0.135736	0.184322
A_23_P146885	UTS2R	-1.00676	0.0785131	0.162483	0.283587	0.194182	0.229698	0.545994	0.146268	0.191918
A_23_P6943	GPR15	2.10406	0.00884326	0.0580529	0.686825	0.123048	0.194614	0.14969	0.220252	0.235703
CUST_10074_PI416261804	GPR19	-0.935984	0.0873204	0.17002	-1.08028	0.0700043	0.154951	-1.29932	0.0484584	0.100665
A_23_P99285	GPR19	1.90479	0.0142019	0.0737306	-0.125379	0.225056	0.242152	0.989903	0.0805553	0.137568
A_23_P159237	GPR20	-0.94296	0.0864253	0.169308	1.74344	0.0203143	0.0883125	-1.10591	0.0671917	0.123102
A_24_P266466	GPR20	0.405571	0.171265	0.220363	1.69161	0.0226802	0.0931422	0.623149	0.133297	0.18265
CUST_2273_PI416261804	GPR21	-2.33262	0.00491705	0.0427829	-0.509052	0.152679	0.210886	-3.00772	0.000658032	0.00493282
A_23_P135219	GPR21	-0.158174	0.21858	0.239867	-1.06304	0.0719404	0.156788	-2.63439	0.00210724	0.011614
CUST_1165_PI416261804	GPR25	2.60546	0.00229378	0.0282818	1.59957	0.0274236	0.102118	2.77696	0.00137174	0.00843263
A_23_P316531	GPR25	-1.2181	0.0557961	0.14057	0.241713	0.202251	0.233011	-0.339626	0.183535	0.216067
A_23_P305581	GPR26	1.96458	0.0123658	0.0689627	2.89968	0.000933868	0.017353	-0.162942	0.217641	0.234318
A_23_P415541	GPR26	-0.666316	0.126302	0.197271	1.49784	0.0335439	0.111383	-2.06509	0.00972865	0.0349412
CUST_2156_PI416261804	GPR27	-0.973975	0.0825173	0.165915	-0.199849	0.2104	0.236279	-1.60333	0.0272154	0.0695324
A_23_P8640	GPER1	0.517219	0.151251	0.210798	-1.3265	0.0461687	0.128839	-1.19969	0.0575652	0.112153
CUST_1012_PI416261804	GPR32	-0.860161	0.0974251	0.177686	0.107941	0.228511	0.243418	-1.12567	0.065076	0.120766
A_23_P142096	GPR32	0.925315	0.0887006	0.171074	0.532138	0.148658	0.20886	-0.972891	0.0826519	0.139621
A_23_P145995	GPR37	3.66911	6.08481e-05	0.00386043	1.7802	0.0187607	0.0850508	1.05764	0.0725551	0.1292
A_24_P85557	GPR37	0.150604	0.220072	0.240364	0.506509	0.153125	0.211143	-1.42634	0.0384429	0.0869824
CUST_7011_PI416261804	MLNR	2.40468	0.00404665	0.0387306	2.31504	0.00515271	0.0437727	2.81292	0.00122733	0.0077757
A_23_P79155	GPR39	0.0676618	0.236514	0.245753	-0.417435	0.16909	0.218305	1.50291	0.0332156	0.0791337
CUST_16888_PI416261804	FFAR1	0.376328	0.176668	0.222815	-0.420891	0.168459	0.217963	-0.687202	0.122989	0.174927
A_23_P39356	FFAR1	0.995368	0.0798893	0.163877	1.4015	0.0402661	0.12059	-0.0652826	0.236987	0.243887
A_23_P56239	FFAR3	-0.94861	0.0857048	0.168672	0.201824	0.210013	0.23607	-2.43498	0.00372319	0.0176501
CUST_12416_PI416261804	GRK5	0.986481	0.0809743	0.164828	-1.50988	0.0327685	0.110241	-2.66051	0.00195054	0.0109618
A_23_P12884	GRK5	-0.1114	0.227825	0.243082	0.0148406	0.24704	0.249147	-0.24395	0.201817	0.226384
CUST_803_PI416573500	GRK6	-0.557167	0.144353	0.207073	-0.17057	0.21614	0.238751	0.0135818	0.247291	0.2488
CUST_8065_PI416261804	GRK6	0.960675	0.0841789	0.167422	1.39887	0.0404626	0.120945	0.830996	0.101494	0.15742
CUST_830_PI416379584	GRK6	0.877621	0.0950373	0.175794	1.95175	0.0127419	0.0698802	-0.196883	0.21098	0.231142
CUST_750_PI416261804	GPS1	-0.426889	0.167365	0.218368	2.2498	0.00611534	0.0476248	0.570726	0.142046	0.188995
A_23_P158662	GPS1	0.0565261	0.238731	0.246354	1.61576	0.0265365	0.100563	1.60433	0.0271605	0.0694638
CUST_5649_PI416261804	GPS2	-0.294605	0.192074	0.229618	-0.462991	0.160843	0.214564	-0.324189	0.186449	0.217657
A_23_P218405	GPS2	-1.01267	0.0778039	0.161929	-0.856345	0.0979517	0.177852	-0.652822	0.128468	0.179242
CUST_16704_PI416261804	GPT	1.59862	0.0274761	0.1015	0.187361	0.212844	0.237381	0.692279	0.12219	0.174339
A_23_P146339	GPT	0.79553	0.106576	0.184056	0.188096	0.2127	0.237342	-0.406676	0.171061	0.208236
CUST_15081_PI416261804	GPX1	-3.67875	5.85941e-05	0.00379485	-2.46001	0.00347329	0.0353397	-1.71851	0.021426	0.0594785
A_23_P250671	GPX1	-2.73203	0.00157363	0.0233828	-2.7395	0.00153832	0.0230164	-2.12287	0.00844124	0.0316683
A_23_P3038	GPX2	0.653336	0.128385	0.198457	-0.169715	0.216309	0.238816	-0.575955	0.141161	0.188308
A_23_P133474	GPX3	-0.123531	0.225422	0.242389	1.24838	0.052973	0.137135	-0.34967	0.181647	0.214856
A_24_P418816	GPX7	-0.486266	0.156695	0.213403	-0.267639	0.197244	0.231204	-1.54196	0.0307705	0.0754056
A_23_P73972	GPX7	1.72397	0.0211784	0.0898181	-0.613599	0.13487	0.201538	1.39146	0.0410216	0.0905534
A_24_P39654	GRB2	1.02735	0.0760635	0.160272	-0.160188	0.218183	0.239438	1.24304	0.053463	0.106941
CUST_10966_PI416261804	GRB7	1.36872	0.0427714	0.12461	-0.397825	0.17269	0.220159	-0.789189	0.1075	0.162494
A_23_P163992	GRB7	2.38747	0.00424124	0.039732	-0.100104	0.230065	0.244046	-0.410587	0.170344	0.207775
CUST_13237_PI416261804	GRB14	0.806941	0.104925	0.182912	1.88854	0.0147382	0.0756099	-0.177023	0.214873	0.232997
A_23_P154526	GRB14	-0.991252	0.0803906	0.164344	3.20574	0.000336792	0.00980603	-0.179104	0.214464	0.232842
CUST_13838_PI416261804	GRIA1	-0.822536	0.102693	0.181495	0.567019	0.142675	0.20581	0.288357	0.193268	0.221656
A_32_P177897	GRIA3	-0.108022	0.228494	0.24329	1.46938	0.0354327	0.113895	-0.665384	0.126451	0.177864
CUST_302_PI416408490	GRIA3	0.768786	0.110505	0.186839	-0.736135	0.115412	0.190195	-0.282307	0.194427	0.222305
A_23_P89798	FECH	-0.691299	0.122344	0.19469	-0.482064	0.15744	0.21308	-0.475443	0.158618	0.200105
CUST_14228_PI416261804	FEN1	-1.15594	0.0619264	0.147319	-1.54133	0.030809	0.107472	-0.605731	0.136173	0.184659
A_24_P73158	FEN1	-1.8902	0.0146828	0.0751372	-0.843238	0.0997738	0.179152	-1.05393	0.0729786	0.129676
A_24_P84898	HFM1	-1.03731	0.0748975	0.159308	1.00249	0.0790262	0.162809	-0.709061	0.119572	0.17251
CUST_1810_PI416261804	GPC4	2.85247	0.00108452	0.0188414	2.50261	0.00308207	0.0330854	4.26945	4.89888e-06	0.00011948
A_23_P435407	GPC4	1.82406	0.0170357	0.0808385	1.71315	0.0216714	0.0913115	2.29872	0.00538028	0.0230488
CUST_11918_PI416261804	FER	-2.08574	0.00925063	0.0594576	-1.6379	0.0253607	0.0982402	-1.43915	0.0375268	0.0857352
A_23_P124570	FER	-0.403025	0.171732	0.220666	-1.19359	0.0581593	0.14317	0.0557153	0.238892	0.24479
A_24_P143138	FGD1	-1.51565	0.0324019	0.11016	-1.06132	0.0721362	0.156876	-0.819052	0.103189	0.158831
A_23_P73559	FGD1	0.0561489	0.238806	0.246359	-0.677389	0.12454	0.195537	-0.934681	0.0874882	0.14406
A_23_P155857	NUDT6	-3.61469	7.51764e-05	0.00436854	-3.4417	0.000144518	0.00597249	-5.32855	2.47501e-08	2.21284e-06
A_23_P218918	FGF2	0.898575	0.0922198	0.17383	1.48137	0.034627	0.112699	3.7763	3.97934e-05	0.000593453
A_23_P113204	FGF3	-0.652865	0.128461	0.19849	-2.06145	0.00981493	0.0614362	-0.794623	0.106708	0.161763
A_23_P14612	FGF7	-3.05202	0.00056826	0.0132764	-1.55537	0.0299648	0.105975	-3.31799	0.000226668	0.00222939
A_32_P196029	FGF7	-1.53524	0.0311812	0.108103	-0.596894	0.137644	0.203003	-2.78015	0.00135835	0.00837564
CUST_7610_PI416261804	FGF9	-1.19251	0.0582651	0.143514	-2.81477	0.0012203	0.0203781	-5.03101	1.21975e-07	7.29316e-06
CUST_262_PI416408490	FGF9	-1.78354	0.0186248	0.0843499	-2.07789	0.00942989	0.0601788	-5.51549	8.69532e-09	9.83779e-07
A_23_P105803	FGF9	-1.38296	0.0416692	0.123203	-2.54179	0.00275713	0.0312711	-5.60879	5.09362e-09	6.66845e-07
A_23_P211727	FGF12	-0.620301	0.133765	0.201654	-2.66518	0.00192367	0.0258044	-2.07179	0.00957137	0.0345704
A_24_P334300	FGF12	-2.87812	0.00100015	0.0180071	-1.37852	0.0420103	0.123075	-3.8353	3.1353e-05	0.0004939
A_23_P212830	FGFR3	2.02258	0.0107792	0.0642047	2.40956	0.00399294	0.0382591	3.2918	0.000248875	0.00239135
CUST_350_PI417557136	GAD2	-0.382556	0.175512	0.222349	-1.73844	0.0205334	0.088698	-2.40584	0.00403384	0.0187413
CUST_351_PI417557136	GAD2	1.59372	0.0277495	0.101966	1.01458	0.0775767	0.161614	-1.27853	0.0502658	0.10297
CUST_352_PI417557136	GAD2	0.42774	0.16721	0.2183	0.351979	0.181213	0.22388	-1.94347	0.0129899	0.0425952
CUST_15_PI416558205	GAD2	0.438625	0.165233	0.217384	-0.488034	0.156381	0.212523	-2.29178	0.00547965	0.0233133
CUST_353_PI417557136	GAD2	-0.409885	0.170473	0.219997	-0.263236	0.198092	0.231553	-0.860172	0.0974236	0.153675
A_23_P155700	GAK	0.0853369	0.232998	0.2447	-0.221482	0.206179	0.234659	1.55442	0.0300213	0.0742471
A_24_P397150	GAK	0.77065	0.110229	0.18673	1.20618	0.0569367	0.141606	1.14301	0.0632585	0.118813
CUST_787_PI416573500	GALC	1.06564	0.0716466	0.156574	0.207723	0.208861	0.235613	0.317291	0.187756	0.218453
A_24_P352608	GALC	0.260271	0.198664	0.23215	1.79083	0.0183303	0.0842835	-1.83248	0.0167201	0.0505249
A_23_P25964	GALC	2.19694	0.00700614	0.0510729	-0.10933	0.228235	0.243281	0.661674	0.127045	0.178276
A_24_P359291	B4GALNT1	-2.35928	0.00457762	0.0411531	-0.248466	0.200943	0.232618	-3.14564	0.000414306	0.00350663
A_23_P87461	B4GALNT1	0.236239	0.203312	0.234299	2.33378	0.00490181	0.0427996	-0.131985	0.223749	0.237394
CUST_248_PI417507815	GALK1	-1.39579	0.0406943	0.121921	-0.183338	0.213633	0.237635	-0.629304	0.132287	0.182022
A_23_P141126	GALK1	-0.151076	0.219979	0.24034	3.24684	0.000291736	0.009017	-0.631123	0.13199	0.181798
CUST_7962_PI416261804	GALK2	0.130266	0.224089	0.241796	0.535382	0.148096	0.208643	-0.498379	0.154554	0.197487
A_23_P48807	GALK2	0.826823	0.102084	0.181058	-0.250569	0.200537	0.232453	0.508093	0.152847	0.196413
A_23_P153155	GALR1	-0.234878	0.203576	0.234425	-2.63579	0.00209855	0.0271538	-1.34001	0.0450604	0.0962718
A_23_P106562	GALNS	-0.744981	0.114071	0.189356	-0.458079	0.161724	0.215009	0.180028	0.214283	0.232734
CUST_8544_PI416261804	GALNT1	-1.54203	0.0307663	0.107399	0.134973	0.223158	0.241347	-1.2517	0.0526697	0.105985
A_23_P306105	GALNT1	-0.745101	0.114053	0.189356	-0.0108318	0.247839	0.249408	-1.97172	0.0121604	0.0407818
CUST_14516_PI416261804	GALNT2	-0.986049	0.0810273	0.164884	0.94421	0.0862656	0.168451	0.269577	0.196871	0.223698
A_24_P353794	GALNT2	1.99631	0.0114751	0.0665148	2.2936	0.00545339	0.0448921	2.27896	0.00566733	0.0239368
CUST_12090_PI416261804	GALNT3	-2.02271	0.0107758	0.0642047	0.139503	0.222263	0.241036	-1.44367	0.0372077	0.0852879
A_24_P114249	GALNT3	-0.532623	0.148574	0.209287	2.49215	0.00317431	0.0335818	-2.17068	0.00748882	0.0291669
A_23_P502035	GALT	-1.28956	0.0493011	0.132857	-1.81233	0.0174839	0.0822519	-2.28722	0.00554573	0.0235262
A_24_P12865	GALT	-0.930136	0.0880752	0.170531	-0.32149	0.18696	0.226444	-0.231329	0.204265	0.227639
A_23_P108143	GAMT	2.66125	0.00194625	0.0260855	4.18299	7.19243e-06	0.000921864	2.44162	0.00365538	0.0174042
CUST_818_PI416379584	GANC	0.140317	0.222102	0.241181	-1.46985	0.0354005	0.113841	-1.7263	0.0210736	0.0588119
CUST_791_PI416573500	GANC	0.644266	0.129851	0.199365	1.16591	0.0609131	0.146094	0.596812	0.137658	0.1858
CUST_14498_PI416261804	GARS	-1.91871	0.0137554	0.0727042	-0.239919	0.202598	0.233132	-3.93614	2.07004e-05	0.000362098
A_24_P154948	GARS	0.0646965	0.237104	0.245975	-1.22319	0.0553143	0.139588	-1.71514	0.0215798	0.0597252
A_24_P239140	GART	-1.79903	0.0180035	0.0829829	-1.37848	0.0420136	0.123075	-2.66093	0.00194814	0.0109546
A_23_P80098	GART	-2.36224	0.0045412	0.0410265	-2.20069	0.00693956	0.0510594	-2.8044	0.00126026	0.00790841
A_23_P83134	GAS1	1.74065	0.020436	0.0884768	-0.150517	0.220089	0.240199	0.509953	0.152521	0.19625
CUST_16066_PI416261804	GAS6	-1.51998	0.032129	0.109732	-3.4983	0.000117061	0.00525422	-2.24285	0.00622654	0.0255982
A_24_P279203	GAS8	-0.745353	0.114015	0.189348	0.636157	0.131169	0.199363	-0.151013	0.219991	0.235596
CUST_406_PI417557136	GRIK2	3.78442	3.85164e-05	0.00289634	0.5051	0.153372	0.211228	3.17277	0.000377483	0.00327357
CUST_407_PI417557136	GRIK2	2.13617	0.00816645	0.0555498	0.595521	0.137874	0.203162	2.37069	0.0044387	0.0200925
A_24_P870799	GRIK3	-0.529332	0.149144	0.209606	-1.34449	0.0446974	0.126935	-1.13272	0.0643334	0.119944
CUST_820_PI417557136	GRIK3	0.919666	0.0894368	0.171666	-0.57811	0.140797	0.204705	-0.249396	0.200764	0.22572
CUST_822_PI417557136	GRIK3	-1.05806	0.0725071	0.157467	-0.699334	0.121086	0.193477	0.61575	0.134515	0.183483
CUST_823_PI417557136	GRIK3	-2.14346	0.00801901	0.0551497	-1.87338	0.015254	0.0770521	0.195839	0.211184	0.231231
A_23_P101131	GRP	2.34397	0.00476987	0.0420046	2.66577	0.00192031	0.0257941	3.28069	0.000258887	0.00246622
A_23_P99883	PDIA3	0.830517	0.101562	0.180705	2.08991	0.00915652	0.0592947	3.05648	0.000559886	0.00438541
CUST_1712_PI416261804	GRSF1	0.885847	0.093925	0.175062	1.73873	0.0205206	0.0886636	-0.279092	0.195044	0.222663
CUST_8236_PI416261804	GRSF1	-1.43997	0.037469	0.117634	-0.997681	0.0796085	0.163348	-2.0829	0.00931508	0.0339798
A_23_P212937	GRSF1	-0.39182	0.173798	0.221604	-0.044475	0.241131	0.247388	-1.67651	0.0234095	0.0630834
CUST_1744_PI416261804	GSC2	-0.472448	0.159152	0.21462	-0.625439	0.132921	0.200426	-0.743803	0.114249	0.168072
CUST_15153_PI416261804	GSK3A	-2.82787	0.00117148	0.0197134	-0.167972	0.216651	0.23897	-1.60698	0.0270147	0.0692696
A_24_P185394	GSK3A	-0.554493	0.14481	0.207388	-0.692966	0.122083	0.194062	-0.881802	0.0944709	0.150808
CUST_327_PI416408490	GSK3B	0.0604404	0.237951	0.246139	-0.665619	0.126414	0.196529	-2.48501	0.00323869	0.0158442
CUST_14433_PI416261804	GSK3B	0.646983	0.129411	0.199047	-0.563233	0.143319	0.206122	-3.70653	5.25305e-05	0.000732338
CUST_11269_PI416261804	GSR	-1.22792	0.0548696	0.139542	-1.39448	0.0407934	0.121397	-2.05142	0.0100565	0.0357489
A_23_P146084	GSR	0.702489	0.120594	0.193715	0.313272	0.188519	0.22709	0.252112	0.200239	0.225441
CUST_10919_PI416261804	GSS	-1.36256	0.0432554	0.125385	0.236061	0.203346	0.23337	1.18193	0.0593086	0.114113
A_23_P210920	GSS	1.74678	0.0201688	0.087963	0.600388	0.137062	0.202657	1.79057	0.0183407	0.053708
CUST_16441_PI416261804	GSTA4	-0.772603	0.109939	0.186473	-0.143719	0.221431	0.240721	0.907186	0.0910771	0.147511
A_23_P110941	GSTA4	-2.03508	0.0104608	0.0633412	0.117108	0.226694	0.242675	-0.490199	0.155998	0.198451
A_23_P217917	GSTM1	-0.727277	0.116764	0.191269	0.222245	0.206031	0.234568	1.79376	0.018213	0.053462
A_24_P212021	GSTM5	0.591066	0.138619	0.204432	-0.0640576	0.237231	0.246449	3.19039	0.000355205	0.00313149
A_23_P97606	GSTM5	2.70182	0.00172403	0.0245863	3.90812	2.32543e-05	0.0019824	5.61122	5.0225e-09	6.64657e-07
CUST_16952_PI416261804	GSTP1	1.26138	0.0517933	0.135885	1.92837	0.0134522	0.0718706	1.70501	0.0220483	0.0605927
A_23_P202658	GSTP1	1.30951	0.0475908	0.130992	1.30295	0.0481483	0.131157	0.833192	0.101184	0.157125
A_24_P319001	GSTT1	-0.445365	0.164014	0.216791	-1.37496	0.042286	0.123443	-3.79403	3.70547e-05	0.000560361
A_23_P254944	GSTT1	-2.65216	0.00199945	0.0264504	-1.72263	0.021239	0.0903317	-4.83716	3.29264e-07	1.51018e-05
CUST_15908_PI416261804	GSTZ1	-1.3063	0.0478623	0.13133	-1.24526	0.0532587	0.137373	-1.88862	0.0147358	0.0464384
A_23_P106204	GSTZ1	-1.44277	0.0372711	0.117365	-0.499292	0.154393	0.211714	-1.44049	0.037432	0.0855878
CUST_15605_PI416261804	MSH6	-0.565435	0.142944	0.206511	-1.10997	0.0667532	0.151567	-0.815699	0.103668	0.159184
A_23_P102202	MSH6	0.195252	0.211299	0.237289	1.48717	0.0342427	0.112272	1.63226	0.0256562	0.0669763
A_23_P33256	GP9	1.12535	0.0651099	0.150612	1.57807	0.0286373	0.104122	0.0903839	0.231996	0.241543
CUST_12925_PI416261804	GPC1	0.37972	0.176038	0.222603	0.433698	0.166127	0.216829	-0.116152	0.226883	0.238962
A_23_P162660	GPD1	-0.00213516	0.249574	0.249809	0.842135	0.0999281	0.179307	0.914195	0.0901536	0.146566
A_23_P413721	GPD1	-0.0662912	0.236786	0.245861	2.31609	0.00513833	0.0437223	-0.0968894	0.230704	0.240948
A_23_P204736	GPD1	1.79294	0.0182454	0.0835507	1.49746	0.0335682	0.111391	0.355321	0.180587	0.214152
CUST_14791_PI416261804	GPD2	0.539376	0.147407	0.208753	0.0175927	0.246491	0.248908	1.57988	0.0285333	0.071921
A_23_P119812	GPD2	2.50174	0.0030896	0.0333398	0.307759	0.189566	0.227561	3.77421	4.0129e-05	0.000597
CUST_4276_PI416261804	GPI	-0.0732834	0.235395	0.245448	-0.103966	0.229299	0.243787	0.388823	0.174352	0.210396
A_24_P108451	GPI	0.196882	0.21098	0.2372	1.20399	0.0571488	0.141871	0.604911	0.13631	0.184763
CUST_10935_PI416261804	GPLD1	-1.68262	0.0231124	0.0932498	-2.0658	0.00971185	0.0610856	-4.1526	8.21794e-06	0.000177726
A_23_P156928	GPLD1	-2.361	0.00455643	0.0410886	-2.26648	0.00585545	0.0465096	-3.9768	1.74623e-05	0.000317832
CUST_15338_PI416261804	GPM6B	1.76249	0.0194968	0.0864847	3.20043	0.000343053	0.00991742	3.4475	0.000141451	0.00157126
CUST_15339_PI416261804	GPM6B	2.06424	0.00974882	0.061106	2.53327	0.00282513	0.0317062	3.76353	4.18822e-05	0.000617817
A_23_P378416	GPM6B	1.77729	0.01888	0.0849391	2.71627	0.00165054	0.0238956	3.55033	9.61868e-05	0.00116099
CUST_60_PI416383280	CCR10	0.234816	0.203588	0.234425	0.531279	0.148806	0.20894	-0.978761	0.0819245	0.138913
A_23_P141367	CCR10	-0.620321	0.133762	0.201654	-1.17826	0.0596731	0.144706	-1.71704	0.0214929	0.0595873
CUST_9546_PI416261804	GTF2A2	-2.04804	0.0101389	0.0622801	-2.11727	0.00855918	0.0572975	-2.84976	0.0010938	0.00715987
A_24_P270525	GTF2A2	-0.207154	0.208972	0.236429	-0.454417	0.162382	0.215302	-2.15251	0.00783926	0.0301346
CUST_13456_PI416261804	GTF2B	-0.209601	0.208495	0.236166	-2.11017	0.0087109	0.057736	-1.85407	0.0159323	0.0489467
A_23_P34628	GTF2B	-0.924324	0.0888294	0.171209	-0.646557	0.12948	0.198299	-0.886415	0.0938485	0.150201
CUST_8450_PI416261804	GTF2E1	-0.533145	0.148483	0.209215	-0.13675	0.222807	0.241283	0.613658	0.13486	0.183647
A_23_P211748	GTF2E1	0.77	0.110325	0.186764	-0.872015	0.0958	0.176372	-0.524127	0.150048	0.194611
CUST_13847_PI416261804	GTF2E2	0.496137	0.154949	0.21258	-1.10974	0.0667781	0.151567	0.849989	0.0988327	0.154998
A_23_P94118	GTF2E2	-1.32891	0.0459694	0.128897	-0.738512	0.115051	0.189949	-0.511839	0.152191	0.196052
CUST_8451_PI416261804	GTF2F1	-2.30773	0.00525354	0.0441898	-0.171161	0.216024	0.238741	-2.52834	0.00286509	0.0145133
A_23_P16143	GTF2F1	-2.9225	0.000868091	0.0167247	0.00637199	0.248729	0.249703	-0.559822	0.1439	0.190284
A_23_P14132	GTF2F2	0.835758	0.100823	0.180177	1.54193	0.0307724	0.107389	1.72866	0.0209677	0.0585966
CUST_5525_PI416261804	GTF2H3	1.2738	0.0506835	0.134564	-0.399883	0.172311	0.219961	1.93584	0.0132218	0.0431473
A_23_P386420	GTF2H3	1.77852	0.0188297	0.08482	0.164588	0.217317	0.239201	-0.203399	0.209706	0.230475
CUST_12905_PI416261804	GTF3A	-2.36365	0.00452392	0.0409618	-3.63692	6.89795e-05	0.00373683	-4.5523	1.32657e-06	4.33792e-05
A_23_P25525	GTF3A	-1.87822	0.0150877	0.0760549	-0.850521	0.0987589	0.178368	-2.93952	0.000821809	0.00578352
A_23_P117416	BRF1	1.00782	0.0783849	0.162404	0.669043	0.125867	0.196253	-0.461902	0.161038	0.201714
CUST_12903_PI416261804	GTF3C1	-0.291479	0.192671	0.229928	-0.884002	0.0941738	0.175048	0.626942	0.132674	0.182264
A_23_P152344	GTF3C1	0.632262	0.131804	0.200422	0.620309	0.133764	0.2009	0.00349267	0.249303	0.249726
CUST_13971_PI416261804	GUCY1A2	-0.0863504	0.232797	0.244597	0.453414	0.162563	0.215356	-1.60541	0.0271011	0.0693697
A_23_P350001	GUCY1A2	0.684092	0.123479	0.195482	1.61906	0.0263588	0.100182	-1.68624	0.0229373	0.0622226
A_32_P64200	GUCA1B	-0.18636	0.213041	0.237841	-0.302023	0.190659	0.228055	1.43642	0.0377205	0.0860181
A_23_P81825	GUCA1B	-1.0069	0.0784959	0.162468	0.289545	0.193041	0.229177	-1.9775	0.0119962	0.040425
CUST_669_PI416261804	GUCA2A	0.85106	0.098684	0.178631	0.2433	0.201943	0.232824	-0.363248	0.179105	0.21324
CUST_16628_PI416261804	GUCA2B	-0.874068	0.0955203	0.176193	-0.33016	0.18532	0.225693	0.129322	0.224276	0.237713
A_23_P63032	GUCA2B	-2.99101	0.000695142	0.0147768	-4.01421	1.49112e-05	0.0015203	-3.36629	0.000190464	0.00196561
CUST_9636_PI416261804	GUCY1B3	-1.60424	0.0271655	0.100909	-0.91851	0.089588	0.171034	-1.30029	0.0483752	0.100532
A_23_P121564	GUCY1B3	0.483552	0.157176	0.213601	0.194186	0.211507	0.236841	0.991704	0.0803355	0.137315
CUST_16357_PI416261804	GUCY2F	1.72287	0.0212282	0.0898353	1.62997	0.025777	0.0990158	0.447599	0.163611	0.203504
A_23_P334608	GUSB	0.293978	0.192194	0.229649	0.0770134	0.234653	0.245559	-0.848876	0.0989875	0.155141
A_23_P29422	GYG1	-1.25988	0.0519284	0.136006	-0.334649	0.184472	0.225349	-1.4344	0.0378648	0.0862268
A_23_P384517	GYG1	-0.391595	0.173839	0.221634	-0.542691	0.146836	0.207869	-0.426558	0.167425	0.205768
A_23_P41304	GYPE	0.442823	0.164473	0.216929	1.96543	0.0123411	0.0687417	2.13944	0.00809992	0.0308327
A_23_P128993	GZMH	-0.0386104	0.2423	0.247617	0.0358628	0.242848	0.247832	0.499755	0.154312	0.197394
A_23_P117602	GZMB	0.249949	0.200657	0.233147	-0.0238279	0.245247	0.248592	-1.22189	0.0554376	0.109442
CUST_14718_PI416261804	GZMM	-0.429618	0.166868	0.218149	-0.465269	0.160435	0.214418	0.455013	0.162275	0.202566
A_23_P130836	GZMM	1.14597	0.0629523	0.148537	-1.45587	0.0363571	0.115095	-0.602602	0.136693	0.18502
CUST_10282_PI416261804	H1F0	-0.459292	0.161506	0.215714	-1.89196	0.0146242	0.0753196	-1.6857	0.0229632	0.0622744
A_23_P29257	H1F0	-1.99926	0.011395	0.0662711	-3.74605	4.49094e-05	0.00292406	-2.48284	0.00325845	0.0159069
CUST_8313_PI416261804	HIST1H1C	1.08754	0.0691996	0.154416	-1.26176	0.051759	0.135644	0.668733	0.125916	0.177391
A_23_P122443	HIST1H1C	-0.23719	0.203127	0.234248	-1.73094	0.0208658	0.0895223	0.363022	0.179147	0.213262
CUST_13216_PI416261804	HIST1H1D	0.300003	0.191044	0.229243	-0.26976	0.196836	0.230968	1.49887	0.033477	0.0795002
A_24_P260639	HIST1H1D	-0.050964	0.239839	0.246665	-1.95796	0.0125588	0.0692821	-1.05116	0.0732966	0.130113
A_23_P7976	HIST1H1E	-0.497579	0.154695	0.212482	-1.54493	0.0305905	0.107174	-0.0510212	0.239827	0.24526
CUST_9136_PI416261804	HIST1H1E	-1.72719	0.0210335	0.0895605	-0.702206	0.120638	0.193289	-2.00644	0.0112024	0.0384628
CUST_777_PI416261804	HIST1H2AE	0.582595	0.140041	0.205111	0.652078	0.128588	0.19777	-0.733942	0.115746	0.169243
A_23_P59045	HIST1H2AE	-0.226038	0.205293	0.234979	-2.73322	0.00156797	0.0232513	0.0541548	0.239203	0.244975
A_23_P428184	HIST1H2AD	0.778348	0.109091	0.185888	0.254757	0.199728	0.232205	1.64067	0.0252163	0.0663013
A_24_P38895	H2AFX	-0.0951078	0.231057	0.244064	-0.551157	0.145382	0.207104	-1.71805	0.0214469	0.0595095
A_24_P354468	H2AFZ	-3.30987	0.000233348	0.00817767	-0.980838	0.0816682	0.165166	-3.33653	0.000212077	0.00212756
A_23_P133146	H2AFZ	-2.29898	0.00537655	0.0446811	-2.67885	0.00184688	0.0253657	-1.42977	0.0381955	0.0866205
A_24_P146211	HIST1H2BD	-0.112676	0.227572	0.243024	-0.364528	0.178866	0.22276	2.08464	0.00927539	0.0338832
A_23_P111054	HIST1H2BB	-0.987407	0.0808607	0.164774	-0.530061	0.149017	0.209078	1.44588	0.0370525	0.085048
A_24_P82419	H3F3B	1.43084	0.0381188	0.118527	0.354252	0.180787	0.223732	2.70705	0.00169708	0.00984176
A_23_P152516	H3F3B	1.54665	0.0304867	0.106921	0.395069	0.173198	0.220425	2.84063	0.00112561	0.00731718
A_24_P91035	H3F3B	1.79961	0.0179805	0.0829632	0.777038	0.109284	0.185964	1.94568	0.0129234	0.0424379
CUST_2312_PI416261804	HIST1H1A	-2.30633	0.00527304	0.0442221	-3.7886	3.78747e-05	0.00266995	-2.88913	0.000965769	0.00651134
A_23_P70448	HIST1H1A	-2.20588	0.00684817	0.050459	-3.84185	3.05281e-05	0.00232655	-3.11153	0.000465304	0.00382522
A_23_P402765	NRAP	0.0643177	0.237179	0.245975	0.0550401	0.239027	0.246849	1.12092	0.0655804	0.121367
CUST_15583_PI416261804	HSD17B10	-0.363641	0.179032	0.223888	0.585541	0.139546	0.204049	-0.952874	0.0851635	0.142092
A_24_P353964	HADHA	1.57116	0.0290364	0.104372	-1.35053	0.0442115	0.126229	0.0611202	0.237816	0.244343
A_24_P242688	HADHA	-0.922925	0.0890115	0.171325	-0.0894321	0.232185	0.244745	1.40952	0.0396704	0.0886391
CUST_12116_PI416261804	HADHB	0.512781	0.152026	0.211268	0.2147	0.2075	0.235035	1.51901	0.0321898	0.0777032
CUST_2549_PI416261804	HMGB3	-0.282905	0.194312	0.230527	-0.389778	0.174175	0.220772	-0.48751	0.156474	0.198741
A_32_P78250	HMGN1	1.27005	0.0510168	0.1349	-0.0393527	0.242152	0.247697	2.08083	0.00936227	0.0341027
A_32_P22263	HMGN1	1.82675	0.0169344	0.0805351	0.168073	0.216631	0.23897	1.82109	0.0171482	0.0513774
A_32_P22257	HMGN1	1.01747	0.0772323	0.161485	-1.75072	0.0199984	0.0875531	1.40335	0.040128	0.0892526
A_24_P409857	HMGN1	1.72668	0.0210562	0.0895944	-1.12239	0.0654239	0.150527	2.79981	0.00127831	0.00798823
A_32_P173744	HMGN1	0.834715	0.10097	0.180282	1.4842	0.0344387	0.11258	1.83159	0.0167533	0.0505995
A_32_P29507	HMGN2	3.25006	0.000288453	0.00907086	1.89172	0.014632	0.0753427	3.22917	0.00031038	0.00282357
A_32_P222383	HMGN2	1.75999	0.0196023	0.0867096	0.0546188	0.239111	0.246849	3.75702	4.29866e-05	0.000630094
CUST_14568_PI416261804	HMGCL	-0.621527	0.133563	0.201491	1.21695	0.0559058	0.140395	0.268385	0.197101	0.223786
A_23_P145	HMGCL	1.39726	0.0405839	0.121762	0.674373	0.125018	0.195711	3.50856	0.000112635	0.00131407
A_23_P133263	HMGCS1	1.61955	0.0263321	0.0992989	1.97192	0.0121546	0.0682526	0.51525	0.151595	0.195635
A_24_P63522	HMGCS1	-0.0586399	0.23831	0.246219	0.0625121	0.237539	0.246526	-0.361452	0.17944	0.213459
CUST_15413_PI416261804	HMGCS2	-2.43967	0.00367513	0.0366782	-0.840507	0.100156	0.179423	-2.49408	0.00315713	0.0155909
A_23_P120883	HMOX1	1.14221	0.0633421	0.148938	0.535796	0.148025	0.208611	0.688861	0.122728	0.174739
CUST_6140_PI416261804	HMX1	1.11623	0.0660808	0.151537	1.06094	0.0721798	0.156894	-0.0442025	0.241186	0.245902
A_23_P84320	HMX1	-1.4831	0.0345119	0.11334	-0.0614635	0.237748	0.246584	0.910072	0.0906961	0.147175
A_24_P294199	PLCL1	1.49176	0.0339406	0.112492	1.50404	0.0331425	0.110801	-0.822104	0.102754	0.158463
A_23_P165582	PLCL1	2.1554	0.00778266	0.054114	1.00843	0.078312	0.162204	0.569748	0.142212	0.189132
A_23_P142174	FOXA3	-0.454331	0.162398	0.216049	-0.33485	0.184434	0.225335	0.00862872	0.248279	0.249299
A_23_P208737	FOXA3	-1.04849	0.0736029	0.158253	-1.02199	0.0766962	0.160995	-1.12447	0.0652035	0.120929
A_23_P340717	ONECUT1	0.708299	0.11969	0.193053	2.43637	0.00370889	0.036755	0.60288	0.136647	0.185001
CUST_15507_PI416261804	HNMT	0.902789	0.0916595	0.173334	-0.257901	0.199121	0.232002	2.21156	0.00674929	0.0270362
A_23_P56734	HNMT	-1.73591	0.0206448	0.0888343	-0.737358	0.115226	0.190067	0.872332	0.0957568	0.15206
A_23_P98294	SLC29A2	-0.307419	0.189631	0.228616	-0.166928	0.216857	0.239075	-1.39895	0.0404572	0.0897289
A_23_P104705	SLC29A2	0.0214829	0.245715	0.248577	-1.6759	0.0234397	0.094552	-0.365894	0.178611	0.212974
CUST_5061_PI416261804	HNRNPAB	-0.534783	0.1482	0.209064	-2.558	0.00263191	0.0304635	-0.607109	0.135945	0.184492
A_23_P19084	HNRNPAB	-0.702054	0.120661	0.193715	-3.01944	0.0006331	0.0139217	-1.43717	0.0376671	0.0859556
A_24_P337380	HNRNPH1	0.57063	0.142063	0.206151	-0.213072	0.207818	0.23518	-0.0427738	0.24147	0.246021
A_32_P34149	HNRNPH1	-0.0283054	0.244355	0.248148	-0.441915	0.164638	0.216195	-0.796809	0.106391	0.16149
A_24_P320254	HNRNPH1	-0.204639	0.209464	0.236627	-0.202452	0.209891	0.236026	-0.411426	0.17019	0.207671
CUST_10238_PI416261804	HNRNPH2	-0.587151	0.139276	0.204785	0.667663	0.126087	0.196395	0.547053	0.146086	0.191835
A_24_P338187	HNRNPH3	-2.30443	0.00529965	0.0443334	-0.422771	0.168116	0.217763	-2.60083	0.00232495	0.0124781
A_23_P115824	HNRNPH3	0.00600868	0.248801	0.249666	-0.962712	0.083923	0.166741	0.272495	0.19631	0.223412
A_24_P389517	HNRNPK	0.435804	0.165745	0.217625	-0.910072	0.0906962	0.172086	0.0672237	0.236601	0.243638
A_24_P380919	HNRNPK	-0.909941	0.0907135	0.172752	-1.70485	0.0220557	0.092099	-0.795636	0.106561	0.161634
A_32_P109572	HNRNPL	1.78544	0.0185477	0.0842143	-0.972164	0.0827423	0.165899	-0.0507203	0.239887	0.245267
A_32_P51894	HNRNPU	-0.0246903	0.245076	0.24837	0.391785	0.173804	0.220699	-0.767964	0.110627	0.165263
A_24_P171110	HNRNPU	-0.306558	0.189795	0.228703	-0.119964	0.226128	0.242473	0.815743	0.103662	0.159184
A_23_P160862	HNRNPU	2.68515	0.00181241	0.0251746	0.348998	0.181773	0.224177	1.37737	0.0420997	0.0921838
A_23_P501515	HNRNPU	0.840502	0.100157	0.179696	0.484247	0.157053	0.212855	0.598781	0.13733	0.185486
CUST_14002_PI416261804	TLX1	0.553612	0.144961	0.207399	-0.216441	0.207161	0.234971	1.17431	0.060068	0.115131
A_23_P93772	HOXA5	-0.498987	0.154447	0.212389	1.28297	0.0498752	0.133539	-0.640671	0.130434	0.180585
CUST_13385_PI416261804	HOXA11	-0.237623	0.203043	0.234205	1.77164	0.0191136	0.085811	-0.265727	0.197612	0.224121
A_23_P126159	HPCA	1.10449	0.0673455	0.15252	0.182021	0.213892	0.23776	0.264132	0.197919	0.224261
A_23_P100872	HOXB3	-2.02931	0.0106066	0.0638119	-1.53035	0.0314822	0.108464	-0.917109	0.0897714	0.146178
A_24_P305067	HOXB4	0.476871	0.158363	0.214188	0.503006	0.15374	0.211402	-1.17941	0.0595585	0.114413
A_24_P416370	HOXB4	2.25556	0.00602456	0.0474929	-0.49755	0.1547	0.211831	0.595613	0.137858	0.185952
A_23_P49810	HOXB7	-0.153687	0.219464	0.240111	-0.405672	0.171246	0.219441	-2.56103	0.00260905	0.013576
CUST_979_PI416379584	HOXC11	2.24496	0.00619262	0.0482225	-0.902078	0.0917539	0.173118	0.55336	0.145004	0.191034
CUST_1465_PI416261804	HOXC12	-0.121183	0.225886	0.242473	-0.853188	0.0983887	0.178238	-0.246068	0.201407	0.226139
CUST_1264_PI416261804	HOXD1	0.879714	0.0947535	0.175609	-1.25041	0.0527874	0.136925	-0.962349	0.0839686	0.140896
A_23_P120243	HOXD1	2.28311	0.00560604	0.0456262	2.40175	0.00407916	0.0385784	-0.0904918	0.231974	0.241541
CUST_2318_PI416261804	HOXD8	-0.264406	0.197867	0.231858	-0.0354759	0.242925	0.247868	-0.901041	0.0918916	0.148301
CUST_906_PI416573500	HOXD9	-2.28603	0.00556319	0.0454794	-2.46565	0.00341912	0.0350071	-4.02765	1.4084e-05	0.000269174
A_23_P406782	HPN	1.09233	0.0686719	0.153867	2.76668	0.00141576	0.022082	-2.34468	0.00476092	0.021131
A_23_P101806	HPN	0.935136	0.0874296	0.170148	2.4837	0.00325066	0.0340358	1.5079	0.0328953	0.0787037
A_23_P421493	HPR	0.308348	0.189454	0.228528	1.5141	0.0325004	0.109955	0.908897	0.0908511	0.147299
CUST_8877_PI416261804	HPRT1	-2.54704	0.00271601	0.0310836	-0.321923	0.186878	0.22639	-2.71729	0.00164547	0.00961549
A_23_P11372	HPRT1	-0.189047	0.212514	0.237675	0.127673	0.224602	0.241963	-0.412897	0.16992	0.207453
A_24_P415327	HPS1	-1.59409	0.027729	0.101952	-0.120019	0.226117	0.242473	-1.0736	0.0707501	0.127221
A_23_P328069	HPS1	-0.536478	0.147907	0.208963	-0.681356	0.123911	0.195155	-3.26413	0.0002745	0.00257876
A_23_P161998	HPX	-1.11931	0.0657515	0.151233	-2.84147	0.00112265	0.0194301	-2.30865	0.0052408	0.0226547
CUST_4997_PI416261804	ERAS	-0.318697	0.187489	0.22757	-0.199175	0.210531	0.236372	-0.204515	0.209488	0.230357
A_23_P311640	AGFG2	-0.849261	0.098934	0.178838	-0.892198	0.0930717	0.174278	-0.631753	0.131887	0.18174
CUST_10445_PI416261804	HRC	-0.636474	0.131117	0.200059	-0.0420469	0.241615	0.247512	-1.05804	0.072509	0.129172
A_23_P142125	HRC	-0.678894	0.124301	0.196063	-0.660006	0.127313	0.19709	-1.81335	0.0174446	0.0519638
CUST_14780_PI416261804	HRH2	-1.78571	0.0185365	0.0842143	-1.67959	0.0232593	0.09417	-0.927515	0.0884148	0.144937
CUST_15644_PI416261804	PRMT1	-0.441517	0.16471	0.217108	-0.94381	0.0863167	0.168466	-0.751324	0.113114	0.167206
A_23_P39088	PRMT1	-0.464883	0.160504	0.215259	-1.01701	0.0772871	0.16133	0.415232	0.169493	0.20714
A_24_P938293	HES1	0.411082	0.170253	0.219876	1.05974	0.0723156	0.157082	2.21417	0.00670433	0.026912
A_23_P6596	HES1	1.47335	0.0351641	0.114457	1.07803	0.0702548	0.155112	1.16301	0.0612059	0.116491
A_23_P17998	HES1	-0.807493	0.104846	0.18288	0.383354	0.175364	0.221201	2.42446	0.00383283	0.0180522
A_23_P100203	HSBP1	-0.578627	0.14071	0.205503	0.986744	0.0809421	0.164437	0.951448	0.0853442	0.142268
A_23_P328511	HSBP1	0.527496	0.149462	0.209741	-0.212088	0.20801	0.235248	1.20709	0.0568493	0.111226
CUST_16342_PI416261804	HSD11B2	-0.983281	0.0813673	0.165117	-2.71445	0.00165963	0.023961	0.0463777	0.240752	0.245709
A_23_P14986	HSD11B2	-1.7503	0.0200165	0.0876637	-3.02433	0.000622956	0.0137647	-3.10934	0.000468771	0.00384682
A_24_P56833	HSD17B1	1.56925	0.0291474	0.104552	0.0945679	0.231165	0.244489	0.279104	0.195041	0.222663
A_23_P15542	HSD17B1	0.430248	0.166754	0.218117	1.01329	0.0777299	0.161733	2.88114	0.000990599	0.00664692
CUST_8664_PI416261804	HSD17B3	0.188499	0.212621	0.237696	3.47471	0.000127851	0.00558596	-0.425293	0.167656	0.205861
A_23_P92954	HSD17B4	-0.208343	0.20874	0.236335	-0.917488	0.0897217	0.171138	-1.27693	0.0504069	0.103129
CUST_12153_PI416261804	HSF1	-0.730463	0.116277	0.190988	1.01829	0.0771351	0.161231	0.726681	0.116855	0.170172
A_23_P253841	HSF1	-0.59823	0.137422	0.203796	-0.568725	0.142386	0.205621	-0.627317	0.132613	0.182264
A_24_P9671	DNAJA1	0.602385	0.13673	0.203413	1.3905	0.041094	0.121864	1.60652	0.0270402	0.0692935
A_23_P60479	DNAJA1	-0.213699	0.207696	0.235897	0.865657	0.0966695	0.176915	-0.107691	0.22856	0.23984
A_23_P111132	HSPA1A	4.31617	3.96898e-06	0.000775138	3.59425	8.13321e-05	0.00415815	2.53555	0.00280679	0.0143259
CUST_15889_PI416261804	HSPA1L	-2.23519	0.00635116	0.0487978	0.645559	0.129641	0.19843	-0.965263	0.0836033	0.140509
A_23_P70547	HSPA1L	-0.0637737	0.237288	0.245975	-0.203708	0.209645	0.235902	-1.91307	0.0139348	0.0447331
A_23_P88303	HSPA2	2.90025	0.000932177	0.0173715	1.45848	0.0361769	0.114857	1.29588	0.0487545	0.101038
A_24_P377277	HSPA4	0.287523	0.193428	0.230157	1.57677	0.0287121	0.104187	-0.267108	0.197346	0.223959
A_24_P377269	HSPA4	-0.0543522	0.239164	0.246483	-0.347338	0.182084	0.224271	0.176435	0.214988	0.233041
A_24_P18190	HSPA5	0.505034	0.153384	0.211925	-0.460349	0.161316	0.21482	0.505194	0.153356	0.196758
A_24_P98411	HSPA5	0.38454	0.175145	0.222132	0.068891	0.236269	0.246125	0.463012	0.160839	0.20158
A_23_P114903	HSPA6	1.99156	0.0116049	0.0667294	0.193416	0.211658	0.236922	1.8246	0.0170152	0.0511128
CUST_7138_PI416261804	HSPA7	-0.0910413	0.231865	0.244247	-1.33389	0.0455599	0.128025	1.34323	0.0447992	0.0958784
A_24_P77676	HSPA9	-0.551073	0.145396	0.207586	0.363593	0.17904	0.222881	0.0431021	0.241405	0.245999
A_24_P86537	HSPB1	1.73753	0.0205734	0.0887383	2.53117	0.00284208	0.0317075	4.01564	1.48209e-05	0.000279092
A_23_P257704	HSPB1	2.69999	0.00173353	0.0246216	3.24892	0.000289611	0.00899241	3.97764	1.74003e-05	0.000317177
A_23_P161727	HSPB2	-1.10626	0.0671533	0.152363	-0.634797	0.13139	0.199499	-1.41727	0.0391007	0.0878579
A_24_P145377	HSP90AA1	0.535435	0.148087	0.209027	1.26385	0.0515709	0.135422	-0.10107	0.229874	0.240578
A_32_P199252	HSP90AA1	-1.63101	0.025722	0.0983137	2.18595	0.00720481	0.0521744	-0.560208	0.143834	0.190272
A_23_P162874	HSP90AA1	0.306014	0.189899	0.228745	-0.354594	0.180723	0.223727	0.424375	0.167823	0.205962
A_23_P162866	HSP90AA1	-0.267401	0.19729	0.231641	0.683473	0.123577	0.194887	-1.61733	0.0264515	0.0682696
A_24_P182461	IGSF3	-0.494733	0.155197	0.212695	0.55142	0.145336	0.20709	-0.864569	0.0968188	0.15307
A_24_P161525	HSP90AB1	-1.01378	0.0776719	0.161866	0.0550614	0.239022	0.246849	0.66381	0.126703	0.178055
A_24_P170295	HSP90AB1	-0.835299	0.100887	0.180244	-0.589049	0.138957	0.203685	0.458563	0.161637	0.202112
A_24_P823684	HSP90AB1	1.62743	0.0259114	0.0986329	1.09795	0.0680561	0.152901	1.78337	0.0186317	0.0542733
CUST_1830_PI417557136	HTR2C	-0.0122585	0.247555	0.249197	1.11119	0.0666214	0.151518	2.49408	0.0031571	0.0155909
CUST_1833_PI417557136	HTR2C	2.03111	0.0105609	0.0636307	-1.32106	0.0466207	0.129409	1.92872	0.0134415	0.0436653
CUST_1838_PI417557136	HTR2C	0.49465	0.155212	0.212695	2.12608	0.00837407	0.056678	2.87005	0.00102603	0.00682724
CUST_1839_PI417557136	HTR2C	1.16879	0.0606218	0.145901	1.30258	0.0481793	0.131212	2.99689	0.000681868	0.00506079
CUST_1840_PI417557136	HTR2C	1.3546	0.0438861	0.126249	0.706453	0.119977	0.192884	1.71328	0.0216654	0.0598846
CUST_1841_PI417557136	HTR2C	0.829576	0.101695	0.180744	0.757204	0.112232	0.188165	3.38226	0.000179728	0.00188398
CUST_1842_PI417557136	HTR2C	-0.277919	0.195269	0.230953	1.17187	0.0603122	0.145503	0.589021	0.138962	0.18676
CUST_1843_PI417557136	HTR2C	2.05974	0.00985594	0.0614215	0.49636	0.15491	0.211968	3.19898	0.000344789	0.00306547
CUST_1844_PI417557136	HTR2C	1.72046	0.0213371	0.0900374	-0.138514	0.222458	0.241116	2.62015	0.00219726	0.0119876
CUST_1845_PI417557136	HTR2C	1.83912	0.0164745	0.0795134	0.831996	0.101353	0.180323	3.05883	0.000555504	0.00435948
CUST_1846_PI417557136	HTR2C	0.836048	0.100782	0.180125	0.442452	0.164541	0.21617	2.98925	0.000699154	0.00515465
CUST_1851_PI417557136	HTR2C	1.57929	0.0285671	0.1036	1.06996	0.071159	0.156047	3.63607	6.92082e-05	0.000904444
CUST_1852_PI417557136	HTR2C	0.152371	0.219724	0.240222	1.17863	0.0596367	0.144669	0.950083	0.0855175	0.142429
CUST_1853_PI417557136	HTR2C	0.506701	0.153091	0.211834	-0.675036	0.124913	0.195652	0.686967	0.123026	0.17494
CUST_1854_PI417557136	HTR2C	1.27436	0.0506343	0.134559	-0.270572	0.19668	0.230888	0.696471	0.121533	0.173973
CUST_1855_PI417557136	HTR2C	1.49412	0.0337858	0.112266	-1.03805	0.0748122	0.159239	2.10014	0.00892911	0.0330187
CUST_1856_PI417557136	HTR2C	-0.0260796	0.244798	0.248284	0.56806	0.142499	0.205692	1.66482	0.0239871	0.0642244
A_23_P433586	HTR2C	0.0811266	0.233835	0.244954	-0.382782	0.17547	0.221267	1.09277	0.0686232	0.124722
CUST_1857_PI417557136	HTR2C	-0.0180632	0.246397	0.24883	1.27143	0.0508939	0.134702	0.826887	0.102075	0.157866
CUST_1858_PI417557136	HTR2C	1.17995	0.0595054	0.144807	-0.998701	0.0794849	0.16322	2.39219	0.00418704	0.0192602
CUST_1859_PI417557136	HTR2C	0.596765	0.137666	0.203919	-0.877882	0.0950019	0.175839	1.47328	0.0351686	0.0821025
CUST_1860_PI417557136	HTR2C	0.0345142	0.243117	0.247919	-1.22431	0.0552092	0.139477	0.407533	0.170904	0.208155
CUST_1861_PI417557136	HTR2C	0.996271	0.0797796	0.163793	0.397857	0.172684	0.220159	2.15406	0.00780883	0.0300574
A_23_P79703	HADHB	-0.735363	0.11553	0.190566	0.666011	0.126351	0.196481	-0.325819	0.18614	0.217531
A_24_P414419	HADH	0.924105	0.0888579	0.171216	-0.873902	0.0955429	0.176238	1.63772	0.02537	0.0665264
A_23_P167227	HADH	1.41498	0.0392686	0.119946	1.22723	0.0549339	0.139201	4.58515	1.13417e-06	3.86387e-05
A_24_P89284	HARS	-1.543	0.0307076	0.107368	-0.341758	0.183133	0.224813	-3.71592	5.06157e-05	0.000712801
A_23_P133227	HARS	-2.40843	0.00400528	0.0384955	-1.57486	0.028822	0.1044	-2.58802	0.00241324	0.0128113
A_23_P27400	HAS1	1.49772	0.0335517	0.111905	0.587315	0.139248	0.203924	-1.23696	0.0540253	0.107649
A_23_P393034	HAS3	1.9658	0.0123305	0.0688455	-1.45552	0.0363814	0.115157	-0.512688	0.152042	0.195957
CUST_5073_PI416261804	HBQ1	0.26176	0.198377	0.232061	1.24867	0.0529461	0.137108	1.3493	0.0443101	0.0952271
A_23_P3651	HBZ	1.1458	0.0629693	0.148537	-1.34386	0.0447482	0.126998	3.85699	2.86979e-05	0.000465684
CUST_16905_PI416261804	HCFC1	-0.0492986	0.24017	0.246781	-1.74271	0.0203463	0.0883479	0.7408	0.114704	0.168383
A_23_P125771	HCFC1	-0.530049	0.149019	0.209526	-0.672999	0.125237	0.19583	0.944486	0.0862304	0.143081
CUST_9876_PI416261804	HCK	-1.81624	0.0173334	0.0814814	-1.48251	0.0345511	0.112668	-0.928528	0.0882835	0.144777
A_24_P365526	HCK	-0.169244	0.216401	0.239021	-2.52677	0.00287789	0.0319198	0.887976	0.0936385	0.150016
CUST_1646_PI416261804	HCLS1	-1.70439	0.0220772	0.0914136	-0.578938	0.140658	0.204682	1.40484	0.0400171	0.089125
A_23_P73429	HCLS1	-3.28521	0.000254765	0.00857099	-2.12782	0.00833793	0.0565483	-1.66273	0.0240915	0.0643956
A_23_P129989	HCRT	-1.18561	0.0589446	0.144186	0.829923	0.101646	0.180572	-2.60061	0.00232647	0.0124808
A_23_P74178	HCRTR1	1.91341	0.0139239	0.073151	0.728236	0.116617	0.190909	-1.56016	0.0296805	0.073747
A_24_P180225	HTT	-0.156616	0.218887	0.240007	0.106911	0.228715	0.243516	0.335275	0.184354	0.216569
A_23_P212749	HTT	0.257038	0.199287	0.232416	-0.723502	0.117343	0.191347	-0.964173	0.0837398	0.14067
CUST_16046_PI416261804	HDAC1	0.420282	0.16857	0.218967	-1.03706	0.0749274	0.159353	0.0857251	0.232921	0.242037
A_23_P114656	HDAC1	1.46987	0.0353991	0.114905	2.70006	0.00173316	0.0244543	1.97307	0.012122	0.0407032
CUST_16892_PI416261804	HDAC2	-1.21214	0.0563645	0.141138	-1.46497	0.0357322	0.114313	-1.32645	0.0461726	0.0977171
A_23_P122304	HDAC2	-1.00398	0.078847	0.162714	0.618198	0.134111	0.201134	0.396272	0.172976	0.209398
A_23_P117662	HDC	1.20531	0.0570209	0.141888	1.6951	0.0225139	0.0928653	1.62759	0.0259032	0.0673761
A_23_P131417	HDLBP	-0.936645	0.0872353	0.17002	-0.201368	0.210103	0.236112	0.569381	0.142274	0.189181
CUST_11058_PI416261804	HELLS	2.05188	0.0100454	0.0619924	-1.16492	0.0610125	0.146188	-0.279473	0.194971	0.222649
A_23_P12816	HELLS	0.463761	0.160705	0.215368	-2.05426	0.00998773	0.0619598	0.273971	0.196027	0.223255
A_23_P129101	HEXA	0.224721	0.205549	0.235067	0.684031	0.123489	0.194854	0.427154	0.167317	0.205672
A_23_P156049	HEXB	-0.483727	0.157145	0.213601	-0.895884	0.0925786	0.173888	-1.28378	0.0498044	0.102485
A_24_P273972	CFH	1.24498	0.0532847	0.137563	1.16299	0.0612081	0.146302	0.748453	0.113547	0.167624
A_23_P250164	HGD	-0.348585	0.18185	0.225061	1.02417	0.0764389	0.160842	-1.20382	0.0571645	0.111622
CUST_16806_PI416261804	HHEX	-0.301346	0.190788	0.229125	-0.449301	0.163304	0.215673	2.85293	0.00108294	0.00710532
A_23_P47034	HHEX	-1.5185	0.0322219	0.109824	0.530208	0.148992	0.209072	-0.563131	0.143336	0.189864
A_24_P916314	HIP1	0.927078	0.0884715	0.170857	-0.154449	0.219314	0.239947	-0.580846	0.140336	0.187741
A_23_P71033	HIP1	2.54074	0.00276544	0.0314109	1.88442	0.014877	0.0759537	2.10919	0.008732	0.0325161
A_24_P363548	HIP1	0.180631	0.214164	0.238263	1.92819	0.0134577	0.0718706	0.539633	0.147363	0.192696
CUST_6348_PI416261804	HIVEP1	-0.354879	0.18067	0.224562	0.406091	0.171169	0.219392	1.92555	0.01354	0.043853
A_23_P19619	HIVEP1	0.776229	0.109404	0.186084	1.63546	0.0254884	0.0984954	-0.852187	0.0985276	0.154678
CUST_6347_PI416261804	HIVEP2	-2.81365	0.00122456	0.0201204	-2.72634	0.00160104	0.0235512	-3.99996	1.58381e-05	0.000293517
CUST_13203_PI416261804	ZBTB48	0.859558	0.0975081	0.177758	0.97031	0.0829731	0.166014	0.766554	0.110837	0.165456
A_23_P149509	ZBTB48	1.54335	0.0306864	0.107318	-0.61766	0.1342	0.201193	2.30563	0.00528286	0.0227834
A_24_P376483	HLA-A	1.74538	0.0202297	0.0881089	-0.921734	0.0891669	0.170649	0.582593	0.140042	0.187516
A_23_P408353	HLA-A	1.9167	0.013819	0.0728094	2.40597	0.00403241	0.0384237	2.9681	0.000749107	0.0054344
A_23_P125107	HLA-B	0.580633	0.140372	0.205307	-0.0580379	0.23843	0.246782	1.54488	0.0305936	0.0751353
A_24_P113674	HLA-B	1.88267	0.0149361	0.0757596	-0.231087	0.204312	0.233848	1.47449	0.0350874	0.0819914
A_23_P70539	HLA-C	0.792199	0.107061	0.184314	-1.24627	0.0531666	0.137273	0.0602003	0.237999	0.244391
A_24_P161933	HLA-B	0.845643	0.099438	0.179138	-0.326484	0.186015	0.225931	0.810657	0.104391	0.159823
A_24_P298409	HLA-C	3.28698	0.000253173	0.00854565	0.65392	0.128291	0.197612	1.85268	0.0159821	0.0490585
A_24_P50245	HLA-DMA	-1.77438	0.0189999	0.0852276	-1.8525	0.0159885	0.0786277	-2.89087	0.000960438	0.00648614
A_23_P42306	HLA-DMA	-1.30739	0.0477702	0.131258	-1.06087	0.0721871	0.156894	-0.497214	0.15476	0.197597
A_23_P259561	HLA-DMB	-4.59024	1.10686e-06	0.00037224	-4.8127	3.72267e-07	0.000124159	-2.27104	0.00578609	0.0242817
A_32_P351968	HLA-DMB	-3.25146	0.000287033	0.00906678	-1.97942	0.0119421	0.0676078	-0.918247	0.0896224	0.146026
A_32_P356316	HLA-DOA	-2.84242	0.0011193	0.01917	-2.48637	0.00322633	0.0338779	-0.545348	0.146378	0.191992
A_24_P354800	HLA-DOA	-1.88126	0.0149841	0.0758441	-0.500188	0.154236	0.211673	-0.872395	0.0957482	0.15206
A_23_P30927	HLA-DOA	-0.975868	0.0822825	0.165774	-1.18574	0.0589313	0.143973	-1.39305	0.0409015	0.0903807
A_23_P30736	HLA-DOB	-1.55423	0.0300321	0.106101	-0.861798	0.0971997	0.177317	-3.46295	0.000133573	0.00150381
A_24_P243528	HLA-DPA1	-5.20544	4.83835e-08	4.79349e-05	-6.20517	1.36593e-10	8.0323e-07	-5.61575	4.8929e-09	6.49851e-07
A_23_P30913	HLA-DPA1	-4.56769	1.23281e-06	0.000398824	-4.27122	4.86008e-06	0.000696908	-2.92793	0.000853073	0.00594248
A_24_P166443	HLA-DPB1	-3.54421	9.84462e-05	0.0049994	-4.13915	8.71487e-06	0.00105782	-1.94696	0.0128848	0.042361
A_23_P258769	HLA-DPB1	-1.83267	0.0167128	0.0800106	-3.55022	9.62269e-05	0.00462912	-2.10891	0.00873819	0.0325326
A_24_P288836	HLA-DPB2	-2.28367	0.0055978	0.0455997	-3.96692	1.8202e-05	0.00171825	-0.353316	0.180963	0.214373
CUST_7358_PI416261804	HLA-DPB2	0.564452	0.143112	0.206548	-1.60643	0.0270451	0.101525	3.54084	9.97121e-05	0.00119228
A_24_P196827	HLA-DQA1	-1.73054	0.0208835	0.0892428	-2.67071	0.00189226	0.0256526	-0.606181	0.136099	0.184606
A_24_P852756	HLA-DQA2	-0.88171	0.0944834	0.175428	-0.522964	0.15025	0.209748	-1.70424	0.0220841	0.0606531
A_23_P136683	HLA-DQB1	-0.918422	0.0895995	0.17179	-1.75484	0.0198215	0.0871952	0.149347	0.22032	0.235735
A_32_P87697	HLA-DRA	-2.9947	0.000686797	0.014697	-3.403	0.000166624	0.00646864	-1.82995	0.0168144	0.0507185
A_23_P31006	HLA-DRB1	-3.39539	0.000171329	0.00697043	-3.09243	0.00049632	0.0121814	-2.16196	0.00765525	0.0296355
A_24_P343233	HLA-DRB1	-2.32773	0.0049816	0.0430685	-2.17211	0.00746179	0.0531017	-1.43672	0.0376995	0.0860011
A_24_P402222	HLA-DRB3	-3.94381	2.00492e-05	0.00198098	-3.57981	8.59595e-05	0.00431752	-2.44542	0.00361707	0.0172622
A_24_P370472	HLA-DRB4	-2.34981	0.00469573	0.0416502	-3.73929	4.6136e-05	0.00295695	0.0989217	0.2303	0.24079
A_23_P45099	HLA-DRB5	-1.14382	0.0631751	0.148753	-3.34432	0.000206212	0.00728941	-0.973558	0.082569	0.139539
A_23_P356585	HLF	0.107417	0.228615	0.243345	0.521965	0.150424	0.20986	-2.50349	0.00307434	0.015285
A_23_P30848	HLA-E	0.693698	0.121968	0.194568	-0.890464	0.0933042	0.174413	1.69529	0.0225052	0.061391
A_32_P460973	HLA-E	0.505453	0.15331	0.21189	1.459	0.0361414	0.114814	1.22115	0.055507	0.109537
A_24_P326082	HLA-E	1.88869	0.0147335	0.0752454	1.35971	0.0434805	0.125127	1.87227	0.0152923	0.0476066
A_24_P311926	HLA-G	2.59652	0.00235433	0.0287006	1.52408	0.0318724	0.108967	2.38062	0.00432093	0.0196932
A_23_P74928	MR1	-1.11456	0.0662603	0.151633	-1.09581	0.0682904	0.153182	1.14529	0.0630223	0.118578
A_23_P431939	MR1	1.97013	0.0122059	0.0684773	2.18803	0.00716691	0.0519959	1.78607	0.0185221	0.0541223
CUST_16940_PI416261804	HLCS	-0.943851	0.0863114	0.169263	-0.732306	0.115995	0.190478	1.32681	0.0461429	0.0976932
A_23_P304991	HLCS	0.396691	0.172899	0.221311	1.89429	0.0145467	0.0750827	-1.23939	0.0537999	0.107339
A_32_P134580	HMGB1	-0.492144	0.155654	0.212872	-2.3864	0.00425356	0.0394042	-0.0831798	0.233427	0.24232
A_24_P801264	HMGB1	1.30685	0.0478156	0.131286	-1.22027	0.0555905	0.139945	0.194483	0.211449	0.231322
A_23_P99985	HMGB1	-0.089614	0.232148	0.244393	-0.862044	0.0971659	0.177275	-0.175529	0.215166	0.233117
A_23_P99980	HMGB1	-0.0922227	0.23163	0.244232	-0.283386	0.19422	0.229714	-0.829548	0.101699	0.157577
A_23_P217236	HMGB3	-0.0529826	0.239436	0.246585	-0.664986	0.126515	0.196595	2.76968	0.00140277	0.00856739
A_23_P143143	ID2	0.185066	0.213294	0.237897	-0.488842	0.156238	0.212506	-0.903927	0.0915085	0.147929
A_32_P69368	ID2	-1.70014	0.0222759	0.0918111	-1.54816	0.030396	0.106788	0.890778	0.0932621	0.149626
A_23_P137381	ID3	-0.155354	0.219136	0.240052	1.26357	0.0515958	0.135451	0.290235	0.192909	0.221475
CUST_8918_PI416261804	ID4	0.775292	0.109542	0.186198	-0.883362	0.0942602	0.175102	3.11713	0.000456559	0.00376854
A_23_P59375	ID4	3.40258	0.000166883	0.00687353	3.4868	0.000122207	0.00541032	5.24994	3.80364e-08	3.07115e-06
CUST_14547_PI416261804	IDE	-1.18563	0.0589416	0.144186	-0.957872	0.0845318	0.167208	-1.77804	0.0188493	0.0546731
A_23_P63681	IDE	0.598689	0.137345	0.203742	0.553733	0.14494	0.206904	-2.12798	0.00833459	0.0314387
CUST_15616_PI416261804	IDH1	1.88362	0.014904	0.0756803	0.733742	0.115776	0.190456	1.07021	0.0711315	0.127623
A_32_P45009	IDH1	1.57796	0.0286435	0.103743	0.88192	0.094455	0.175278	1.73102	0.0208621	0.0583899
A_23_P129209	IDH2	0.00480518	0.249042	0.24972	1.50748	0.0329216	0.110402	3.1796	0.000368696	0.00321853
A_24_P167806	IDH3A	-0.525524	0.149805	0.210012	0.746136	0.113896	0.189263	-3.86462	2.78154e-05	0.000454826
A_23_P140668	IDH3A	0.0727202	0.235507	0.245496	0.208911	0.208629	0.235573	-1.7919	0.0182873	0.0535899
CUST_11583_PI416261804	IDH3B	-2.88718	0.000971793	0.0177229	-0.332796	0.184822	0.225422	-2.43939	0.00367804	0.0174871
A_23_P502196	IDH3B	-3.41619	0.000158761	0.00670472	-2.17223	0.00745949	0.0531017	-3.50736	0.000113142	0.00131916
A_23_P166068	IDH3B	-3.46309	0.000133503	0.00604176	-1.43328	0.0379442	0.117272	-2.6642	0.00192929	0.0108804
A_24_P103886	IDI1	0.172381	0.215784	0.238796	1.02317	0.0765574	0.160916	-0.621055	0.133641	0.182923
A_23_P24275	IDI2-AS1	-2.11245	0.00866204	0.0574809	-1.33204	0.0457114	0.128251	-1.93879	0.0131316	0.0429369
A_23_P84648	IDS	-0.332169	0.18494	0.226322	0.55577	0.144592	0.206718	-0.380261	0.175938	0.211368
A_23_P400847	IDS	0.338086	0.183825	0.225842	-0.91074	0.0906081	0.172036	-0.120996	0.225924	0.238528
A_23_P167093	IDUA	3.03978	0.000591873	0.0135517	1.85208	0.0160036	0.0786412	3.13215	0.000433828	0.0036283
A_23_P7212	CFI	0.973452	0.0825822	0.165966	1.20883	0.0566817	0.141301	-0.478423	0.158087	0.199842
A_23_P217866	IFI16	-0.36334	0.179088	0.223913	0.143409	0.221492	0.240721	2.23704	0.0063209	0.0258831
A_23_P160025	IFI16	-0.139598	0.222244	0.24122	-0.554016	0.144892	0.206904	1.5021	0.0332678	0.0791833
A_23_P48513	IFI27	2.91866	0.00087886	0.0168056	1.98486	0.01179	0.0672732	0.998005	0.0795692	0.136547
A_24_P270460	IFI27	0.954843	0.0849143	0.168018	0.47983	0.157837	0.213277	-0.496982	0.1548	0.197628
CUST_8754_PI416261804	IFI35	1.1903	0.058482	0.143724	0.325021	0.186291	0.226084	3.05252	0.000567318	0.00442943
A_23_P152782	IFI35	-1.27393	0.0506717	0.134559	0.0655345	0.236937	0.246342	0.044782	0.24107	0.245859
CUST_7182_PI416261804	SP110	-1.26577	0.0513989	0.135376	0.703529	0.120432	0.193151	-0.0541837	0.239197	0.244975
A_23_P120002	SP110	0.102001	0.229689	0.243655	1.98349	0.0118281	0.0673956	1.09505	0.0683737	0.124491
A_24_P304071	IFIT2	0.461028	0.161195	0.215511	0.138912	0.22238	0.241082	1.47453	0.0350849	0.0819907
A_23_P24004	IFIT2	0.49746	0.154716	0.212485	0.314396	0.188305	0.227047	0.141963	0.221777	0.236444
A_23_P35412	IFIT3	-0.887813	0.0936603	0.174835	0.301122	0.19083	0.228134	2.91055	0.000901993	0.00619647
CUST_1162_PI416261804	IFNA16	0.596136	0.137771	0.203969	-0.508688	0.152743	0.210929	-0.275744	0.195686	0.223042
CUST_86_PI417507815	IFNAR1	-0.650714	0.128808	0.198666	0.0390405	0.242215	0.247701	0.00735963	0.248532	0.249382
CUST_14999_PI416261804	IFNGR1	0.933239	0.0876742	0.170282	-0.418257	0.16894	0.21826	1.38572	0.041458	0.0911927
A_23_P8281	IFNGR1	-1.87429	0.0152225	0.0764299	-0.9389	0.0869456	0.168905	-1.14639	0.062908	0.11847
CUST_12885_PI416261804	IFNGR2	-1.86981	0.0153777	0.076746	0.0896922	0.232133	0.244744	-1.26642	0.0513405	0.104398
A_23_P29036	IFNGR2	0.274438	0.195937	0.23125	0.157093	0.218793	0.239721	0.100467	0.229993	0.240638
A_24_P802145	IRS1	-2.1092	0.00873184	0.0577455	-2.3936	0.00417103	0.0390205	-4.58077	1.15815e-06	3.92631e-05
A_24_P225679	IRS1	0.759411	0.111902	0.187922	0.521181	0.15056	0.209955	-4.83509	3.32721e-07	1.51698e-05
CUST_8892_PI416261804	ISG20	2.62967	0.0021367	0.0274214	3.17427	0.000375533	0.0104208	1.91321	0.0139303	0.0447265
A_23_P32404	ISG20	3.98737	1.67027e-05	0.00176957	2.85737	0.00106791	0.0187753	2.74041	0.00153405	0.00913775
CUST_10081_PI416261804	ISL1	-1.66573	0.0239417	0.0948893	-2.6289	0.00214154	0.0274292	-1.8176	0.0172815	0.0516374
CUST_9322_PI416261804	ITGA1	0.0487361	0.240282	0.246796	-1.6905	0.0227331	0.0932246	-0.687412	0.122956	0.174894
A_23_P256334	ITGA1	2.34994	0.00469406	0.0416502	3.94447	1.99944e-05	0.00180971	0.0338675	0.243246	0.246977
A_32_P208076	ITGA2	1.99413	0.0115346	0.06665	2.51096	0.0030101	0.0326937	1.31245	0.0473424	0.0991902
A_23_P70161	ITGA2	2.4855	0.00323428	0.0341906	3.08678	0.000505852	0.012274	1.6344	0.0255439	0.0667731
A_24_P65373	ITGA2B	-1.98592	0.0117606	0.0671976	-2.6087	0.0022722	0.0282346	-2.46741	0.00340235	0.0164495
A_23_P77971	ITGA2B	0.180571	0.214176	0.238263	-2.51722	0.00295716	0.0324156	-1.98645	0.0117458	0.0398376
A_23_P55251	ITGA3	1.6344	0.0255437	0.0981111	-0.259472	0.198818	0.231821	2.91612	0.000886023	0.00612002
CUST_15668_PI416261804	ITGA4	1.9797	0.0119345	0.0677266	1.02169	0.0767314	0.161023	1.16062	0.0614491	0.116735
A_24_P51166	ITGA9	-2.08801	0.00919913	0.0592224	-1.56768	0.0292388	0.104998	-0.909398	0.090785	0.147252
A_23_P252193	ITGA9	0.618387	0.13408	0.201822	0.900147	0.0920105	0.173441	-1.61498	0.0265789	0.0684972
CUST_13181_PI416261804	ITGAE	1.29142	0.0491394	0.132688	0.738862	0.114998	0.189921	0.0801085	0.234038	0.242525
A_23_P218375	ITGAE	-2.17436	0.00741961	0.0527708	-2.54416	0.00273852	0.0311176	-3.00897	0.000655336	0.00491764
A_23_P124108	ITGAM	-3.78501	3.84253e-05	0.00289634	-3.09184	0.0004973	0.0121814	-1.30592	0.0478945	0.0998452
A_23_P312132	ITGAX	-0.885861	0.0939231	0.175062	-2.59231	0.00238337	0.0289092	-1.78459	0.0185821	0.0542084
A_24_P318656	ITGB3	1.69099	0.0227097	0.0926332	-0.149136	0.220362	0.240273	0.78569	0.108012	0.162898
CUST_13797_PI416261804	ITGB5	1.60417	0.0271693	0.100909	1.68675	0.0229127	0.0935612	1.49691	0.0336039	0.0796726
A_23_P166633	ITGB5	0.28031	0.19481	0.230774	0.742262	0.114482	0.189528	2.63652	0.002094	0.0115637
CUST_11510_PI416261804	ITGB7	0.291148	0.192735	0.229977	1.40403	0.0400772	0.120277	2.53052	0.00284732	0.0144719
A_23_P76529	ITGB7	2.56934	0.00254733	0.0300731	2.53556	0.00280665	0.0315828	3.9728	1.77585e-05	0.000322744
A_24_P929824	ITGB8	1.9812	0.0118923	0.0676706	1.44227	0.0373066	0.116459	3.14592	0.000413912	0.00350492
A_24_P273599	ITGB8	1.16355	0.061152	0.146465	1.16716	0.060786	0.145935	2.73211	0.00157325	0.00931085
A_23_P123060	ITGB8	1.35737	0.0436662	0.125888	2.02825	0.0106336	0.0639537	3.00373	0.000666738	0.00497975
A_23_P6822	ITIH3	1.67877	0.0232994	0.0935678	1.77835	0.0188364	0.0852031	1.25348	0.0525075	0.105832
A_23_P109881	ITIH4	1.31858	0.0468278	0.130063	-1.05563	0.0727844	0.15747	0.348936	0.181784	0.214943
A_23_P104734	STT3A	2.15186	0.00785209	0.0544007	0.178157	0.21465	0.23806	2.17191	0.00746566	0.0290982
CUST_9080_PI416261804	ITPKA	0.994834	0.0799542	0.163938	2.34855	0.00471165	0.0416387	0.511443	0.15226	0.196088
A_23_P65918	ITPKA	1.58276	0.0283691	0.103302	2.17439	0.007419	0.0529617	2.01943	0.0108606	0.0376079
CUST_7737_PI416261804	ITPKB	0.171701	0.215918	0.23884	0.674917	0.124932	0.195652	1.55205	0.0301627	0.0744612
A_23_P372255	ITPKB	2.01686	0.0109275	0.0647228	1.30902	0.0476317	0.130649	2.31956	0.0050912	0.0221912
A_23_P19517	ITPR3	0.727086	0.116793	0.191283	1.39092	0.0410622	0.121835	-1.22245	0.0553843	0.109393
A_23_P129322	IVD	-0.529447	0.149124	0.209591	1.77386	0.0190215	0.0856252	0.378603	0.176246	0.211526
A_23_P129313	IVD	0.957197	0.0846169	0.167721	-0.509173	0.152658	0.210886	2.05302	0.0100177	0.0356455
CUST_77_PI416383280	IVL	-1.43085	0.0381181	0.118527	0.776418	0.109376	0.18605	-1.26729	0.0512628	0.10428
A_24_P410678	JAK1	1.31022	0.0475307	0.130914	-0.734713	0.115629	0.190328	-2.42034	0.0038765	0.0182064
A_23_P97005	JAK1	0.460447	0.161299	0.215581	-0.886109	0.0938897	0.174796	-1.84441	0.0162807	0.0496755
CUST_16326_PI416261804	JAK2	-0.72337	0.117363	0.191591	-1.7087	0.0218766	0.0917541	-0.532821	0.148539	0.193504
A_23_P123608	JAK2	-0.596537	0.137704	0.203919	-1.19886	0.0576457	0.142576	-1.00572	0.0786371	0.135665
A_24_P59667	JAK3	-0.799009	0.106071	0.18366	-1.0922	0.0686867	0.153603	-0.373661	0.177164	0.212068
A_24_P308096	JAK3	-0.645164	0.129705	0.199256	-1.34774	0.0444352	0.126529	-1.3692	0.0427341	0.0930947
A_23_P329112	JAK3	-0.241626	0.202268	0.233897	-0.402964	0.171744	0.219664	-0.731929	0.116053	0.169488
CUST_11315_PI416261804	JARID2	-0.791609	0.107147	0.184398	-2.01949	0.010859	0.0646514	-0.979534	0.0818291	0.138858
A_23_P214876	JARID2	-0.855142	0.0981182	0.178218	0.822854	0.102648	0.18132	-2.4031	0.00406416	0.018832
CUST_15654_PI416261804	JUN	0.404523	0.171457	0.220503	0.982988	0.0814033	0.164898	3.29141	0.00024922	0.00239404
A_23_P201538	JUN	1.34897	0.0443367	0.126824	2.88674	0.000973138	0.0177917	2.66869	0.00190368	0.010764
A_24_P241815	JUNB	0.343288	0.182845	0.225472	-1.02006	0.0769254	0.161089	-1.29798	0.0485737	0.10083
CUST_13819_PI416261804	JUNB	2.81272	0.00122812	0.0201429	0.227659	0.204978	0.234171	1.03551	0.0751077	0.132008
A_23_P4821	JUNB	1.74753	0.0201365	0.0878736	-0.0433123	0.241363	0.247452	1.12884	0.0647415	0.12035
CUST_11664_PI416261804	JUND	-0.118405	0.226437	0.242657	-1.01162	0.0779299	0.16187	0.0251033	0.244993	0.247716
CUST_14028_PI416261804	JUP	2.3763	0.00437186	0.0403062	2.02226	0.0107875	0.064443	2.33577	0.0048758	0.0214771
CUST_14023_PI416261804	JUP	-0.298454	0.191339	0.229335	-1.28879	0.0493676	0.132966	0.275014	0.195826	0.223126
A_23_P501822	JUP	3.0529	0.0005666	0.013249	5.32068	2.58452e-08	1.89481e-05	3.96265	1.85304e-05	0.000333708
A_23_P429950	KAL1	2.2417	0.00624522	0.0484305	2.14756	0.00793725	0.0549181	1.78567	0.0185381	0.0541328
A_24_P498652	KCNA1	-0.688536	0.122779	0.19503	-2.32351	0.00503796	0.0433945	-6.55304	1.40946e-11	7.59801e-09
CUST_359_PI416408490	KCNA1	-1.4572	0.036265	0.116045	-2.74371	0.00151872	0.0229008	-4.22426	5.99312e-06	0.00013993
A_23_P48229	KCNA1	-3.56221	9.19377e-05	0.00479647	-3.10669	0.00047299	0.0117948	-5.20744	4.7866e-08	3.6318e-06
CUST_5832_PI416261804	KCNA2	-1.75083	0.0199938	0.0876327	-2.49305	0.00316627	0.033516	-4.38849	2.85355e-06	7.90042e-05
A_23_P137923	KCNA2	-2.53795	0.00278756	0.0315674	-3.04981	0.00057246	0.0130502	-4.07382	1.15619e-05	0.000229731
CUST_16927_PI416261804	KCNA4	1.20832	0.0567314	0.141537	0.934385	0.0875263	0.16941	3.03293	0.000605476	0.00465205
CUST_362_PI416408490	KCNA4	0.641113	0.130362	0.199592	0.611787	0.13517	0.201747	2.04107	0.0103109	0.0363185
A_24_P150023	KCNA4	1.46641	0.035634	0.115206	1.13281	0.064324	0.149488	0.234492	0.203651	0.227423
CUST_15121_PI416261804	KCNA5	-2.23806	0.00630431	0.0486622	0.603822	0.13649	0.20247	-2.3103	0.00521791	0.0225904
A_23_P417173	KCNA5	2.77678	0.00137252	0.0215366	2.83915	0.00113086	0.0195277	2.26382	0.00589631	0.0246034
A_23_P53697	KCNA6	-0.305457	0.190005	0.228766	-1.23078	0.0546016	0.138904	-3.75595	4.31708e-05	0.000631741
CUST_14062_PI416261804	KCNB1	-0.498532	0.154527	0.212404	-0.0327516	0.243468	0.248074	-0.539105	0.147454	0.192747
CUST_367_PI416408490	KCNB1	-2.70264	0.00171979	0.0245492	-1.43427	0.0378741	0.11724	-2.94309	0.000812377	0.00572899
A_24_P31627	KCNB1	0.276085	0.195621	0.231124	-2.07056	0.0096	0.0607785	-4.34429	3.49315e-06	9.17909e-05
CUST_6037_PI416261804	KCNC1	-1.1812	0.0593806	0.144688	-0.977813	0.0820417	0.165405	-1.84915	0.0161092	0.049304
A_23_P203439	KCNC1	-0.439181	0.165133	0.217353	-1.60926	0.02689	0.101295	-3.60897	7.68532e-05	0.000977519
CUST_1363_PI416261804	KCNC2	-0.699439	0.121069	0.193992	-0.480539	0.157711	0.213242	-1.50738	0.0329281	0.0787329
A_23_P139841	KCNC2	-3.61462	7.51984e-05	0.00436854	-2.02525	0.0107103	0.0642041	-5.66862	3.59871e-09	5.05293e-07
A_24_P347319	KCNC2	-0.908716	0.090875	0.172851	-0.31134	0.188886	0.227269	-3.91876	2.2251e-05	0.000381325
CUST_16848_PI416261804	KCNC3	-2.90851	0.000907883	0.0171053	-1.64184	0.0251559	0.0977878	-4.02679	1.41361e-05	0.000269608
A_23_P101516	KCNC3	-1.55679	0.0298799	0.105869	-0.843675	0.0997128	0.179079	-3.81957	3.34211e-05	0.000519337
CUST_369_PI416408490	KCND1	0.0369323	0.242635	0.247737	-0.438826	0.165197	0.216396	-0.836634	0.1007	0.156751
A_23_P112564	KCND2	0.0164964	0.24671	0.24891	0.449966	0.163184	0.215661	-1.71664	0.0215112	0.0596245
CUST_370_PI416408490	KCND2	-1.00953	0.0781805	0.162249	-0.561863	0.143552	0.206183	-1.53765	0.0310336	0.0758399
A_23_P259251	KCND2	0.213472	0.20774	0.235914	0.169549	0.216341	0.238825	-2.5163	0.00296484	0.0149063
CUST_14598_PI416261804	KCND3	-1.33652	0.0453451	0.128139	-3.15691	0.000398627	0.0107841	-2.79567	0.00129479	0.00807273
A_23_P145089	HSP90AB1	0.11851	0.226416	0.242657	0.677115	0.124583	0.195537	0.5109	0.152355	0.19614
CUST_13045_PI416261804	DNAJB1	4.91113	2.26383e-07	0.000129664	5.69649	3.05753e-09	6.59293e-06	3.38877	0.000175515	0.00184615
A_23_P697	KCND3	0.192519	0.211834	0.237431	-3.42771	0.000152176	0.00615709	-1.28353	0.0498265	0.102497
A_23_P692	KCND3	-1.96706	0.0122942	0.0687159	-4.06823	1.18428e-05	0.00131951	-0.244328	0.201744	0.22633
CUST_1092_PI416261804	KCNF1	-1.30755	0.0477565	0.131258	-1.34927	0.0443127	0.126341	-2.33159	0.00493063	0.0216526
A_23_P142765	KCNF1	0.380839	0.175831	0.222448	-0.337705	0.183896	0.225168	0.0832558	0.233412	0.242316
A_23_P210581	KCNG1	1.38695	0.0413641	0.122808	2.93681	0.000829029	0.016182	4.67343	7.40515e-07	2.79605e-05
CUST_12138_PI416261804	KCNH1	-1.38578	0.0414533	0.122911	-0.617554	0.134217	0.201198	-0.632284	0.1318	0.181691
A_23_P74943	KCNH1	-1.72863	0.020969	0.0893999	-1.49353	0.0338246	0.111681	-1.62283	0.0261564	0.0678136
CUST_13849_PI416261804	KCNJ2	-0.0920746	0.23166	0.244232	0.0848264	0.2331	0.245046	-2.07792	0.00942912	0.0342492
CUST_387_PI416408490	KCNJ2	3.92824	2.13922e-05	0.00207845	3.14149	0.000420223	0.0110901	2.7588	0.00145035	0.008779
A_23_P329261	KCNJ2	3.17893	0.000369552	0.0103965	1.29372	0.0489408	0.132342	1.08335	0.0696632	0.125916
CUST_6050_PI416261804	KCNJ3	-1.17016	0.0604843	0.14577	-1.47497	0.0350554	0.113328	-2.64703	0.00203003	0.0112998
CUST_388_PI416408490	KCNJ3	1.70689	0.0219608	0.0911994	-1.84289	0.0163364	0.0793997	-4.5915	1.1002e-06	3.77621e-05
A_23_P153986	KCNJ3	-0.554429	0.144821	0.207395	0.462872	0.160864	0.214569	-3.59316	8.16733e-05	0.00102076
A_24_P6125	KCNJ4	-1.00151	0.0791452	0.1631	0.722517	0.117494	0.19144	-0.362646	0.179217	0.21331
CUST_389_PI416408490	KCNJ5	1.50151	0.0333059	0.111476	0.309062	0.189319	0.227477	0.15259	0.21968	0.235428
CUST_5657_PI416261804	KCNJ6	0.196189	0.211116	0.237254	0.604644	0.136354	0.202412	-0.392315	0.173706	0.20993
CUST_390_PI416408490	KCNJ6	-0.793961	0.106805	0.184207	-0.0932865	0.231419	0.244503	-0.594883	0.13798	0.186015
A_23_P29057	KCNJ6	-0.520326	0.150709	0.210486	0.438044	0.165339	0.216458	-0.658399	0.12757	0.178609
CUST_16070_PI416261804	KCNJ8	-1.75154	0.0199631	0.0875518	-2.17081	0.00748634	0.053192	-1.73841	0.0205348	0.0578323
A_23_P64879	KCNJ8	-4.13732	8.78475e-06	0.00117773	-2.9227	0.00086752	0.0165884	-4.9266	2.09182e-07	1.07245e-05
CUST_5528_PI416261804	KCNJ9	-0.728942	0.116509	0.191159	-1.56239	0.0295489	0.105461	0.234857	0.20358	0.227401
A_23_P379601	KCNJ9	-1.33124	0.0457779	0.128676	-0.307215	0.18967	0.227608	-1.47924	0.0347693	0.0814903
A_24_P339429	KCNJ12	0.871235	0.0959065	0.176479	1.14841	0.0626998	0.147729	-0.827761	0.101951	0.157776
CUST_13845_PI416261804	KCNJ13	1.17898	0.0596013	0.144905	1.17277	0.0602222	0.145405	-1.24044	0.0537034	0.107246
CUST_385_PI416408490	KCNJ13	-1.64106	0.0251964	0.0975007	-1.32177	0.0465608	0.129305	0.0621779	0.237605	0.244228
CUST_5584_PI416261804	KCNJ14	-1.73624	0.0206304	0.0888343	0.162835	0.217662	0.239296	-2.26647	0.00585564	0.0244858
A_23_P130764	KCNJ14	-1.85733	0.0158161	0.0778848	-0.824177	0.10246	0.181189	-1.68047	0.0232164	0.0627292
CUST_13853_PI416261804	KCNJ16	-0.286257	0.19367	0.230227	-0.380563	0.175882	0.221443	-1.45247	0.036593	0.0842952
CUST_13805_PI416261804	KCNJ16	0.213383	0.207757	0.235921	0.0642891	0.237185	0.246449	3.24268	0.000296023	0.00272783
CUST_386_PI416408490	KCNJ16	-1.5748	0.0288258	0.104019	0.423317	0.168016	0.217716	2.10093	0.00891188	0.0329873
A_23_P501193	KCNJ16	-1.7426	0.0203508	0.0883838	0.6106	0.135366	0.201794	0.233724	0.2038	0.227474
CUST_6982_PI416261804	KCNK1	-1.04186	0.0743694	0.158864	-0.713652	0.118861	0.192119	-1.54533	0.0305667	0.0750923
A_23_P126075	KCNK1	-0.664446	0.126601	0.19742	0.630122	0.132154	0.199893	-0.551481	0.145326	0.191232
A_24_P388190	KCNK3	0.452723	0.162687	0.216152	0.521062	0.150581	0.209976	1.5257	0.0317709	0.0770255
A_23_P91104	KCNK3	0.985524	0.0810917	0.164901	1.97051	0.012195	0.0683849	0.453717	0.162508	0.202752
A_23_P357724	KCNK3	1.27184	0.0508579	0.134704	-1.47144	0.0352931	0.113702	-1.1316	0.0644511	0.120074
A_24_P206121	KCNMB1	1.44794	0.0369084	0.116906	0.535194	0.148129	0.208651	-0.149563	0.220277	0.235703
A_23_P19142	KCNMB1	2.71324	0.00166572	0.0240888	3.65122	6.52491e-05	0.00362207	2.71697	0.00164709	0.00962189
CUST_1674_PI416261804	KCNN1	-4.20406	6.55429e-06	0.000988802	-2.11381	0.00863283	0.0574852	-1.09873	0.0679714	0.124045
A_23_P119573	KCNN1	-4.33433	3.65518e-06	0.000740264	-1.47104	0.0353201	0.113712	-4.51854	1.55667e-06	4.89357e-05
A_23_P67529	KCNN4	-2.0226	0.0107786	0.0642047	-2.69158	0.00177788	0.0247777	-2.98906	0.000699585	0.00515611
CUST_9469_PI416261804	KCNQ3	-3.03233	0.000606691	0.0137436	-1.58854	0.0280409	0.10307	-1.23886	0.053849	0.107408
CUST_401_PI416408490	KCNQ3	-1.73609	0.020637	0.0888343	-1.70882	0.021871	0.0917524	-0.980729	0.0816816	0.138704
A_23_P123393	KCNQ3	-2.0981	0.00897418	0.0585397	-3.23328	0.000305944	0.00929162	-0.0685621	0.236335	0.243536
A_23_P321846	KCNS1	-0.446486	0.163812	0.216689	-2.67741	0.00185485	0.0254085	-4.56589	1.24342e-06	4.12116e-05
CUST_1682_PI416261804	KCNS1	-2.65505	0.00198242	0.0263391	-0.521189	0.150559	0.209955	-5.59002	5.67622e-09	7.27529e-07
CUST_404_PI416408490	KCNS2	-0.147895	0.220606	0.240577	0.566045	0.142841	0.205901	-1.6236	0.0261151	0.0677447
A_24_P46911	KCNS2	-0.537892	0.147663	0.208851	-1.69522	0.0225085	0.0928575	-2.24815	0.00614167	0.0253502
CUST_405_PI416408490	KCNS3	-0.884232	0.0941428	0.175235	-1.64432	0.0250276	0.0975064	-4.12941	9.09235e-06	0.000191882
A_23_P120103	KCNS3	-0.550845	0.145435	0.207618	-0.290742	0.192812	0.229106	-2.1907	0.00711833	0.0280879
A_23_P58419	KDR	-2.24185	0.00624274	0.0484215	0.734916	0.115598	0.190318	-2.64997	0.00201245	0.0112283
A_24_P71973	KDR	0.554071	0.144883	0.207395	-0.223425	0.205801	0.234481	-1.1811	0.0593903	0.114204
CUST_13496_PI416261804	KHK	-2.3319	0.00492645	0.0428342	-1.03525	0.0751383	0.159535	-2.5058	0.00305439	0.0152126
A_23_P5845	KHK	-0.98718	0.0808886	0.164794	-0.907966	0.0909741	0.172405	-1.35902	0.0435349	0.094201
A_23_P303523	KIF3C	-1.24119	0.0536339	0.138037	-0.374534	0.177002	0.221962	-1.22521	0.0551243	0.109103
A_23_P120325	KIF3C	1.40429	0.040058	0.120996	2.03339	0.0105034	0.0634993	-0.0117938	0.247648	0.249
CUST_14287_PI416261804	KIF5A	-2.69719	0.00174817	0.0246881	-3.28855	0.00025176	0.00816703	-2.8228	0.00119016	0.00760995
A_23_P218025	KIF5A	-2.02354	0.0107544	0.0641923	-3.19414	0.000350626	0.0100413	-3.1248	0.000444814	0.00369656
CUST_15584_PI416261804	KIF5B	-0.75818	0.112086	0.188012	-1.37132	0.0425686	0.123835	-0.30606	0.18989	0.219722
A_23_P86403	KIF5B	-0.900334	0.0919856	0.173569	-1.38108	0.0418134	0.122813	-1.44171	0.0373463	0.0854612
A_23_P124892	KISS1	-1.18879	0.0586308	0.143926	-0.012069	0.247593	0.249316	-0.256273	0.199435	0.225054
CUST_15872_PI416261804	KLKB1	0.510996	0.152338	0.211402	-0.200553	0.210262	0.236204	3.25451	0.000283968	0.00264199
A_23_P252236	KLKB1	-0.205794	0.209238	0.236529	-1.33998	0.0450626	0.12737	-0.249675	0.20071	0.225685
CUST_11717_PI416261804	KLRC2	-1.42304	0.0386811	0.119243	-1.42876	0.0382682	0.117745	0.741216	0.114641	0.168344
A_24_P11791	KPNA4	-0.608544	0.135707	0.202826	2.04273	0.0102697	0.0628656	-1.34519	0.044641	0.0956794
CUST_2022_PI416261804	KPNA5	0.171465	0.215965	0.238868	-2.08893	0.00917843	0.0593602	-2.16418	0.00761257	0.0295327
A_23_P156443	KPNA5	0.395714	0.173079	0.221342	-1.87847	0.0150791	0.0765338	-0.964746	0.0836681	0.140586
A_24_P99071	IPO5	1.64858	0.0248083	0.0967238	1.04179	0.0743773	0.158872	0.174711	0.215327	0.233139
A_23_P205007	IPO5	2.09153	0.00912016	0.0589409	0.479937	0.157818	0.213277	-0.157611	0.218691	0.234893
CUST_2415_PI416261804	KRTAP5-9	0.397222	0.172801	0.22124	-3.01115	0.000650661	0.0140715	-0.902065	0.0917556	0.148197
A_23_P13048	KRTAP5-9	-0.924198	0.0888458	0.171215	-0.397313	0.172784	0.220196	-1.15463	0.0620607	0.117472
A_23_P33573	KRT3	0.304452	0.190196	0.228846	0.0988385	0.230317	0.244112	-1.45381	0.0364998	0.0841917
A_23_P218047	KRT5	-2.10327	0.00886056	0.0580936	-0.0652811	0.236988	0.246363	-2.82089	0.00119726	0.00764124
CUST_15915_PI416261804	KRT7	-0.710387	0.119366	0.192826	0.485148	0.156893	0.212737	0.959954	0.0842696	0.141202
A_32_P175098	ASPH	4.0439	1.31425e-05	0.00152457	0.978492	0.0819578	0.165372	1.95914	0.012524	0.0415618
A_23_P14072	KRT8	0.356293	0.180405	0.224469	1.65239	0.0246138	0.0968099	1.58231	0.0283949	0.0716954
CUST_374_PI417507815	KRT10	-0.65858	0.127541	0.197942	-1.54584	0.0305356	0.107085	-1.33664	0.0453347	0.0966239
A_23_P49975	KRT10	-0.841066	0.100078	0.179646	0.0508353	0.239864	0.247068	-2.82943	0.00116579	0.00751441
A_24_P265346	KRT14	0.162118	0.217803	0.239559	0.619667	0.133869	0.200977	0.494278	0.155277	0.197924
A_23_P4335	KRT14	-0.0470156	0.240625	0.246907	-0.81793	0.103349	0.181754	-0.815903	0.103639	0.159184
A_23_P27133	KRT15	0.246907	0.201245	0.233362	-0.0664114	0.236763	0.246297	-2.40573	0.00403507	0.0187422
CUST_4117_PI416261804	KRT17	-1.55609	0.0299218	0.105934	-0.246963	0.201234	0.232646	-1.90166	0.0143038	0.0455429
A_23_P96158	KRT17	0.0149114	0.247026	0.249043	-0.792321	0.107043	0.18422	0.575022	0.141319	0.188403
A_23_P66798	KRT19	2.36736	0.00447892	0.0407404	1.65063	0.0247037	0.096914	1.41596	0.0391967	0.0879927
A_23_P107465	KRT31	1.19987	0.057547	0.1426	2.87499	0.00101011	0.0181775	0.801347	0.105733	0.161011
CUST_798_PI416261804	KRT33B	2.59676	0.00235271	0.0286903	1.2571	0.0521794	0.136153	0.372227	0.177431	0.212212
A_23_P89665	KRT33B	0.222727	0.205937	0.235202	1.80375	0.0178175	0.083096	1.44015	0.0374565	0.0856172
A_23_P25187	KRT81	-0.903951	0.0915054	0.173271	-1.21176	0.0564008	0.141064	-0.712461	0.119045	0.172055
CUST_3738_PI416261804	KRT83	0.331208	0.185122	0.226412	0.433951	0.166081	0.216811	-0.527134	0.149525	0.194223
CUST_7509_PI416261804	KRT85	-0.715766	0.118534	0.192261	-1.08502	0.0694777	0.15442	-1.72776	0.0210079	0.0586733
A_23_P204144	KRT85	0.103112	0.229468	0.243623	0.0528154	0.23947	0.246999	0.250744	0.200503	0.22558
CUST_12508_PI416261804	KRT86	1.68218	0.0231333	0.0932686	1.61763	0.0264355	0.100336	1.03663	0.0749774	0.131915
A_23_P363769	KRT86	1.28333	0.0498445	0.13365	3.77249	4.04062e-05	0.00276338	1.74707	0.0201562	0.0571481
CUST_10471_PI416261804	KTN1	1.77451	0.0189945	0.0852138	0.523555	0.150147	0.209706	-0.129986	0.224144	0.237632
CUST_5842_PI416261804	LAG3	-1.77558	0.0189504	0.0850934	-1.72589	0.0210919	0.0900356	-1.93017	0.0133964	0.0435593
A_23_P116942	LAG3	-2.61981	0.00219945	0.0278483	-4.0068	1.53867e-05	0.0015203	-5.8108	1.55438e-09	2.60178e-07
A_23_P209135	LAIR1	0.478337	0.158103	0.214016	-1.64663	0.0249086	0.0972534	0.761264	0.111625	0.166058
CUST_5942_PI416261804	LAIR2	-0.894544	0.0927577	0.174299	-0.447011	0.163717	0.215775	-0.629094	0.132322	0.182036
A_23_P209129	LAIR2	-1.17499	0.0599998	0.145389	1.88668	0.0148009	0.0757442	0.62524	0.132953	0.182413
CUST_11104_PI416261804	LALBA	-1.54347	0.030679	0.107318	0.925051	0.0887348	0.170415	0.481824	0.157483	0.199421
A_23_P109269	LAMA5	1.11774	0.0659199	0.151378	0.270794	0.196637	0.230876	-2.01202	0.0110545	0.0380672
CUST_17062_PI416261804	LAMB1	-0.24447	0.201717	0.233628	0.361413	0.179448	0.223124	1.26748	0.0512457	0.104252
A_23_P94030	LAMB1	2.92013	0.000874709	0.0167988	2.70846	0.00168993	0.0241203	1.7233	0.0212085	0.05904
CUST_16814_PI416261804	LAMB2	3.15695	0.000398569	0.0108466	1.42058	0.0388598	0.118519	2.38576	0.00426095	0.0194901
A_23_P21382	LAMB2	0.142599	0.221652	0.240993	2.98483	0.000709336	0.0148001	3.85547	2.88764e-05	0.000467958
CUST_11955_PI416261804	LAMC1	1.27208	0.0508365	0.134686	0.719065	0.118025	0.191531	0.334016	0.184592	0.216663
A_23_P201628	LAMC1	1.21941	0.0556723	0.14052	-0.352635	0.181091	0.223804	-0.177381	0.214802	0.232997
A_24_P304549	LAMP1	1.22904	0.0547645	0.139454	0.890076	0.0933562	0.174413	-0.297591	0.191504	0.220684
A_23_P162846	LAMP1	2.45719	0.00350069	0.0356161	3.22384	0.000316211	0.00946232	1.22307	0.0553254	0.109319
A_23_P201636	LAMC2	1.02272	0.0766101	0.160811	0.173352	0.215594	0.238553	-2.36182	0.00454633	0.0204159
A_23_P217447	LAMP2	1.59345	0.0277648	0.101985	4.38191	2.94106e-06	0.000523352	0.478002	0.158162	0.199874
CUST_9541_PI416261804	LASP1	1.6171	0.0264639	0.0994953	-0.907245	0.0910694	0.172483	1.86055	0.0157019	0.0484721
A_23_P89187	LASP1	2.35997	0.00456907	0.0411419	1.34174	0.0449201	0.127193	2.11781	0.00854787	0.0319604
CUST_15035_PI416261804	LCAT	0.724975	0.117117	0.191462	0.685	0.123336	0.194765	2.15404	0.00780932	0.0300574
[truncated: 34,658 more rows]
