# Supplementary material for: Analysis of brain atrophy and local gene expression in genetic frontotemporal dementia
Source: Brain Commun. 2020 Aug 19;2(2):fcaa122. doi: 10.1093/braincomms/fcaa122 (PMC7667525; doi:10.1093/braincomms/fcaa122)
Supplement: fcaa122_Supplementary_Data [file fcaa122_supplementary_data.zip › Dataset_S2_Enrichment.xlsx]

## Sheet: C9orf72 Negative
Gene Set	Overlap	Expected	OddsRatio	P	P_FDR
KEGG_CITRATE_CYCLE_TCA_CYCLE	9	3.8359	2.95975	0.0101723	0.202768
KEGG_PENTOSE_PHOSPHATE_PATHWAY	4	3.43908	1.19308	0.456905	1
KEGG_PENTOSE_AND_GLUCURONATE_INTERCONVERSIONS	2	1.455	1.45818	0.437915	1
KEGG_FRUCTOSE_AND_MANNOSE_METABOLISM	5	4.10044	1.26214	0.391893	1
KEGG_GALACTOSE_METABOLISM	4	3.04226	1.38174	0.362546	1
KEGG_ASCORBATE_AND_ALDARATE_METABOLISM	1	1.05818	0.937133	0.678666	1
KEGG_FATTY_ACID_METABOLISM	1	4.49726	0.198442	0.992005	1
KEGG_STEROID_BIOSYNTHESIS	0	1.85181	0	1	1
KEGG_PRIMARY_BILE_ACID_BIOSYNTHESIS	3	1.71954	1.96934	0.241914	0.934891
KEGG_STEROID_HORMONE_BIOSYNTHESIS	1	3.57135	0.251989	0.978374	1
KEGG_OXIDATIVE_PHOSPHORYLATION	62	14.55	8.68631	9.6121e-27	9.30177e-24
KEGG_PURINE_METABOLISM	23	18.3858	1.30385	0.15062	0.801777
KEGG_PYRIMIDINE_METABOLISM	15	11.64	1.35032	0.181222	0.840952
KEGG_ALANINE_ASPARTATE_AND_GLUTAMATE_METABOLISM	4	4.10044	0.971825	0.601039	1
KEGG_GLYCINE_SERINE_AND_THREONINE_METABOLISM	1	3.8359	0.233958	0.983725	1
KEGG_CYSTEINE_AND_METHIONINE_METABOLISM	3	4.10044	0.702486	0.796944	1
KEGG_VALINE_LEUCINE_AND_ISOLEUCINE_DEGRADATION	8	5.68771	1.50122	0.201365	0.887646
KEGG_VALINE_LEUCINE_AND_ISOLEUCINE_BIOSYNTHESIS	3	1.32272	2.81371	0.135966	0.77245
KEGG_LYSINE_DEGRADATION	6	5.68771	1.064	0.511291	1
KEGG_ARGININE_AND_PROLINE_METABOLISM	8	6.2168	1.3469	0.277741	0.984052
KEGG_HISTIDINE_METABOLISM	4	3.30681	1.24999	0.425831	1
KEGG_TYROSINE_METABOLISM	2	4.49726	0.409493	0.950474	1
KEGG_PHENYLALANINE_METABOLISM	1	2.11636	0.437106	0.896804	1
KEGG_TRYPTOPHAN_METABOLISM	5	4.49726	1.13132	0.474088	1
KEGG_BETA_ALANINE_METABOLISM	4	2.77772	1.5445	0.299021	1
KEGG_TAURINE_AND_HYPOTAURINE_METABOLISM	3	1.32272	2.81371	0.135966	0.77245
KEGG_SELENOAMINO_ACID_METABOLISM	2	3.17454	0.59603	0.845512	1
KEGG_GLUTATHIONE_METABOLISM	9	5.81998	1.68963	0.119109	0.743388
KEGG_STARCH_AND_SUCROSE_METABOLISM	3	3.30681	0.894409	0.660718	1
KEGG_N_GLYCAN_BIOSYNTHESIS	1	6.08453	0.145405	0.998549	1
KEGG_OTHER_GLYCAN_DEGRADATION	0	1.98408	0	1	1
KEGG_O_GLYCAN_BIOSYNTHESIS	3	3.17454	0.937076	0.632532	1
KEGG_AMINO_SUGAR_AND_NUCLEOTIDE_SUGAR_METABOLISM	5	5.55544	0.886233	0.668372	1
KEGG_GLYCOSAMINOGLYCAN_DEGRADATION	2	2.3809	0.819873	0.708937	1
KEGG_GLYCOSAMINOGLYCAN_BIOSYNTHESIS_CHONDROITIN_SULFATE	2	2.90999	0.655721	0.808198	1
KEGG_GLYCOSAMINOGLYCAN_BIOSYNTHESIS_KERATAN_SULFATE	1	1.98408	0.46836	0.881057	1
KEGG_GLYCOSAMINOGLYCAN_BIOSYNTHESIS_HEPARAN_SULFATE	6	3.17454	2.18981	0.0874947	0.643583
KEGG_GLYCEROLIPID_METABOLISM	8	5.55544	1.54548	0.183731	0.843794
KEGG_INOSITOL_PHOSPHATE_METABOLISM	11	7.01043	1.72164	0.083756	0.627207
KEGG_GLYCOSYLPHOSPHATIDYLINOSITOL_GPI_ANCHOR_BIOSYNTHESIS	2	3.17454	0.59603	0.845512	1
KEGG_GLYCEROPHOSPHOLIPID_METABOLISM	7	8.86224	0.764621	0.800116	1
KEGG_ETHER_LIPID_METABOLISM	2	3.43908	0.546288	0.876105	1
KEGG_ARACHIDONIC_ACID_METABOLISM	7	5.55544	1.31299	0.317129	1
KEGG_LINOLEIC_ACID_METABOLISM	0	2.11636	0	1	1
KEGG_ALPHA_LINOLENIC_ACID_METABOLISM	0	1.58727	0	1	1
KEGG_SPHINGOLIPID_METABOLISM	5	4.89407	1.02508	0.55232	1
KEGG_GLYCOSPHINGOLIPID_BIOSYNTHESIS_LACTO_AND_NEOLACTO_SERIES	0	2.64545	0	1	1
KEGG_GLYCOSPHINGOLIPID_BIOSYNTHESIS_GLOBO_SERIES	0	1.455	0	1	1
KEGG_GLYCOSPHINGOLIPID_BIOSYNTHESIS_GANGLIO_SERIES	2	1.98408	1.00926	0.60883	1
KEGG_PYRUVATE_METABOLISM	9	4.7618	2.19142	0.0409485	0.446608
KEGG_GLYOXYLATE_AND_DICARBOXYLATE_METABOLISM	3	1.85181	1.79012	0.279832	0.984052
KEGG_PROPANOATE_METABOLISM	8	3.96817	2.39026	0.036987	0.429664
KEGG_BUTANOATE_METABOLISM	6	3.8359	1.7132	0.176616	0.83557
KEGG_ONE_CARBON_POOL_BY_FOLATE	4	2.11636	2.18873	0.151652	0.801777
KEGG_RIBOFLAVIN_METABOLISM	1	1.85181	0.504421	0.862909	1
KEGG_NICOTINATE_AND_NICOTINAMIDE_METABOLISM	1	2.3809	0.38563	0.922322	1
KEGG_PANTOTHENATE_AND_COA_BIOSYNTHESIS	3	1.85181	1.79012	0.279832	0.984052
KEGG_FOLATE_BIOSYNTHESIS	2	1.32272	1.64055	0.389101	1
KEGG_RETINOL_METABOLISM	2	3.8359	0.485491	0.911642	1
KEGG_PORPHYRIN_AND_CHLOROPHYLL_METABOLISM	5	3.04226	1.82404	0.179474	0.83557
KEGG_TERPENOID_BACKBONE_BIOSYNTHESIS	2	1.85181	1.09347	0.570082	1
KEGG_LIMONENE_AND_PINENE_DEGRADATION	1	1.19045	0.819955	0.72119	1
KEGG_NITROGEN_METABOLISM	1	2.3809	0.38563	0.922322	1
KEGG_SULFUR_METABOLISM	1	1.32272	0.728797	0.758088	1
KEGG_AMINOACYL_TRNA_BIOSYNTHESIS	10	5.42316	2.12112	0.0376097	0.432543
KEGG_METABOLISM_OF_XENOBIOTICS_BY_CYTOCHROME_P450	3	4.7618	0.595848	0.872441	1
KEGG_DRUG_METABOLISM_CYTOCHROME_P450	4	5.02635	0.771383	0.75881	1
KEGG_DRUG_METABOLISM_OTHER_ENZYMES	3	3.70362	0.786942	0.73571	1
KEGG_BIOSYNTHESIS_OF_UNSATURATED_FATTY_ACIDS	0	2.77772	0	1	1
KEGG_ABC_TRANSPORTERS	3	4.62953	0.61451	0.85969	1
KEGG_RIBOSOME	16	10.7141	1.61921	0.0633696	0.54405
KEGG_RNA_DEGRADATION	9	7.40725	1.25722	0.318974	1
KEGG_RNA_POLYMERASE	4	3.57135	1.14112	0.487386	1
KEGG_BASAL_TRANSCRIPTION_FACTORS	5	4.23271	1.21531	0.419558	1
KEGG_DNA_REPLICATION	8	4.62953	1.94716	0.0824217	0.62313
KEGG_SPLICEOSOME	21	16.1372	1.36744	0.122786	0.756828
KEGG_PROTEASOME	13	5.55544	2.95193	0.00223993	0.0820178
KEGG_PROTEIN_EXPORT	6	3.04226	2.3189	0.0734882	0.595987
KEGG_PPAR_SIGNALING_PATHWAY	7	7.27498	0.956552	0.603728	1
KEGG_BASE_EXCISION_REPAIR	6	4.10044	1.57594	0.219737	0.919268
KEGG_NUCLEOTIDE_EXCISION_REPAIR	9	5.42316	1.84838	0.0838869	0.627207
KEGG_MISMATCH_REPAIR	4	2.90999	1.4586	0.330708	1
KEGG_HOMOLOGOUS_RECOMBINATION	5	3.57135	1.49201	0.281637	0.984052
KEGG_NON_HOMOLOGOUS_END_JOINING	0	1.58727	0	1	1
KEGG_MAPK_SIGNALING_PATHWAY	27	31.7454	0.829505	0.843209	1
KEGG_ERBB_SIGNALING_PATHWAY	17	11.1109	1.66958	0.0467385	0.474993
KEGG_CALCIUM_SIGNALING_PATHWAY	28	20.3699	1.46362	0.0486573	0.483292
KEGG_CYTOKINE_CYTOKINE_RECEPTOR_INTERACTION	17	20.6345	0.800806	0.836869	1
KEGG_CHEMOKINE_SIGNALING_PATHWAY	23	19.3118	1.22905	0.213589	0.90451
KEGG_PHOSPHATIDYLINOSITOL_SIGNALING_SYSTEM	19	9.78815	2.27703	0.00291258	0.0986489
KEGG_NEUROACTIVE_LIGAND_RECEPTOR_INTERACTION	17	27.5126	0.580693	0.991718	1
KEGG_CELL_CYCLE	15	15.2113	0.983916	0.565019	1
KEGG_OOCYTE_MEIOSIS	12	13.3595	0.883867	0.699125	1
KEGG_P53_SIGNALING_PATHWAY	10	8.72997	1.17221	0.374119	1
KEGG_UBIQUITIN_MEDIATED_PROTEOLYSIS	21	17.5922	1.23221	0.223291	0.9291
KEGG_SNARE_INTERACTIONS_IN_VESICULAR_TRANSPORT	10	5.02635	2.34882	0.0228603	0.324645
KEGG_REGULATION_OF_AUTOPHAGY	4	2.77772	1.5445	0.299021	1
KEGG_LYSOSOME	17	14.6822	1.18783	0.296023	1
KEGG_ENDOCYTOSIS	27	22.354	1.25038	0.171089	0.831988
KEGG_PEROXISOME	15	9.52361	1.73123	0.047576	0.477452
KEGG_MTOR_SIGNALING_PATHWAY	11	6.74589	1.80797	0.0666806	0.559558
KEGG_APOPTOSIS	13	10.3172	1.31385	0.22647	0.934891
KEGG_CARDIAC_MUSCLE_CONTRACTION	20	8.86224	2.80761	0.000286776	0.0175011
KEGG_VASCULAR_SMOOTH_MUSCLE_CONTRACTION	14	13.095	1.08103	0.437965	1
KEGG_WNT_SIGNALING_PATHWAY	20	18.3858	1.10351	0.379089	1
KEGG_DORSO_VENTRAL_AXIS_FORMATION	3	2.77772	1.09351	0.538599	1
KEGG_NOTCH_SIGNALING_PATHWAY	4	6.08453	0.624115	0.87466	1
KEGG_HEDGEHOG_SIGNALING_PATHWAY	3	6.2168	0.446551	0.957911	1
KEGG_TGF_BETA_SIGNALING_PATHWAY	5	10.5818	0.436089	0.985676	1
KEGG_AXON_GUIDANCE	10	16.534	0.568521	0.975384	1
KEGG_VEGF_SIGNALING_PATHWAY	14	8.86224	1.73745	0.0531982	0.50518
KEGG_FOCAL_ADHESION	25	24.7349	1.01251	0.509911	1
KEGG_ECM_RECEPTOR_INTERACTION	4	9.65588	0.379195	0.990786	1
KEGG_CELL_ADHESION_MOLECULES_CAMS	20	15.079	1.39934	0.112514	0.719189
KEGG_ADHERENS_JUNCTION	6	9.39133	0.6045	0.921613	1
KEGG_TIGHT_JUNCTION	11	15.2113	0.692352	0.908335	1
KEGG_GAP_JUNCTION	13	10.9786	1.21958	0.300251	1
KEGG_COMPLEMENT_AND_COAGULATION_CASCADES	9	6.34907	1.51593	0.176559	0.83557
KEGG_ANTIGEN_PROCESSING_AND_PRESENTATION	18	8.06861	2.76016	0.000661433	0.0327047
KEGG_RENIN_ANGIOTENSIN_SYSTEM	0	1.05818	0	1	1
KEGG_TOLL_LIKE_RECEPTOR_SIGNALING_PATHWAY	17	10.185	1.86521	0.021777	0.319034
KEGG_NOD_LIKE_RECEPTOR_SIGNALING_PATHWAY	3	7.01043	0.392804	0.977856	1
KEGG_RIG_I_LIKE_RECEPTOR_SIGNALING_PATHWAY	8	6.61361	1.25044	0.339354	1
KEGG_CYTOSOLIC_DNA_SENSING_PATHWAY	2	4.89407	0.374317	0.965275	1
KEGG_JAK_STAT_SIGNALING_PATHWAY	12	13.7563	0.854916	0.737082	1
KEGG_HEMATOPOIETIC_CELL_LINEAGE	12	8.46543	1.51663	0.132454	0.77245
KEGG_NATURAL_KILLER_CELL_MEDIATED_CYTOTOXICITY	22	12.6981	1.95982	0.00637368	0.156961
KEGG_T_CELL_RECEPTOR_SIGNALING_PATHWAY	13	12.1691	1.08001	0.444604	1
KEGG_B_CELL_RECEPTOR_SIGNALING_PATHWAY	15	8.99452	1.86235	0.0301653	0.387577
KEGG_FC_EPSILON_RI_SIGNALING_PATHWAY	17	8.46543	2.38319	0.0032339	0.106417
KEGG_FC_GAMMA_R_MEDIATED_PHAGOCYTOSIS	18	11.64	1.69245	0.0378897	0.433555
KEGG_LEUKOCYTE_TRANSENDOTHELIAL_MIGRATION	14	12.6981	1.12075	0.391042	1
KEGG_INTESTINAL_IMMUNE_NETWORK_FOR_IGA_PRODUCTION	12	4.89407	3.16026	0.00210576	0.0788089
KEGG_CIRCADIAN_RHYTHM_MAMMAL	1	1.71954	0.546492	0.841993	1
KEGG_LONG_TERM_POTENTIATION	10	8.86224	1.15156	0.392814	1
KEGG_NEUROTROPHIN_SIGNALING_PATHWAY	14	15.8727	0.86562	0.73297	1
KEGG_LONG_TERM_DEPRESSION	9	8.33315	1.09377	0.457077	1
KEGG_OLFACTORY_TRANSDUCTION	4	14.4177	0.248569	0.999833	1
KEGG_TASTE_TRANSDUCTION	5	4.62953	1.0936	0.500733	1
KEGG_REGULATION_OF_ACTIN_CYTOSKELETON	27	25.6608	1.06138	0.419361	1
KEGG_INSULIN_SIGNALING_PATHWAY	17	16.9309	1.00475	0.532354	1
KEGG_GNRH_SIGNALING_PATHWAY	14	11.5077	1.25973	0.256166	0.965112
KEGG_PROGESTERONE_MEDIATED_OOCYTE_MATURATION	14	10.4495	1.41554	0.15464	0.801777
KEGG_MELANOGENESIS	16	12.3013	1.36576	0.162316	0.823002
KEGG_ADIPOCYTOKINE_SIGNALING_PATHWAY	5	7.93634	0.595483	0.912834	1
KEGG_TYPE_II_DIABETES_MELLITUS	8	5.42316	1.59242	0.1668	0.826728
KEGG_TYPE_I_DIABETES_MELLITUS	13	4.7618	3.72307	0.000435639	0.0234208
KEGG_MATURITY_ONSET_DIABETES_OF_THE_YOUNG	1	2.51317	0.364182	0.932608	1
KEGG_ALDOSTERONE_REGULATED_SODIUM_REABSORPTION	8	4.89407	1.81255	0.107038	0.691866
KEGG_VASOPRESSIN_REGULATED_WATER_REABSORPTION	4	5.68771	0.672261	0.838415	1
KEGG_PROXIMAL_TUBULE_BICARBONATE_RECLAMATION	1	2.77772	0.327719	0.949275	1
KEGG_ALZHEIMERS_DISEASE	60	19.7086	4.5173	1.48793e-16	4.38227e-14
KEGG_PARKINSONS_DISEASE	57	14.4177	7.35256	1.67793e-22	8.74331e-20
KEGG_AMYOTROPHIC_LATERAL_SCLEROSIS_ALS	11	6.74589	1.80797	0.0666806	0.559558
KEGG_HUNTINGTONS_DISEASE	69	21.4281	4.99067	1.93192e-20	8.17929e-18
KEGG_PRION_DISEASES	6	3.70362	1.7912	0.156473	0.801777
KEGG_VIBRIO_CHOLERAE_INFECTION	14	6.74589	2.49142	0.00524893	0.141096
KEGG_EPITHELIAL_CELL_SIGNALING_IN_HELICOBACTER_PYLORI_INFECTION	11	8.06861	1.4454	0.176262	0.83557
KEGG_PATHOGENIC_ESCHERICHIA_COLI_INFECTION	6	6.87816	0.855312	0.701524	1
KEGG_LEISHMANIA_INFECTION	18	8.20088	2.69725	0.000818429	0.0369603
KEGG_PATHWAYS_IN_CANCER	43	39.1526	1.1172	0.276611	0.984052
KEGG_COLORECTAL_CANCER	14	8.20088	1.91898	0.0294902	0.382695
KEGG_RENAL_CELL_CARCINOMA	12	8.86224	1.43361	0.168681	0.826728
KEGG_PANCREATIC_CANCER	12	8.72997	1.46026	0.156098	0.801777
KEGG_ENDOMETRIAL_CANCER	12	6.74589	2.02398	0.0313373	0.387577
KEGG_GLIOMA	13	8.20088	1.74474	0.0595504	0.537143
KEGG_PROSTATE_CANCER	14	11.2431	1.29539	0.228679	0.934891
KEGG_THYROID_CANCER	6	3.70362	1.7912	0.156473	0.801777
KEGG_BASAL_CELL_CARCINOMA	6	6.34907	0.936991	0.62344	1
KEGG_MELANOMA	15	8.06861	2.14682	0.0116116	0.220947
KEGG_BLADDER_CANCER	6	4.89407	1.27042	0.363744	1
KEGG_CHRONIC_MYELOID_LEUKEMIA	9	9.52361	0.936905	0.624893	1
KEGG_ACUTE_MYELOID_LEUKEMIA	9	7.53952	1.23095	0.338414	1
KEGG_SMALL_CELL_LUNG_CANCER	12	10.5818	1.1585	0.366928	1
KEGG_NON_SMALL_CELL_LUNG_CANCER	13	6.74589	2.25146	0.0134197	0.240126
KEGG_ASTHMA	10	2.24863	9.40641	1.2866e-05	0.00103755
KEGG_AUTOIMMUNE_THYROID_DISEASE	10	3.96817	3.29009	0.00389363	0.118494
KEGG_SYSTEMIC_LUPUS_ERYTHEMATOSUS	31	14.2854	2.66417	1.69024e-05	0.00131606
KEGG_ALLOGRAFT_REJECTION	11	3.57135	4.52721	0.000358983	0.0200971
KEGG_GRAFT_VERSUS_HOST_DISEASE	11	3.8359	4.0239	0.000739991	0.0348395
KEGG_PRIMARY_IMMUNODEFICIENCY	4	3.43908	1.19308	0.456905	1
KEGG_HYPERTROPHIC_CARDIOMYOPATHY_HCM	10	10.185	0.979034	0.575739	1
KEGG_ARRHYTHMOGENIC_RIGHT_VENTRICULAR_CARDIOMYOPATHY_ARVC	9	9.25906	0.967762	0.589813	1
KEGG_DILATED_CARDIOMYOPATHY	14	11.1109	1.31399	0.215414	0.909169
KEGG_VIRAL_MYOCARDITIS	15	8.20088	2.10101	0.0134936	0.240542
REACTOME_TRANSLATION	24	18.2536	1.38522	0.095942	0.665211
REACTOME_PYRIMIDINE_CATABOLISM	1	1.19045	0.819955	0.72119	1
REACTOME_RNA_POL_III_TRANSCRIPTION_INITIATION_FROM_TYPE_2_PROMOTER	2	3.04226	0.624454	0.827764	1
REACTOME_INHIBITION_OF_THE_PROTEOLYTIC_ACTIVITY_OF_APC_C_REQUIRED_FOR_THE_ONSET_OF_ANAPHASE_BY_MITOTIC_SPINDLE_CHECKPOINT_COMPONENTS	4	2.3809	1.87577	0.207323	0.887741
REACTOME_PYRUVATE_METABOLISM_AND_CITRIC_ACID_TCA_CYCLE	11	5.29089	2.49553	0.0124892	0.231002
REACTOME_EXTRINSIC_PATHWAY_FOR_APOPTOSIS	2	1.58727	1.31229	0.48451	1
REACTOME_PTM_GAMMA_CARBOXYLATION_HYPUSINE_FORMATION_AND_ARYLSULFATASE_ACTIVATION	5	2.64545	2.18927	0.11445	0.719189
REACTOME_APOPTOTIC_CLEAVAGE_OF_CELLULAR_PROTEINS	5	4.36499	1.17182	0.446995	1
REACTOME_RNA_POL_I_TRANSCRIPTION_TERMINATION	2	2.64545	0.728675	0.763047	1
REACTOME_FORMATION_OF_THE_TERNARY_COMPLEX_AND_SUBSEQUENTLY_THE_43S_COMPLEX	8	6.08453	1.38243	0.257896	0.96572
REACTOME_ACTIVATION_OF_THE_PRE_REPLICATIVE_COMPLEX	5	3.57135	1.49201	0.281637	0.984052
REACTOME_PROCESSING_OF_INTRONLESS_PRE_MRNAS	1	1.71954	0.546492	0.841993	1
REACTOME_GAP_JUNCTION_DEGRADATION	1	1.32272	0.728797	0.758088	1
REACTOME_BASE_EXCISION_REPAIR	4	2.51317	1.75065	0.23707	0.934891
REACTOME_BILE_ACID_AND_BILE_SALT_METABOLISM	5	2.51317	2.34577	0.0957731	0.66472
REACTOME_SYNTHESIS_OF_BILE_ACIDS_AND_BILE_SALTS_VIA_7ALPHA_HYDROXYCHOLESTEROL	3	1.455	2.46184	0.169439	0.826728
REACTOME_RECYCLING_OF_BILE_ACIDS_AND_SALTS	1	0.793634	1.31215	0.573183	1
REACTOME_SIGNALING_BY_RHO_GTPASES	10	14.0209	0.681931	0.908404	1
REACTOME_SIGNALING_BY_WNT	15	8.06861	2.14682	0.0116116	0.220947
REACTOME_METABOLISM_OF_NON_CODING_RNA	8	6.08453	1.38243	0.257896	0.96572
REACTOME_SYNTHESIS_OF_BILE_ACIDS_AND_BILE_SALTS_VIA_24_HYDROXYCHOLESTEROL	1	1.05818	0.937133	0.678666	1
REACTOME_SYNTHESIS_OF_BILE_ACIDS_AND_BILE_SALTS	4	1.98408	2.38777	0.126275	0.757505
REACTOME_METABOLISM_OF_STEROID_HORMONES_AND_VITAMINS_A_AND_D	1	2.77772	0.327719	0.949275	1
REACTOME_ANDROGEN_BIOSYNTHESIS	0	0.793634	0	1	1
REACTOME_SIGNALLING_BY_NGF	25	27.3804	0.899977	0.718473	1
REACTOME_CTNNB1_PHOSPHORYLATION_CASCADE	3	1.98408	1.64084	0.318222	1
REACTOME_INSULIN_RECEPTOR_RECYCLING	8	2.77772	4.04792	0.00379772	0.117469
REACTOME_COPI_MEDIATED_TRANSPORT	1	1.19045	0.819955	0.72119	1
REACTOME_NEF_MEDIATED_DOWNREGULATION_OF_MHC_CLASS_I_COMPLEX_CELL_SURFACE_EXPRESSION	2	1.05818	2.18766	0.286616	0.984052
REACTOME_SIGNALING_BY_SCF_KIT	7	9.25906	0.728062	0.835335	1
REACTOME_DEVELOPMENTAL_BIOLOGY	34	47.3535	0.683578	0.988295	1
REACTOME_CROSS_PRESENTATION_OF_SOLUBLE_EXOGENOUS_ANTIGENS_ENDOSOMES	14	5.81998	3.07421	0.00113937	0.049475
REACTOME_SIGNALING_BY_NODAL	0	1.71954	0	1	1
REACTOME_DAG_AND_IP3_SIGNALING	7	3.96817	1.99968	0.0921235	0.663288
REACTOME_SPRY_REGULATION_OF_FGF_SIGNALING	0	1.71954	0	1	1
REACTOME_TCA_CYCLE_AND_RESPIRATORY_ELECTRON_TRANSPORT	60	15.2113	7.32606	1.51326e-23	9.31895e-21
REACTOME_BMAL1_CLOCK_NPAS2_ACTIVATES_CIRCADIAN_EXPRESSION	6	4.36499	1.45901	0.265912	0.98243
REACTOME_ANTIGEN_PROCESSING_CROSS_PRESENTATION	18	8.99452	2.3726	0.00258991	0.0918535
REACTOME_GROWTH_HORMONE_RECEPTOR_SIGNALING	2	2.90999	0.655721	0.808198	1
REACTOME_TRIF_MEDIATED_TLR3_SIGNALING	5	8.99452	0.519582	0.956293	1
REACTOME_CELL_CELL_COMMUNICATION	13	14.0209	0.916512	0.658472	1
REACTOME_ABCA_TRANSPORTERS_IN_LIPID_HOMEOSTASIS	2	2.11636	0.937105	0.644854	1
REACTOME_ENDOSOMAL_VACUOLAR_PATHWAY	1	1.05818	0.937133	0.678666	1
REACTOME_TETRAHYDROBIOPTERIN_BH4_SYNTHESIS_RECYCLING_SALVAGE_AND_REGULATION	2	1.455	1.45818	0.437915	1
REACTOME_ER_PHAGOSOME_PATHWAY	13	7.53952	1.94376	0.0325982	0.399314
REACTOME_MEIOSIS	19	11.9045	1.76199	0.0248877	0.338336
REACTOME_NEGATIVE_REGULATION_OF_FGFR_SIGNALING	1	3.8359	0.233958	0.983725	1
REACTOME_G0_AND_EARLY_G1	2	3.04226	0.624454	0.827764	1
REACTOME_REGULATION_OF_KIT_SIGNALING	1	1.98408	0.46836	0.881057	1
REACTOME_MEMBRANE_TRAFFICKING	17	15.3436	1.12743	0.364029	1
REACTOME_NEF_MEDIATES_DOWN_MODULATION_OF_CELL_SURFACE_RECEPTORS_BY_RECRUITING_THEM_TO_CLATHRIN_ADAPTERS	3	2.3809	1.31243	0.432275	1
REACTOME_IMMUNOREGULATORY_INTERACTIONS_BETWEEN_A_LYMPHOID_AND_A_NON_LYMPHOID_CELL	10	5.68771	1.99236	0.0504723	0.486343
REACTOME_ACTIVATED_AMPK_STIMULATES_FATTY_ACID_OXIDATION_IN_MUSCLE	0	2.11636	0	1	1
REACTOME_VITAMIN_B5_PANTOTHENATE_METABOLISM	2	1.455	1.45818	0.437915	1
REACTOME_BOTULINUM_NEUROTOXICITY	5	2.3809	2.52633	0.0787833	0.618557
REACTOME_METABOLISM_OF_VITAMINS_AND_COFACTORS	10	6.34907	1.72957	0.0943761	0.66472
REACTOME_TRANS_GOLGI_NETWORK_VESICLE_BUDDING	7	7.27498	0.956552	0.603728	1
REACTOME_PROTEOLYTIC_CLEAVAGE_OF_SNARE_COMPLEX_PROTEINS	4	2.11636	2.18873	0.151652	0.801777
REACTOME_RESOLUTION_OF_AP_SITES_VIA_THE_MULTIPLE_NUCLEOTIDE_PATCH_REPLACEMENT_PATHWAY	4	2.24863	2.02029	0.178759	0.83557
REACTOME_GAMMA_CARBOXYLATION_TRANSPORT_AND_AMINO_TERMINAL_CLEAVAGE_OF_PROTEINS	1	0.793634	1.31215	0.573183	1
REACTOME_IL_7_SIGNALING	1	1.19045	0.819955	0.72119	1
REACTOME_CELL_CYCLE	63	47.8826	1.39338	0.01306	0.234796
REACTOME_SIGNALING_BY_ERBB4	10	10.7141	0.923614	0.642163	1
REACTOME_ORC1_REMOVAL_FROM_CHROMATIN	14	8.33315	1.87973	0.0334577	0.403279
REACTOME_O_LINKED_GLYCOSYLATION_OF_MUCINS	5	5.29089	0.937019	0.624406	1
REACTOME_SULFUR_AMINO_ACID_METABOLISM	2	3.04226	0.624454	0.827764	1
REACTOME_DOWNREGULATION_OF_ERBB2_ERBB3_SIGNALING	4	1.455	3.75278	0.0467065	0.474993
REACTOME_ANTIVIRAL_MECHANISM_BY_IFN_STIMULATED_GENES	8	8.46543	0.936934	0.623957	1
REACTOME_PROLACTIN_RECEPTOR_SIGNALING	1	1.58727	0.596212	0.817887	1
REACTOME_SIGNALING_BY_ERBB2	18	12.4336	1.5582	0.066086	0.559558
REACTOME_SPHINGOLIPID_DE_NOVO_BIOSYNTHESIS	4	3.70362	1.09355	0.517142	1
REACTOME_TERMINATION_OF_O_GLYCAN_BIOSYNTHESIS	1	1.58727	0.596212	0.817887	1
REACTOME_DEFENSINS	2	1.71954	1.19291	0.528618	1
REACTOME_SIGNALING_BY_CONSTITUTIVELY_ACTIVE_EGFR	2	2.24863	0.874552	0.678197	1
REACTOME_GRB2_EVENTS_IN_ERBB2_SIGNALING	6	2.77772	2.62842	0.0496133	0.484537
REACTOME_SIGNALING_BY_EGFR_IN_CANCER	13	13.4918	0.957978	0.601541	1
REACTOME_MEMBRANE_BINDING_AND_TARGETTING_OF_GAG_PROTEINS	1	1.19045	0.819955	0.72119	1
REACTOME_BETA_DEFENSINS	2	1.58727	1.31229	0.48451	1
REACTOME_SRP_DEPENDENT_COTRANSLATIONAL_PROTEIN_TARGETING_TO_MEMBRANE	16	13.624	1.20794	0.283715	0.984052
REACTOME_PI3K_EVENTS_IN_ERBB4_SIGNALING	6	4.49726	1.40681	0.289857	0.992163
REACTOME_SHC1_EVENTS_IN_ERBB4_SIGNALING	5	2.51317	2.34577	0.0957731	0.66472
REACTOME_PI3K_EVENTS_IN_ERBB2_SIGNALING	7	5.29089	1.39275	0.273026	0.984052
REACTOME_NUCLEAR_SIGNALING_BY_ERBB4	4	4.36499	0.904665	0.651788	1
REACTOME_GLYCOSPHINGOLIPID_METABOLISM	7	4.49726	1.70293	0.154166	0.801777
REACTOME_PPARA_ACTIVATES_GENE_EXPRESSION	11	12.5659	0.858396	0.72716	1
REACTOME_ASSOCIATION_OF_LICENSING_FACTORS_WITH_THE_PRE_REPLICATIVE_COMPLEX	2	1.455	1.45818	0.437915	1
REACTOME_RIP_MEDIATED_NFKB_ACTIVATION_VIA_DAI	1	2.24863	0.409759	0.910467	1
REACTOME_PRE_NOTCH_TRANSCRIPTION_AND_TRANSLATION	2	3.04226	0.624454	0.827764	1
REACTOME_DEGRADATION_OF_THE_EXTRACELLULAR_MATRIX	0	2.3809	0	1	1
REACTOME_MITOCHONDRIAL_PROTEIN_IMPORT	24	6.2168	6.90687	5.44347e-10	7.23021e-08
REACTOME_SIGNALING_BY_HIPPO	0	2.64545	0	1	1
REACTOME_ACTIVATED_NOTCH1_TRANSMITS_SIGNAL_TO_THE_NUCLEUS	0	3.17454	0	1	1
REACTOME_TRAFFICKING_AND_PROCESSING_OF_ENDOSOMAL_TLR	3	1.32272	2.81371	0.135966	0.77245
REACTOME_SIGNALING_BY_NOTCH4	0	1.455	0	1	1
REACTOME_DOWNSTREAM_SIGNALING_EVENTS_OF_B_CELL_RECEPTOR_BCR	17	11.9045	1.53173	0.0804451	0.621851
REACTOME_ACTIVATION_OF_NF_KAPPAB_IN_B_CELLS	13	7.93634	1.81923	0.0474147	0.476538
REACTOME_RORA_ACTIVATES_CIRCADIAN_EXPRESSION	5	3.04226	1.82404	0.179474	0.83557
REACTOME_ANTIGEN_ACTIVATES_B_CELL_RECEPTOR_LEADING_TO_GENERATION_OF_SECOND_MESSENGERS	3	3.43908	0.855508	0.687302	1
REACTOME_REGULATION_OF_COMPLEMENT_CASCADE	2	1.455	1.45818	0.437915	1
REACTOME_YAP1_AND_WWTR1_TAZ_STIMULATED_GENE_EXPRESSION	1	2.90999	0.312092	0.955993	1
REACTOME_SIGNALING_BY_NOTCH2	0	1.455	0	1	1
REACTOME_PRE_NOTCH_EXPRESSION_AND_PROCESSING	3	4.7618	0.595848	0.872441	1
REACTOME_SIGNALING_BY_THE_B_CELL_RECEPTOR_BCR	20	15.3436	1.37	0.128035	0.764824
REACTOME_EXTRACELLULAR_MATRIX_ORGANIZATION	5	9.25906	0.503526	0.963484	1
REACTOME_NOTCH1_INTRACELLULAR_DOMAIN_REGULATES_TRANSCRIPTION	8	5.81998	1.45943	0.219644	0.919268
REACTOME_CIRCADIAN_REPRESSION_OF_EXPRESSION_BY_REV_ERBA	5	2.90999	1.93157	0.156433	0.801777
REACTOME_PRE_NOTCH_PROCESSING_IN_GOLGI	1	1.85181	0.504421	0.862909	1
REACTOME_SIGNALING_BY_NOTCH1	8	8.72997	0.904492	0.659325	1
REACTOME_SIGNALING_BY_NOTCH3	0	1.455	0	1	1
REACTOME_TRIGLYCERIDE_BIOSYNTHESIS	4	5.02635	0.771383	0.75881	1
REACTOME_INSULIN_RECEPTOR_SIGNALLING_CASCADE	10	10.0527	0.993937	0.558318	1
REACTOME_ARMS_MEDIATED_ACTIVATION	2	1.98408	1.00926	0.60883	1
REACTOME_PROLONGED_ERK_ACTIVATION_EVENTS	2	2.24863	0.874552	0.678197	1
REACTOME_SIGNALLING_TO_RAS	2	3.30681	0.570078	0.861582	1
REACTOME_SIGNALING_BY_BMP	3	2.77772	1.09351	0.538599	1
REACTOME_CELL_SURFACE_INTERACTIONS_AT_THE_VASCULAR_WALL	9	9.65588	0.922199	0.641823	1
REACTOME_NGF_SIGNALLING_VIA_TRKA_FROM_THE_PLASMA_MEMBRANE	16	17.0631	0.928348	0.648323	1
REACTOME_SIGNALLING_TO_ERKS	3	4.49726	0.634375	0.845834	1
REACTOME_P38MAPK_EVENTS	1	1.71954	0.546492	0.841993	1
REACTOME_ACYL_CHAIN_REMODELLING_OF_PI	0	1.19045	0	1	1
REACTOME_TGF_BETA_RECEPTOR_SIGNALING_IN_EMT_EPITHELIAL_TO_MESENCHYMAL_TRANSITION	2	1.85181	1.09347	0.570082	1
REACTOME_DOWNREGULATION_OF_TGF_BETA_RECEPTOR_SIGNALING	2	2.77772	0.690278	0.786673	1
REACTOME_COLLAGEN_FORMATION	5	6.87816	0.697221	0.835271	1
REACTOME_SMAD2_SMAD3_SMAD4_HETEROTRIMER_REGULATES_TRANSCRIPTION	1	2.90999	0.312092	0.955993	1
REACTOME_SIGNALING_BY_FGFR_IN_DISEASE	13	14.9468	0.85198	0.746386	1
REACTOME_HS_GAG_DEGRADATION	0	2.3809	0	1	1
REACTOME_SYNTHESIS_OF_PIPS_AT_THE_EARLY_ENDOSOME_MEMBRANE	0	1.58727	0	1	1
REACTOME_SIGNALLING_TO_P38_VIA_RIT_AND_RIN	3	1.71954	1.96934	0.241914	0.934891
REACTOME_P53_INDEPENDENT_G1_S_DNA_DAMAGE_CHECKPOINT	13	6.2168	2.51695	0.0065574	0.156961
REACTOME_REGULATION_OF_HYPOXIA_INDUCIBLE_FACTOR_HIF_BY_OXYGEN	8	2.64545	4.38535	0.00265543	0.0930457
REACTOME_ACYL_CHAIN_REMODELLING_OF_PC	2	2.11636	0.937105	0.644854	1
REACTOME_SYNTHESIS_OF_PIPS_AT_THE_GOLGI_MEMBRANE	0	1.98408	0	1	1
REACTOME_TGF_BETA_RECEPTOR_SIGNALING_ACTIVATES_SMADS	2	3.17454	0.59603	0.845512	1
REACTOME_ACTIVATED_POINT_MUTANTS_OF_FGFR2	1	1.455	0.655876	0.790106	1
REACTOME_PHOSPHOLIPID_METABOLISM	26	23.5445	1.12354	0.32405	1
REACTOME_CS_DS_DEGRADATION	2	1.58727	1.31229	0.48451	1
REACTOME_SYNTHESIS_OF_PA	2	2.90999	0.655721	0.808198	1
REACTOME_OXYGEN_DEPENDENT_PROLINE_HYDROXYLATION_OF_HYPOXIA_INDUCIBLE_FACTOR_ALPHA	6	1.98408	4.38229	0.00916182	0.193101
REACTOME_SYNTHESIS_OF_PIPS_AT_THE_LATE_ENDOSOME_MEMBRANE	0	1.32272	0	1	1
REACTOME_SYNTHESIS_OF_PE	1	1.19045	0.819955	0.72119	1
REACTOME_GASTRIN_CREB_SIGNALLING_PATHWAY_VIA_PKC_AND_MAPK	22	20.6345	1.07783	0.407966	1
REACTOME_CHONDROITIN_SULFATE_BIOSYNTHESIS	1	2.51317	0.364182	0.932608	1
REACTOME_HYALURONAN_UPTAKE_AND_DEGRADATION	1	1.19045	0.819955	0.72119	1
REACTOME_SIGNALING_BY_FGFR1_MUTANTS	0	3.30681	0	1	1
REACTOME_SYNTHESIS_OF_PIPS_AT_THE_PLASMA_MEMBRANE	6	3.70362	1.7912	0.156473	0.801777
REACTOME_THE_ACTIVATION_OF_ARYLSULFATASES	3	1.32272	2.81371	0.135966	0.77245
REACTOME_TRANSCRIPTIONAL_ACTIVITY_OF_SMAD2_SMAD3_SMAD4_HETEROTRIMER	6	4.36499	1.45901	0.265912	0.98243
REACTOME_HYALURONAN_METABOLISM	1	1.58727	0.596212	0.817887	1
REACTOME_DOWNREGULATION_OF_SMAD2_3_SMAD4_TRANSCRIPTIONAL_ACTIVITY	5	2.3809	2.52633	0.0787833	0.618557
REACTOME_KERATAN_SULFATE_BIOSYNTHESIS	2	3.17454	0.59603	0.845512	1
REACTOME_REVERSIBLE_HYDRATION_OF_CARBON_DIOXIDE	1	1.05818	0.937133	0.678666	1
REACTOME_SIGNALING_BY_FGFR1_FUSION_MUTANTS	0	2.3809	0	1	1
REACTOME_ALPHA_LINOLENIC_ACID_ALA_METABOLISM	2	1.455	1.45818	0.437915	1
REACTOME_SIGNALING_BY_ACTIVATED_POINT_MUTANTS_OF_FGFR1	0	0.925906	0	1	1
REACTOME_PI_METABOLISM	7	5.81998	1.24186	0.36234	1
REACTOME_ABACAVIR_TRANSPORT_AND_METABOLISM	1	0.925906	1.09343	0.629659	1
REACTOME_CHONDROITIN_SULFATE_DERMATAN_SULFATE_METABOLISM	4	5.95225	0.639381	0.863442	1
REACTOME_LATENT_INFECTION_OF_HOMO_SAPIENS_WITH_MYCOBACTERIUM_TUBERCULOSIS	12	3.57135	5.27045	7.04277e-05	0.00491832
REACTOME_SYNTHESIS_OF_PC	2	2.11636	0.937105	0.644854	1
REACTOME_HS_GAG_BIOSYNTHESIS	5	3.30681	1.64142	0.228886	0.934891
REACTOME_SIGNALING_BY_FGFR3_MUTANTS	0	1.05818	0	1	1
REACTOME_KERATAN_SULFATE_KERATIN_METABOLISM	2	3.70362	0.504198	0.901018	1
REACTOME_APOPTOSIS_INDUCED_DNA_FRAGMENTATION	1	1.58727	0.596212	0.817887	1
REACTOME_KERATAN_SULFATE_DEGRADATION	1	1.32272	0.728797	0.758088	1
REACTOME_HEPARAN_SULFATE_HEPARIN_HS_GAG_METABOLISM	7	6.08453	1.178	0.407992	1
REACTOME_GLYCOSAMINOGLYCAN_METABOLISM	11	13.095	0.819135	0.775584	1
REACTOME_ACYL_CHAIN_REMODELLING_OF_PG	1	1.32272	0.728797	0.758088	1
REACTOME_ACYL_CHAIN_REMODELLING_OF_PE	2	1.98408	1.00926	0.60883	1
REACTOME_ACYL_CHAIN_REMODELLING_OF_PS	1	1.19045	0.819955	0.72119	1
REACTOME_SIGNALING_BY_FGFR_MUTANTS	2	5.02635	0.363895	0.969185	1
REACTOME_MHC_CLASS_II_ANTIGEN_PRESENTATION	21	11.2431	2.16344	0.00299314	0.100374
REACTOME_GLYCEROPHOSPHOLIPID_BIOSYNTHESIS	9	9.65588	0.922199	0.641823	1
REACTOME_A_TETRASACCHARIDE_LINKER_SEQUENCE_IS_REQUIRED_FOR_GAG_SYNTHESIS	2	3.04226	0.624454	0.827764	1
REACTOME_CDK_MEDIATED_PHOSPHORYLATION_AND_REMOVAL_OF_CDC6	12	5.95225	2.39276	0.0119675	0.226813
REACTOME_PLATELET_ADHESION_TO_EXPOSED_COLLAGEN	0	1.19045	0	1	1
REACTOME_VEGF_LIGAND_RECEPTOR_INTERACTIONS	3	1.19045	3.28285	0.10511	0.686154
REACTOME_ENOS_ACTIVATION_AND_REGULATION	2	2.3809	0.819873	0.708937	1
REACTOME_MICRORNA_MIRNA_BIOGENESIS	2	2.3809	0.819873	0.708937	1
REACTOME_NUCLEAR_EVENTS_KINASE_AND_TRANSCRIPTION_FACTOR_ACTIVATION	1	3.17454	0.284915	0.966878	1
REACTOME_RETROGRADE_NEUROTROPHIN_SIGNALLING	0	1.455	0	1	1
REACTOME_ERKS_ARE_INACTIVATED	1	1.58727	0.596212	0.817887	1
REACTOME_NEGATIVE_REGULATION_OF_THE_PI3K_AKT_NETWORK	1	0.925906	1.09343	0.629659	1
REACTOME_PI3K_AKT_ACTIVATION	5	4.36499	1.17182	0.446995	1
REACTOME_REGULATORY_RNA_PATHWAYS	2	2.77772	0.690278	0.786673	1
REACTOME_EGFR_DOWNREGULATION	1	3.17454	0.284915	0.966878	1
REACTOME_PROCESSING_OF_CAPPED_INTRON_CONTAINING_PRE_MRNA	17	17.7245	0.952822	0.612166	1
REACTOME_PECAM1_INTERACTIONS	0	1.19045	0	1	1
REACTOME_TCR_SIGNALING	7	6.2168	1.14847	0.430786	1
REACTOME_REGULATION_OF_PYRUVATE_DEHYDROGENASE_PDH_COMPLEX	1	1.58727	0.596212	0.817887	1
REACTOME_DOWNSTREAM_TCR_SIGNALING	5	4.23271	1.21531	0.419558	1
REACTOME_BASIGIN_INTERACTIONS	2	3.04226	0.624454	0.827764	1
REACTOME_AKT_PHOSPHORYLATES_TARGETS_IN_THE_CYTOSOL	2	1.58727	1.31229	0.48451	1
REACTOME_GAB1_SIGNALOSOME	4	4.62953	0.846221	0.698029	1
REACTOME_SHC1_EVENTS_IN_EGFR_SIGNALING	3	1.98408	1.64084	0.318222	1
REACTOME_ACTIVATION_OF_THE_MRNA_UPON_BINDING_OF_THE_CAP_BINDING_COMPLEX_AND_EIFS_AND_SUBSEQUENT_BINDING_TO_43S	10	7.01043	1.52795	0.15539	0.801777
REACTOME_PHOSPHORYLATION_OF_CD3_AND_TCR_ZETA_CHAINS	4	1.98408	2.38777	0.126275	0.757505
REACTOME_GLUTAMATE_NEUROTRANSMITTER_RELEASE_CYCLE	2	1.98408	1.00926	0.60883	1
REACTOME_TRANSLOCATION_OF_ZAP_70_TO_IMMUNOLOGICAL_SYNAPSE	4	1.71954	2.91882	0.0817017	0.621851
REACTOME_ERK_MAPK_TARGETS	1	2.77772	0.327719	0.949275	1
REACTOME_TIE2_SIGNALING	2	2.24863	0.874552	0.678197	1
REACTOME_GENERATION_OF_SECOND_MESSENGER_MOLECULES	6	3.17454	2.18981	0.0874947	0.643583
REACTOME_GENERIC_TRANSCRIPTION_PATHWAY	30	41.269	0.693763	0.980013	1
REACTOME_RESPONSE_TO_ELEVATED_PLATELET_CYTOSOLIC_CA2_	8	9.25906	0.845942	0.723823	1
REACTOME_TRANSPORT_OF_MATURE_TRANSCRIPT_TO_CYTOPLASM	6	6.87816	0.855312	0.701524	1
REACTOME_METABOLISM_OF_AMINO_ACIDS_AND_DERIVATIVES	30	23.1477	1.36214	0.0805395	0.621851
REACTOME_RNA_POL_I_TRANSCRIPTION	14	9.78815	1.53402	0.10441	0.686154
REACTOME_FATTY_ACYL_COA_BIOSYNTHESIS	1	2.3809	0.38563	0.922322	1
REACTOME_E2F_ENABLED_INHIBITION_OF_PRE_REPLICATION_COMPLEX_FORMATION	1	1.19045	0.819955	0.72119	1
REACTOME_P75NTR_RECRUITS_SIGNALLING_COMPLEXES	0	1.32272	0	1	1
REACTOME_BIOLOGICAL_OXIDATIONS	9	11.64	0.746343	0.839357	1
REACTOME_REGULATED_PROTEOLYSIS_OF_P75NTR	0	1.32272	0	1	1
REACTOME_TRANSMISSION_ACROSS_CHEMICAL_SYNAPSES	23	22.4863	1.0267	0.487793	1
REACTOME_P75NTR_SIGNALS_VIA_NFKB	0	1.58727	0	1	1
REACTOME_CASPASE_MEDIATED_CLEAVAGE_OF_CYTOSKELETAL_PROTEINS	1	1.58727	0.596212	0.817887	1
REACTOME_XENOBIOTICS	0	1.19045	0	1	1
REACTOME_INTEGRIN_CELL_SURFACE_INTERACTIONS	5	9.39133	0.495863	0.966657	1
REACTOME_REGULATION_OF_ORNITHINE_DECARBOXYLASE_ODC	13	6.2168	2.51695	0.0065574	0.156961
REACTOME_CYTOCHROME_P450_ARRANGED_BY_SUBSTRATE_TYPE	0	4.62953	0	1	1
REACTOME_BASE_FREE_SUGAR_PHOSPHATE_REMOVAL_VIA_THE_SINGLE_NUCLEOTIDE_REPLACEMENT_PATHWAY	3	1.32272	2.81371	0.135966	0.77245
REACTOME_APOPTOTIC_CLEAVAGE_OF_CELL_ADHESION_PROTEINS	0	1.05818	0	1	1
REACTOME_HDL_MEDIATED_LIPID_TRANSPORT	0	1.455	0	1	1
REACTOME_NRAGE_SIGNALS_DEATH_THROUGH_JNK	5	5.55544	0.886233	0.668372	1
REACTOME_SLBP_DEPENDENT_PROCESSING_OF_REPLICATION_DEPENDENT_HISTONE_PRE_MRNAS	2	1.455	1.45818	0.437915	1
REACTOME_NRIF_SIGNALS_CELL_DEATH_FROM_THE_NUCLEUS	1	1.71954	0.546492	0.841993	1
REACTOME_REGULATION_OF_APOPTOSIS	13	7.27498	2.03653	0.0247884	0.338336
REACTOME_RNA_POL_II_TRANSCRIPTION	9	12.5659	0.685266	0.896188	1
REACTOME_NEURONAL_SYSTEM	47	33.7294	1.49274	0.0109695	0.215383
REACTOME_NFKB_IS_ACTIVATED_AND_SIGNALS_SURVIVAL	0	1.19045	0	1	1
REACTOME_REGULATION_OF_BETA_CELL_DEVELOPMENT	2	3.04226	0.624454	0.827764	1
REACTOME_PHASE1_FUNCTIONALIZATION_OF_COMPOUNDS	3	6.48134	0.427077	0.965937	1
REACTOME_RNA_POL_III_TRANSCRIPTION	4	4.36499	0.904665	0.651788	1
REACTOME_CELL_DEATH_SIGNALLING_VIA_NRAGE_NRIF_AND_NADE	6	7.53952	0.771176	0.782643	1
REACTOME_NEUROTRANSMITTER_RELEASE_CYCLE	4	4.10044	0.971825	0.601039	1
REACTOME_P75_NTR_RECEPTOR_MEDIATED_SIGNALLING	9	10.3172	0.855114	0.719716	1
REACTOME_AMINO_ACID_TRANSPORT_ACROSS_THE_PLASMA_MEMBRANE	4	3.43908	1.19308	0.456905	1
REACTOME_ENDOGENOUS_STEROLS	0	1.32272	0	1	1
REACTOME_REGULATION_OF_GENE_EXPRESSION_IN_BETA_CELLS	2	2.24863	0.874552	0.678197	1
REACTOME_GLYCOLYSIS	6	3.30681	2.07444	0.10285	0.685942
REACTOME_PROCESSIVE_SYNTHESIS_ON_THE_LAGGING_STRAND	4	1.98408	2.38777	0.126275	0.757505
REACTOME_PEPTIDE_CHAIN_ELONGATION	13	10.5818	1.27445	0.255097	0.962309
REACTOME_COMMON_PATHWAY	0	0.793634	0	1	1
REACTOME_MRNA_CAPPING	3	3.70362	0.786942	0.73571	1
REACTOME_MITOCHONDRIAL_FATTY_ACID_BETA_OXIDATION	2	1.85181	1.09347	0.570082	1
REACTOME_SIGNALING_BY_GPCR	61	70.5011	0.843524	0.905055	1
REACTOME_PEPTIDE_LIGAND_BINDING_RECEPTORS	10	15.8727	0.594567	0.964534	1
REACTOME_METABOLISM_OF_POLYAMINES	1	1.98408	0.46836	0.881057	1
REACTOME_CLASS_A1_RHODOPSIN_LIKE_RECEPTORS	19	27.2481	0.663675	0.969834	1
REACTOME_NOTCH_HLH_TRANSCRIPTION_PATHWAY	1	1.58727	0.596212	0.817887	1
REACTOME_INTEGRATION_OF_ENERGY_METABOLISM	18	13.7563	1.37608	0.139369	0.780236
REACTOME_CELL_CYCLE_MITOTIC	47	37.4331	1.31308	0.057561	0.529868
REACTOME_GLUCONEOGENESIS	6	3.8359	1.7132	0.176616	0.83557
REACTOME_DOPAMINE_NEUROTRANSMITTER_RELEASE_CYCLE	2	1.455	1.45818	0.437915	1
REACTOME_OPIOID_SIGNALLING	12	9.52361	1.3137	0.238397	0.934891
REACTOME_RECRUITMENT_OF_MITOTIC_CENTROSOME_PROTEINS_AND_COMPLEXES	9	8.20088	1.11441	0.437317	1
REACTOME_MITOCHONDRIAL_TRNA_AMINOACYLATION	4	2.77772	1.5445	0.299021	1
REACTOME_CYTOSOLIC_TRNA_AMINOACYLATION	7	3.04226	2.87573	0.025073	0.338336
REACTOME_CA_DEPENDENT_EVENTS	6	3.70362	1.7912	0.156473	0.801777
REACTOME_ACETYLCHOLINE_NEUROTRANSMITTER_RELEASE_CYCLE	2	1.05818	2.18766	0.286616	0.984052
REACTOME_ADENYLATE_CYCLASE_ACTIVATING_PATHWAY	3	1.32272	2.81371	0.135966	0.77245
REACTOME_ADENYLATE_CYCLASE_INHIBITORY_PATHWAY	3	1.71954	1.96934	0.241914	0.934891
REACTOME_DARPP_32_EVENTS	3	3.04226	0.984003	0.602755	1
REACTOME_CHEMOKINE_RECEPTORS_BIND_CHEMOKINES	3	3.8359	0.756624	0.757592	1
REACTOME_LOSS_OF_NLP_FROM_MITOTIC_CENTROSOMES	8	7.27498	1.117	0.444979	1
REACTOME_NEUROTRANSMITTER_RECEPTOR_BINDING_AND_DOWNSTREAM_TRANSMISSION_IN_THE_POSTSYNAPTIC_CELL	18	16.4018	1.11488	0.373951	1
REACTOME_CELL_CYCLE_CHECKPOINTS	23	14.0209	1.82636	0.0105923	0.210416
REACTOME_DIABETES_PATHWAYS	13	15.2113	0.835151	0.768513	1
REACTOME_P130CAS_LINKAGE_TO_MAPK_SIGNALING_FOR_INTEGRINS	1	1.58727	0.596212	0.817887	1
REACTOME_GLYCOPROTEIN_HORMONES	1	0.925906	1.09343	0.629659	1
REACTOME_NOREPINEPHRINE_NEUROTRANSMITTER_RELEASE_CYCLE	2	1.19045	1.87498	0.338474	1
REACTOME_PLC_BETA_MEDIATED_EVENTS	8	5.15862	1.69538	0.135243	0.77245
REACTOME_REGULATION_OF_INSULIN_LIKE_GROWTH_FACTOR_IGF_ACTIVITY_BY_INSULIN_LIKE_GROWTH_FACTOR_BINDING_PROTEINS_IGFBPS	1	1.32272	0.728797	0.758088	1
REACTOME_GRB2_SOS_PROVIDES_LINKAGE_TO_MAPK_SIGNALING_FOR_INTERGRINS_	1	1.58727	0.596212	0.817887	1
REACTOME_PEPTIDE_HORMONE_BIOSYNTHESIS	1	1.19045	0.819955	0.72119	1
REACTOME_G_PROTEIN_ACTIVATION	2	3.04226	0.624454	0.827764	1
REACTOME_ACETYLCHOLINE_BINDING_AND_DOWNSTREAM_EVENTS	0	1.05818	0	1	1
REACTOME_ABC_FAMILY_PROTEINS_MEDIATED_TRANSPORT	4	3.57135	1.14112	0.487386	1
REACTOME_TRNA_AMINOACYLATION	11	5.42316	2.4123	0.0150796	0.249754
REACTOME_OLFACTORY_SIGNALING_PATHWAY	3	9.52361	0.28427	0.997426	1
REACTOME_STEROID_HORMONES	1	2.3809	0.38563	0.922322	1
REACTOME_PKA_MEDIATED_PHOSPHORYLATION_OF_CREB	4	2.11636	2.18873	0.151652	0.801777
REACTOME_RECRUITMENT_OF_NUMA_TO_MITOTIC_CENTROSOMES	2	1.32272	1.64055	0.389101	1
REACTOME_AMINE_DERIVED_HORMONES	1	1.455	0.655876	0.790106	1
REACTOME_TRANSMEMBRANE_TRANSPORT_OF_SMALL_MOLECULES	54	46.2953	1.20167	0.126363	0.757505
REACTOME_INTEGRIN_ALPHAIIB_BETA3_SIGNALING	2	3.17454	0.59603	0.845512	1
REACTOME_NUCLEAR_RECEPTOR_TRANSCRIPTION_PATHWAY	6	5.15862	1.19326	0.413611	1
REACTOME_INSULIN_SYNTHESIS_AND_PROCESSING	3	2.64545	1.15786	0.504373	1
REACTOME_CYCLIN_E_ASSOCIATED_EVENTS_DURING_G1_S_TRANSITION_	14	8.06861	1.96013	0.0258781	0.345756
REACTOME_HOMOLOGOUS_RECOMBINATION_REPAIR_OF_REPLICATION_INDEPENDENT_DOUBLE_STRAND_BREAKS	1	1.85181	0.504421	0.862909	1
REACTOME_G1_PHASE	4	4.36499	0.904665	0.651788	1
REACTOME_ELEVATION_OF_CYTOSOLIC_CA2_LEVELS	0	0.793634	0	1	1
REACTOME_P53_DEPENDENT_G1_DNA_DAMAGE_RESPONSE	12	6.87816	1.97328	0.0360033	0.423413
REACTOME_TRANSCRIPTION_COUPLED_NER_TC_NER	7	5.42316	1.3517	0.294896	1
REACTOME_RNA_POL_II_TRANSCRIPTION_PRE_INITIATION_AND_PROMOTER_OPENING	4	5.15862	0.749293	0.776827	1
REACTOME_GLUCAGON_SIGNALING_IN_METABOLIC_REGULATION	6	3.96817	1.64171	0.197739	0.887646
REACTOME_MRNA_PROCESSING	18	19.9731	0.886903	0.718214	1
REACTOME_SIGNALING_BY_PDGF	17	15.2113	1.13902	0.350169	1
REACTOME_ASSOCIATION_OF_TRIC_CCT_WITH_TARGET_PROTEINS_DURING_BIOSYNTHESIS	2	3.43908	0.546288	0.876105	1
REACTOME_PREFOLDIN_MEDIATED_TRANSFER_OF_SUBSTRATE_TO_CCT_TRIC	3	3.43908	0.855508	0.687302	1
REACTOME_HORMONE_LIGAND_BINDING_RECEPTORS	0	0.529089	0	1	1
REACTOME_GPVI_MEDIATED_ACTIVATION_CASCADE	8	3.8359	2.50431	0.030554	0.387577
REACTOME_PROTEIN_FOLDING	5	6.61361	0.728307	0.808751	1
REACTOME_FORMATION_OF_TUBULIN_FOLDING_INTERMEDIATES_BY_CCT_TRIC	0	2.64545	0	1	1
REACTOME_PEROXISOMAL_LIPID_METABOLISM	5	2.64545	2.18927	0.11445	0.719189
REACTOME_POST_CHAPERONIN_TUBULIN_FOLDING_PATHWAY	0	2.24863	0	1	1
REACTOME_STRIATED_MUSCLE_CONTRACTION	3	2.90999	1.03587	0.571424	1
REACTOME_METABOLISM_OF_NUCLEOTIDES	13	8.33315	1.70973	0.0663345	0.559558
REACTOME_AMINE_LIGAND_BINDING_RECEPTORS	4	4.36499	0.904665	0.651788	1
REACTOME_METABOLISM_OF_PROTEINS	67	51.983	1.35907	0.0166386	0.267084
REACTOME_DOWNSTREAM_SIGNAL_TRANSDUCTION	14	11.7722	1.22597	0.284783	0.984052
REACTOME_MUSCLE_CONTRACTION	4	5.42316	0.708695	0.809648	1
REACTOME_SEROTONIN_RECEPTORS	3	1.455	2.46184	0.169439	0.826728
REACTOME_CDC6_ASSOCIATION_WITH_THE_ORC_ORIGIN_COMPLEX	2	1.19045	1.87498	0.338474	1
REACTOME_M_G1_TRANSITION	18	9.65588	2.15622	0.00586521	0.14894
REACTOME_MRNA_SPLICING	13	13.8886	0.926541	0.644658	1
REACTOME_MRNA_SPLICING_MINOR_PATHWAY	7	5.55544	1.31299	0.317129	1
REACTOME_3_UTR_MEDIATED_TRANSLATIONAL_REGULATION	18	12.9627	1.47988	0.0913096	0.663288
REACTOME_PROCESSING_OF_CAPPED_INTRONLESS_PRE_MRNA	3	2.90999	1.03587	0.571424	1
REACTOME_PURINE_RIBONUCLEOSIDE_MONOPHOSPHATE_BIOSYNTHESIS	2	1.455	1.45818	0.437915	1
REACTOME_G1_S_TRANSITION	21	13.4918	1.70741	0.024776	0.338336
REACTOME_CITRIC_ACID_CYCLE_TCA_CYCLE	7	2.51317	3.8356	0.00827979	0.180345
REACTOME_TRANSCRIPTION	26	24.7349	1.06012	0.424135	1
REACTOME_POL_SWITCHING	4	1.71954	2.91882	0.0817017	0.621851
REACTOME_NUCLEOTIDE_EXCISION_REPAIR	8	6.08453	1.38243	0.257896	0.96572
REACTOME_REGULATION_OF_THE_FANCONI_ANEMIA_PATHWAY	1	0.793634	1.31215	0.573183	1
REACTOME_AXON_GUIDANCE	23	30.8194	0.715559	0.951999	1
REACTOME_ACTIVATION_OF_CHAPERONE_GENES_BY_XBP1S	7	5.68771	1.27644	0.339638	1
REACTOME_REGULATION_OF_INSULIN_SECRETION_BY_GLUCAGON_LIKE_PEPTIDE1	6	4.89407	1.27042	0.363744	1
REACTOME_PERK_REGULATED_GENE_EXPRESSION	1	3.30681	0.273025	0.971266	1
REACTOME_G_ALPHA_Q_SIGNALLING_EVENTS	18	17.989	1.00071	0.53732	1
REACTOME_P2Y_RECEPTORS	3	1.32272	2.81371	0.135966	0.77245
REACTOME_TRAFFICKING_OF_AMPA_RECEPTORS	5	3.57135	1.49201	0.281637	0.984052
REACTOME_NCAM1_INTERACTIONS	4	4.7618	0.819709	0.719428	1
REACTOME_CLASS_C_3_METABOTROPIC_GLUTAMATE_PHEROMONE_RECEPTORS	1	1.32272	0.728797	0.758088	1
REACTOME_REGULATION_OF_INSULIN_SECRETION	14	10.4495	1.41554	0.15464	0.801777
REACTOME_NCAM_SIGNALING_FOR_NEURITE_OUT_GROWTH	6	7.93634	0.728185	0.822614	1
REACTOME_INHIBITION_OF_INSULIN_SECRETION_BY_ADRENALINE_NORADRENALINE	3	3.04226	0.984003	0.602755	1
REACTOME_NUCLEOTIDE_LIKE_PURINERGIC_RECEPTORS	4	1.71954	2.91882	0.0817017	0.621851
REACTOME_ACTIVATION_OF_CHAPERONES_BY_ATF6_ALPHA	0	1.455	0	1	1
REACTOME_TRANSPORT_OF_MATURE_MRNA_DERIVED_FROM_AN_INTRONLESS_TRANSCRIPT	5	4.23271	1.21531	0.419558	1
REACTOME_EICOSANOID_LIGAND_BINDING_RECEPTORS	0	1.58727	0	1	1
REACTOME_ACTIVATION_OF_GENES_BY_ATF4	1	2.90999	0.312092	0.955993	1
REACTOME_UNFOLDED_PROTEIN_RESPONSE	8	9.65588	0.806717	0.766459	1
REACTOME_CLASS_B_2_SECRETIN_FAMILY_RECEPTORS	6	9.39133	0.6045	0.921613	1
REACTOME_GLUCAGON_TYPE_LIGAND_RECEPTORS	3	3.43908	0.855508	0.687302	1
REACTOME_REGULATION_OF_INSULIN_SECRETION_BY_ACETYLCHOLINE	4	1.32272	4.37924	0.0331119	0.399822
REACTOME_G_ALPHA1213_SIGNALLING_EVENTS	9	9.52361	0.936905	0.624893	1
REACTOME_FANCONI_ANEMIA_PATHWAY	1	2.51317	0.364182	0.932608	1
REACTOME_TRAFFICKING_OF_GLUR2_CONTAINING_AMPA_RECEPTORS	3	1.98408	1.64084	0.318222	1
REACTOME_ACTIVATION_OF_CHAPERONE_GENES_BY_ATF6_ALPHA	0	1.19045	0	1	1
REACTOME_PROSTANOID_LIGAND_RECEPTORS	0	0.925906	0	1	1
REACTOME_OPSINS	0	0.793634	0	1	1
REACTOME_FORMATION_OF_RNA_POL_II_ELONGATION_COMPLEX_	4	5.02635	0.771383	0.75881	1
REACTOME_MRNA_3_END_PROCESSING	2	4.23271	0.436852	0.937439	1
REACTOME_POST_TRANSLATIONAL_MODIFICATION_SYNTHESIS_OF_GPI_ANCHORED_PROTEINS	3	3.43908	0.855508	0.687302	1
REACTOME_CYCLIN_A_B1_ASSOCIATED_EVENTS_DURING_G2_M_TRANSITION	0	1.71954	0	1	1
REACTOME_ELONGATION_ARREST_AND_RECOVERY	4	3.57135	1.14112	0.487386	1
REACTOME_SLC_MEDIATED_TRANSMEMBRANE_TRANSPORT	25	26.5867	0.931057	0.661428	1
REACTOME_ADP_SIGNALLING_THROUGH_P2RY1	3	3.04226	0.984003	0.602755	1
REACTOME_G_BETA_GAMMA_SIGNALLING_THROUGH_PLC_BETA	4	2.3809	1.87577	0.207323	0.887741
REACTOME_CD28_CO_STIMULATION	4	3.70362	1.09355	0.517142	1
REACTOME_GPCR_DOWNSTREAM_SIGNALING	50	58.4644	0.833001	0.900982	1
REACTOME_SYNTHESIS_SECRETION_AND_DEACYLATION_OF_GHRELIN	1	1.58727	0.596212	0.817887	1
REACTOME_ADHERENS_JUNCTIONS_INTERACTIONS	3	3.04226	0.984003	0.602755	1
REACTOME_CRMPS_IN_SEMA3A_SIGNALING	1	1.85181	0.504421	0.862909	1
REACTOME_OTHER_SEMAPHORIN_INTERACTIONS	2	1.98408	1.00926	0.60883	1
REACTOME_ACTIVATION_OF_RAC	1	1.71954	0.546492	0.841993	1
REACTOME_PURINE_SALVAGE	4	1.58727	3.28388	0.0629293	0.54405
REACTOME_G_ALPHA_I_SIGNALLING_EVENTS	18	19.5763	0.907567	0.685651	1
REACTOME_SEMA3A_PAK_DEPENDENT_AXON_REPULSION	1	1.85181	0.504421	0.862909	1
REACTOME_CD28_DEPENDENT_VAV1_PATHWAY	1	1.19045	0.819955	0.72119	1
REACTOME_SEMA4D_IN_SEMAPHORIN_SIGNALING	3	3.8359	0.756624	0.757592	1
REACTOME_SEMAPHORIN_INTERACTIONS	6	8.46543	0.67778	0.866557	1
REACTOME_SEMA4D_INDUCED_CELL_MIGRATION_AND_GROWTH_CONE_COLLAPSE	3	3.30681	0.894409	0.660718	1
REACTOME_SEMA3A_PLEXIN_REPULSION_SIGNALING_BY_INHIBITING_INTEGRIN_ADHESION	0	1.71954	0	1	1
REACTOME_LYSOSOME_VESICLE_BIOGENESIS	3	2.77772	1.09351	0.538599	1
REACTOME_G_BETA_GAMMA_SIGNALLING_THROUGH_PI3KGAMMA	5	2.90999	1.93157	0.156433	0.801777
REACTOME_TRANSPORT_OF_GLUCOSE_AND_OTHER_SUGARS_BILE_SALTS_AND_ORGANIC_ACIDS_METAL_IONS_AND_AMINE_COMPOUNDS	9	9.12679	0.98396	0.571709	1
REACTOME_SPHINGOLIPID_METABOLISM	11	8.20088	1.41697	0.190353	0.868903
REACTOME_PD1_SIGNALING	4	2.11636	2.18873	0.151652	0.801777
REACTOME_G_ALPHA_S_SIGNALLING_EVENTS	10	12.5659	0.770762	0.82312	1
REACTOME_CELL_CELL_JUNCTION_ORGANIZATION	5	6.08453	0.799578	0.745659	1
REACTOME_G_ALPHA_Z_SIGNALLING_EVENTS	9	5.42316	1.84838	0.0838869	0.627207
REACTOME_FACILITATIVE_NA_INDEPENDENT_GLUCOSE_TRANSPORTERS	2	1.19045	1.87498	0.338474	1
REACTOME_COSTIMULATION_BY_THE_CD28_FAMILY	9	7.27498	1.28464	0.299774	1
REACTOME_SIGNALING_BY_ROBO_RECEPTOR	2	3.8359	0.485491	0.911642	1
REACTOME_CD28_DEPENDENT_PI3K_AKT_SIGNALING	4	2.51317	1.75065	0.23707	0.934891
REACTOME_TIGHT_JUNCTION_INTERACTIONS	2	3.04226	0.624454	0.827764	1
REACTOME_G_PROTEIN_BETA_GAMMA_SIGNALLING	7	3.30681	2.55579	0.0388698	0.435933
REACTOME_TRANSPORT_OF_INORGANIC_CATIONS_ANIONS_AND_AMINO_ACIDS_OLIGOPEPTIDES	12	10.7141	1.14163	0.383806	1
REACTOME_GOLGI_ASSOCIATED_VESICLE_BIOGENESIS	6	6.34907	0.936991	0.62344	1
REACTOME_CTLA4_INHIBITORY_SIGNALING	3	2.3809	1.31243	0.432275	1
REACTOME_FORMATION_OF_TRANSCRIPTION_COUPLED_NER_TC_NER_REPAIR_COMPLEX	4	3.57135	1.14112	0.487386	1
REACTOME_AMINO_ACID_AND_OLIGOPEPTIDE_SLC_TRANSPORTERS	6	5.42316	1.1249	0.463024	1
REACTOME_CDT1_ASSOCIATION_WITH_THE_CDC6_ORC_ORIGIN_COMPLEX	13	6.87816	2.19358	0.0157841	0.258339
REACTOME_BRANCHED_CHAIN_AMINO_ACID_CATABOLISM	2	2.24863	0.874552	0.678197	1
REACTOME_REPAIR_SYNTHESIS_FOR_GAP_FILLING_BY_DNA_POL_IN_TC_NER	3	1.71954	1.96934	0.241914	0.934891
REACTOME_RECEPTOR_LIGAND_BINDING_INITIATES_THE_SECOND_PROTEOLYTIC_CLEAVAGE_OF_NOTCH_RECEPTOR	0	1.32272	0	1	1
REACTOME_SYNTHESIS_OF_DNA	19	11.3754	1.86764	0.0157961	0.258339
REACTOME_NA_CL_DEPENDENT_NEUROTRANSMITTER_TRANSPORTERS	0	1.85181	0	1	1
REACTOME_FORMATION_OF_FIBRIN_CLOT_CLOTTING_CASCADE	2	2.64545	0.728675	0.763047	1
REACTOME_DEADENYLATION_OF_MRNA	5	2.24863	2.73709	0.0635574	0.54405
REACTOME_MRNA_DECAY_BY_5_TO_3_EXORIBONUCLEASE	3	1.85181	1.79012	0.279832	0.984052
REACTOME_SIGNAL_AMPLIFICATION	4	3.8359	1.04972	0.546062	1
REACTOME_ZINC_TRANSPORTERS	1	1.85181	0.504421	0.862909	1
REACTOME_DOUBLE_STRAND_BREAK_REPAIR	1	2.64545	0.344991	0.941532	1
REACTOME_RAS_ACTIVATION_UOPN_CA2_INFUX_THROUGH_NMDA_RECEPTOR	4	2.24863	2.02029	0.178759	0.83557
REACTOME_METAL_ION_SLC_TRANSPORTERS	3	2.64545	1.15786	0.504373	1
REACTOME_AUTODEGRADATION_OF_THE_E3_UBIQUITIN_LIGASE_COP1	12	6.08453	2.3222	0.0142917	0.247085
REACTOME_SMOOTH_MUSCLE_CONTRACTION	2	3.04226	0.624454	0.827764	1
REACTOME_ACTIVATION_OF_NMDA_RECEPTOR_UPON_GLUTAMATE_BINDING_AND_POSTSYNAPTIC_EVENTS	5	4.89407	1.02508	0.55232	1
REACTOME_CREB_PHOSPHORYLATION_THROUGH_THE_ACTIVATION_OF_RAS	4	3.57135	1.14112	0.487386	1
REACTOME_POST_NMDA_RECEPTOR_ACTIVATION_EVENTS	5	4.36499	1.17182	0.446995	1
REACTOME_UNBLOCKING_OF_NMDA_RECEPTOR_GLUTAMATE_BINDING_AND_ACTIVATION	2	1.98408	1.00926	0.60883	1
REACTOME_METABOLISM_OF_MRNA	37	26.5867	1.48813	0.0224025	0.320978
REACTOME_MRNA_DECAY_BY_3_TO_5_EXORIBONUCLEASE	2	1.455	1.45818	0.437915	1
REACTOME_BILE_SALT_AND_ORGANIC_ANION_SLC_TRANSPORTERS	2	1.05818	2.18766	0.286616	0.984052
REACTOME_DEADENYLATION_DEPENDENT_MRNA_DECAY	10	5.55544	2.05472	0.043721	0.46226
REACTOME_CREB_PHOSPHORYLATION_THROUGH_THE_ACTIVATION_OF_CAMKII	2	1.98408	1.00926	0.60883	1
REACTOME_THROMBOXANE_SIGNALLING_THROUGH_TP_RECEPTOR	3	2.77772	1.09351	0.538599	1
REACTOME_CELL_EXTRACELLULAR_MATRIX_INTERACTIONS	3	1.71954	1.96934	0.241914	0.934891
REACTOME_ADP_SIGNALLING_THROUGH_P2RY12	3	2.51317	1.23032	0.468876	1
REACTOME_CELL_JUNCTION_ORGANIZATION	9	8.5977	1.05454	0.496199	1
REACTOME_AMINE_COMPOUND_SLC_TRANSPORTERS	0	2.77772	0	1	1
REACTOME_PYRUVATE_METABOLISM	4	2.3809	1.87577	0.207323	0.887741
REACTOME_PURINE_CATABOLISM	1	0.925906	1.09343	0.629659	1
REACTOME_GLUCOSE_TRANSPORT	3	4.49726	0.634375	0.845834	1
REACTOME_FRS2_MEDIATED_CASCADE	3	3.8359	0.756624	0.757592	1
REACTOME_METABOLISM_OF_RNA	45	32.2744	1.49341	0.0124615	0.231002
REACTOME_MITOTIC_G1_G1_S_PHASES	24	16.4018	1.58066	0.0342803	0.407199
REACTOME_PI_3K_CASCADE	4	6.08453	0.624115	0.87466	1
REACTOME_DOWNSTREAM_SIGNALING_OF_ACTIVATED_FGFR	13	11.64	1.13787	0.379568	1
REACTOME_REGULATION_OF_MITOTIC_CELL_CYCLE	16	10.0527	1.75474	0.0382653	0.435933
REACTOME_TAK1_ACTIVATES_NFKB_BY_PHOSPHORYLATION_AND_ACTIVATION_OF_IKKS_COMPLEX	0	2.77772	0	1	1
REACTOME_REGULATION_OF_AMPK_ACTIVITY_VIA_LKB1	1	1.71954	0.546492	0.841993	1
REACTOME_MITOTIC_M_M_G1_PHASES	26	19.5763	1.40275	0.0782167	0.618557
REACTOME_MYOGENESIS	1	3.30681	0.273025	0.971266	1
REACTOME_MAP_KINASE_ACTIVATION_IN_TLR_CASCADE	3	6.2168	0.446551	0.957911	1
REACTOME_PHOSPHOLIPASE_C_MEDIATED_CASCADE	8	5.95225	1.41989	0.238508	0.934891
REACTOME_ACTIVATION_OF_KAINATE_RECEPTORS_UPON_GLUTAMATE_BINDING	4	3.8359	1.04972	0.546062	1
REACTOME_IONOTROPIC_ACTIVITY_OF_KAINATE_RECEPTORS	0	1.455	0	1	1
REACTOME_ACTIVATION_OF_THE_AP1_FAMILY_OF_TRANSCRIPTION_FACTORS	1	1.32272	0.728797	0.758088	1
REACTOME_MAPK_TARGETS_NUCLEAR_EVENTS_MEDIATED_BY_MAP_KINASES	2	3.96817	0.468121	0.921189	1
REACTOME_SYNTHESIS_AND_INTERCONVERSION_OF_NUCLEOTIDE_DI_AND_TRIPHOSPHATES	4	2.11636	2.18873	0.151652	0.801777
REACTOME_GPCR_LIGAND_BINDING	26	37.9621	0.64941	0.988845	1
REACTOME_RNA_POL_I_RNA_POL_III_AND_MITOCHONDRIAL_TRANSCRIPTION	19	14.1531	1.41996	0.109416	0.704548
REACTOME_JNK_C_JUN_KINASES_PHOSPHORYLATION_AND_ACTIVATION_MEDIATED_BY_ACTIVATED_HUMAN_TAK1	1	1.85181	0.504421	0.862909	1
REACTOME_SHC_MEDIATED_CASCADE	2	2.77772	0.690278	0.786673	1
REACTOME_THROMBIN_SIGNALLING_THROUGH_PROTEINASE_ACTIVATED_RECEPTORS_PARS	3	3.70362	0.786942	0.73571	1
REACTOME_ENERGY_DEPENDENT_REGULATION_OF_MTOR_BY_LKB1_AMPK	1	2.11636	0.437106	0.896804	1
REACTOME_MITOTIC_G2_G2_M_PHASES	10	9.92042	1.0093	0.540618	1
REACTOME_REGULATION_OF_RHEB_GTPASE_ACTIVITY_BY_AMPK	0	1.19045	0	1	1
REACTOME_ACTIVATED_TAK1_MEDIATES_P38_MAPK_ACTIVATION	0	1.98408	0	1	1
REACTOME_DNA_REPAIR	13	13.095	0.991604	0.556207	1
REACTOME_EFFECTS_OF_PIP2_HYDROLYSIS	4	2.77772	1.5445	0.299021	1
REACTOME_RNA_POL_II_PRE_TRANSCRIPTION_EVENTS	5	7.1427	0.668672	0.858702	1
REACTOME_ROLE_OF_DCC_IN_REGULATING_APOPTOSIS	1	1.32272	0.728797	0.758088	1
REACTOME_POST_TRANSLATIONAL_PROTEIN_MODIFICATION	14	21.2958	0.622411	0.971514	1
REACTOME_CHROMOSOME_MAINTENANCE	21	13.3595	1.72887	0.0223747	0.320978
REACTOME_DEPOSITION_OF_NEW_CENPA_CONTAINING_NUCLEOSOMES_AT_THE_CENTROMERE	10	6.74589	1.60269	0.128996	0.769887
REACTOME_L1CAM_INTERACTIONS	9	10.7141	0.819299	0.760701	1
REACTOME_ROLE_OF_SECOND_MESSENGERS_IN_NETRIN1_SIGNALING	1	1.05818	0.937133	0.678666	1
REACTOME_SIGNALING_BY_ILS	10	11.9045	0.819217	0.768296	1
REACTOME_NETRIN1_SIGNALING	1	4.7618	0.187077	0.993984	1
REACTOME_METABOLISM_OF_LIPIDS_AND_LIPOPROTEINS	51	54.6285	0.922427	0.724476	1
REACTOME_INTERACTION_BETWEEN_L1_AND_ANKYRINS	2	2.64545	0.728675	0.763047	1
REACTOME_SIGNAL_TRANSDUCTION_BY_L1	3	4.49726	0.634375	0.845834	1
REACTOME_FATTY_ACID_TRIACYLGLYCEROL_AND_KETONE_BODY_METABOLISM	19	20.899	0.895803	0.707543	1
REACTOME_TRANSPORT_OF_VITAMINS_NUCLEOSIDES_AND_RELATED_MOLECULES	1	3.43908	0.262087	0.975072	1
REACTOME_HIGHLY_CALCIUM_PERMEABLE_POSTSYNAPTIC_NICOTINIC_ACETYLCHOLINE_RECEPTORS	0	0.925906	0	1	1
REACTOME_RNA_POL_I_PROMOTER_OPENING	11	6.61361	1.85442	0.0590576	0.534653
REACTOME_PRESYNAPTIC_NICOTINIC_ACETYLCHOLINE_RECEPTORS	0	0.925906	0	1	1
REACTOME_ORGANIC_CATION_ANION_ZWITTERION_TRANSPORT	2	0.925906	2.6255	0.234326	0.934891
REACTOME_DCC_MEDIATED_ATTRACTIVE_SIGNALING	0	1.71954	0	1	1
REACTOME_RECYCLING_PATHWAY_OF_L1	1	3.43908	0.262087	0.975072	1
REACTOME_SYNTHESIS_OF_SUBSTRATES_IN_N_GLYCAN_BIOSYTHESIS	1	1.85181	0.504421	0.862909	1
REACTOME_RESPIRATORY_ELECTRON_TRANSPORT	41	8.5977	11.3955	1.05552e-20	4.76671e-18
REACTOME_ASPARAGINE_N_LINKED_GLYCOSYLATION	2	10.5818	0.167468	0.999848	1
REACTOME_ASSEMBLY_OF_THE_PRE_REPLICATIVE_COMPLEX	14	7.93634	2.00285	0.0226038	0.322354
REACTOME_BIOSYNTHESIS_OF_THE_N_GLYCAN_PRECURSOR_DOLICHOL_LIPID_LINKED_OLIGOSACCHARIDE_LLO_AND_TRANSFER_TO_A_NASCENT_PROTEIN	1	3.70362	0.24264	0.98124	1
REACTOME_IL1_SIGNALING	2	4.36499	0.422731	0.944319	1
REACTOME_GLOBAL_GENOMIC_NER_GG_NER	5	3.96817	1.31271	0.364126	1
REACTOME_CGMP_EFFECTS	4	2.51317	1.75065	0.23707	0.934891
REACTOME_REGULATION_OF_SIGNALING_BY_CBL	4	2.3809	1.87577	0.207323	0.887741
REACTOME_AMINO_ACID_SYNTHESIS_AND_INTERCONVERSION_TRANSAMINATION	0	2.11636	0	1	1
REACTOME_CALNEXIN_CALRETICULIN_CYCLE	0	1.455	0	1	1
REACTOME_SYNTHESIS_SECRETION_AND_INACTIVATION_OF_GIP	0	1.455	0	1	1
REACTOME_PASSIVE_TRANSPORT_BY_AQUAPORINS	0	1.455	0	1	1
REACTOME_NEPHRIN_INTERACTIONS	2	2.51317	0.771589	0.73718	1
REACTOME_IL_3_5_AND_GM_CSF_SIGNALING	6	4.62953	1.35821	0.31422	1
REACTOME_NITRIC_OXIDE_STIMULATES_GUANYLATE_CYCLASE	5	3.30681	1.64142	0.228886	0.934891
REACTOME_PLATELET_HOMEOSTASIS	12	9.12679	1.38313	0.195275	0.885922
REACTOME_N_GLYCAN_TRIMMING_IN_THE_ER_AND_CALNEXIN_CALRETICULIN_CYCLE	0	1.71954	0	1	1
REACTOME_PLATELET_SENSITIZATION_BY_LDL	1	1.98408	0.46836	0.881057	1
REACTOME_AQUAPORIN_MEDIATED_TRANSPORT	8	6.2168	1.3469	0.277741	0.984052
REACTOME_IL_RECEPTOR_SHC_SIGNALING	4	2.64545	1.64113	0.267724	0.98243
REACTOME_RAP1_SIGNALLING	0	1.98408	0	1	1
REACTOME_PLATELET_CALCIUM_HOMEOSTASIS	3	1.58727	2.1882	0.204942	0.887646
REACTOME_SIGNAL_REGULATORY_PROTEIN_SIRP_FAMILY_INTERACTIONS	2	1.58727	1.31229	0.48451	1
REACTOME_PROSTACYCLIN_SIGNALLING_THROUGH_PROSTACYCLIN_RECEPTOR	3	2.24863	1.40626	0.394783	1
REACTOME_GABA_SYNTHESIS_RELEASE_REUPTAKE_AND_DEGRADATION	4	2.24863	2.02029	0.178759	0.83557
REACTOME_INCRETIN_SYNTHESIS_SECRETION_AND_INACTIVATION	0	1.98408	0	1	1
REACTOME_TRANSPORT_OF_ORGANIC_ANIONS	0	1.19045	0	1	1
REACTOME_SYNTHESIS_SECRETION_AND_INACTIVATION_OF_GLP1	0	1.85181	0	1	1
REACTOME_REGULATION_OF_WATER_BALANCE_BY_RENAL_AQUAPORINS	8	5.29089	1.64229	0.150622	0.801777
REACTOME_DESTABILIZATION_OF_MRNA_BY_BRF1	1	2.24863	0.409759	0.910467	1
REACTOME_IRAK1_RECRUITS_IKK_COMPLEX	1	1.19045	0.819955	0.72119	1
REACTOME_TRAF6_MEDIATED_IRF7_ACTIVATION	1	2.11636	0.437106	0.896804	1
REACTOME_CIRCADIAN_CLOCK	7	6.48134	1.09368	0.475947	1
REACTOME_TRAF6_MEDIATED_NFKB_ACTIVATION	0	2.77772	0	1	1
REACTOME_FACTORS_INVOLVED_IN_MEGAKARYOCYTE_DEVELOPMENT_AND_PLATELET_PRODUCTION	19	12.6981	1.62402	0.0453013	0.473566
REACTOME_REGULATION_OF_IFNG_SIGNALING	2	1.58727	1.31229	0.48451	1
REACTOME_GABA_A_RECEPTOR_ACTIVATION	2	1.455	1.45818	0.437915	1
REACTOME_REGULATION_OF_MRNA_STABILITY_BY_PROTEINS_THAT_BIND_AU_RICH_ELEMENTS	14	10.4495	1.41554	0.15464	0.801777
REACTOME_INHIBITION_OF_VOLTAGE_GATED_CA2_CHANNELS_VIA_GBETA_GAMMA_SUBUNITS	1	3.04226	0.297886	0.961821	1
REACTOME_IRAK2_MEDIATED_ACTIVATION_OF_TAK1_COMPLEX_UPON_TLR7_8_OR_9_STIMULATION	0	1.05818	0	1	1
REACTOME_TRAF6_MEDIATED_INDUCTION_OF_NFKB_AND_MAP_KINASES_UPON_TLR7_8_OR_9_ACTIVATION	5	9.39133	0.495863	0.966657	1
REACTOME_TRAF3_DEPENDENT_IRF_ACTIVATION_PATHWAY	2	1.58727	1.31229	0.48451	1
REACTOME_GABA_B_RECEPTOR_ACTIVATION	4	4.7618	0.819709	0.719428	1
REACTOME_NFKB_ACTIVATION_THROUGH_FADD_RIP1_PATHWAY_MEDIATED_BY_CASPASE_8_AND10	1	1.58727	0.596212	0.817887	1
REACTOME_DESTABILIZATION_OF_MRNA_BY_KSRP	1	2.24863	0.409759	0.910467	1
REACTOME_TRANSPORT_TO_THE_GOLGI_AND_SUBSEQUENT_MODIFICATION	1	4.36499	0.204657	0.990783	1
REACTOME_IRON_UPTAKE_AND_TRANSPORT	10	4.36499	2.86038	0.00827406	0.180345
REACTOME_DESTABILIZATION_OF_MRNA_BY_TRISTETRAPROLIN_TTP	1	2.24863	0.409759	0.910467	1
REACTOME_INTERFERON_GAMMA_SIGNALING	11	6.74589	1.80797	0.0666806	0.559558
REACTOME_N_GLYCAN_ANTENNAE_ELONGATION	0	1.85181	0	1	1
REACTOME_TRAF6_MEDIATED_IRF7_ACTIVATION_IN_TLR7_8_OR_9_SIGNALING	1	1.05818	0.937133	0.678666	1
REACTOME_ACTIVATION_OF_IRF3_IRF7_MEDIATED_BY_TBK1_IKK_EPSILON	3	1.455	2.46184	0.169439	0.826728
REACTOME_ION_TRANSPORT_BY_P_TYPE_ATPASES	4	3.57135	1.14112	0.487386	1
REACTOME_INTERFERON_ALPHA_BETA_SIGNALING	3	6.08453	0.456967	0.953261	1
REACTOME_ADVANCED_GLYCOSYLATION_ENDPRODUCT_RECEPTOR_SIGNALING	0	1.71954	0	1	1
REACTOME_GABA_RECEPTOR_ACTIVATION	6	6.34907	0.936991	0.62344	1
REACTOME_KINESINS	6	2.64545	2.81616	0.0397419	0.440608
REACTOME_N_GLYCAN_ANTENNAE_ELONGATION_IN_THE_MEDIAL_TRANS_GOLGI	0	2.3809	0	1	1
REACTOME_REGULATION_OF_IFNA_SIGNALING	0	1.58727	0	1	1
REACTOME_INTERFERON_SIGNALING	19	17.4599	1.10396	0.383235	1
REACTOME_NEGATIVE_REGULATORS_OF_RIG_I_MDA5_SIGNALING	8	3.8359	2.50431	0.030554	0.387577
REACTOME_NFKB_AND_MAP_KINASES_ACTIVATION_MEDIATED_BY_TLR4_SIGNALING_REPERTOIRE	4	8.86224	0.41548	0.982873	1
REACTOME_TRANSFERRIN_ENDOCYTOSIS_AND_RECYCLING	9	3.04226	4.23014	0.00173467	0.0675325
REACTOME_DSCAM_INTERACTIONS	0	1.455	0	1	1
REACTOME_ION_CHANNEL_TRANSPORT	7	5.95225	1.20909	0.385151	1
REACTOME_DESTABILIZATION_OF_MRNA_BY_AUF1_HNRNP_D0	12	6.34907	2.19304	0.0199488	0.302169
REACTOME_TRAF6_MEDIATED_INDUCTION_OF_TAK1_COMPLEX	1	1.58727	0.596212	0.817887	1
REACTOME_RIG_I_MDA5_MEDIATED_INDUCTION_OF_IFN_ALPHA_BETA_PATHWAYS	9	7.67179	1.20574	0.358038	1
REACTOME_IKK_COMPLEX_RECRUITMENT_MEDIATED_BY_RIP1	1	1.19045	0.819955	0.72119	1
REACTOME_LIGAND_GATED_ION_CHANNEL_TRANSPORT	3	2.3809	1.31243	0.432275	1
REACTOME_FORMATION_OF_INCISION_COMPLEX_IN_GG_NER	3	2.51317	1.23032	0.468876	1
REACTOME_TRANSCRIPTIONAL_REGULATION_OF_WHITE_ADIPOCYTE_DIFFERENTIATION	8	8.86224	0.889095	0.676249	1
REACTOME_ENDOSOMAL_SORTING_COMPLEX_REQUIRED_FOR_TRANSPORT_ESCRT	7	3.30681	2.55579	0.0388698	0.435933
REACTOME_MEIOTIC_RECOMBINATION	15	8.86224	1.89825	0.0266637	0.354156
REACTOME_IL_2_SIGNALING	6	4.36499	1.45901	0.265912	0.98243
REACTOME_IL_6_SIGNALING	0	1.32272	0	1	1
REACTOME_PLATELET_AGGREGATION_PLUG_FORMATION	2	3.70362	0.504198	0.901018	1
REACTOME_SIGNALING_BY_NOTCH	10	12.1691	0.799125	0.791531	1
REACTOME_LAGGING_STRAND_SYNTHESIS	5	2.51317	2.34577	0.0957731	0.66472
REACTOME_INTRINSIC_PATHWAY	1	1.58727	0.596212	0.817887	1
REACTOME_INHIBITION_OF_REPLICATION_INITIATION_OF_DAMAGED_DNA_BY_RB1_E2F1	4	1.58727	3.28388	0.0629293	0.54405
REACTOME_ETHANOL_OXIDATION	1	0.661361	1.64026	0.508099	1
REACTOME_SYNTHESIS_OF_VERY_LONG_CHAIN_FATTY_ACYL_COAS	1	1.85181	0.504421	0.862909	1
REACTOME_DNA_REPLICATION	29	22.0895	1.38356	0.0742974	0.599156
REACTOME_CLEAVAGE_OF_GROWING_TRANSCRIPT_IN_THE_TERMINATION_REGION_	4	5.42316	0.708695	0.809648	1
REACTOME_PKB_MEDIATED_EVENTS	5	3.57135	1.49201	0.281637	0.984052
REACTOME_E2F_MEDIATED_REGULATION_OF_DNA_REPLICATION	6	4.23271	1.51523	0.2425	0.934891
REACTOME_METABOLISM_OF_CARBOHYDRATES	28	27.7772	1.00937	0.512852	1
REACTOME_HORMONE_SENSITIVE_LIPASE_HSL_MEDIATED_TRIACYLGLYCEROL_HYDROLYSIS	1	1.32272	0.728797	0.758088	1
REACTOME_SIGNALING_BY_INSULIN_RECEPTOR	18	12.5659	1.53786	0.0718896	0.592433
REACTOME_SIGNAL_ATTENUATION	1	1.71954	0.546492	0.841993	1
REACTOME_PURINE_METABOLISM	7	3.8359	2.09067	0.0792583	0.618557
REACTOME_SOS_MEDIATED_SIGNALLING	3	1.85181	1.79012	0.279832	0.984052
REACTOME_RNA_POL_III_TRANSCRIPTION_INITIATION_FROM_TYPE_3_PROMOTER	4	3.43908	1.19308	0.456905	1
REACTOME_APOPTOSIS	26	17.8568	1.57145	0.0301241	0.387577
REACTOME_LIPID_DIGESTION_MOBILIZATION_AND_TRANSPORT	2	4.36499	0.422731	0.944319	1
REACTOME_HEMOSTASIS	65	50.9248	1.34254	0.0219673	0.320014
REACTOME_INFLUENZA_LIFE_CYCLE	18	17.0631	1.06434	0.442313	1
REACTOME_INFLUENZA_VIRAL_RNA_TRANSCRIPTION_AND_REPLICATION	15	12.6981	1.21629	0.284356	0.984052
REACTOME_NEP_NS2_INTERACTS_WITH_THE_CELLULAR_EXPORT_MACHINERY	3	3.57135	0.819791	0.712292	1
REACTOME_HIV_INFECTION	29	24.2058	1.23845	0.172112	0.83337
REACTOME_TRANSPORT_OF_RIBONUCLEOPROTEINS_INTO_THE_HOST_NUCLEUS	3	3.57135	0.819791	0.712292	1
REACTOME_HIV_LIFE_CYCLE	11	14.4177	0.735044	0.869152	1
REACTOME_ABORTIVE_ELONGATION_OF_HIV1_TRANSCRIPT_IN_THE_ABSENCE_OF_TAT	3	2.51317	1.23032	0.468876	1
REACTOME_EARLY_PHASE_OF_HIV_LIFE_CYCLE	1	1.71954	0.546492	0.841993	1
REACTOME_HOST_INTERACTIONS_OF_HIV_FACTORS	24	15.2113	1.73806	0.0147351	0.248916
REACTOME_RNA_POL_III_TRANSCRIPTION_TERMINATION	2	2.51317	0.771589	0.73718	1
REACTOME_RESPIRATORY_ELECTRON_TRANSPORT_ATP_SYNTHESIS_BY_CHEMIOSMOTIC_COUPLING_AND_HEAT_PRODUCTION_BY_UNCOUPLING_PROTEINS_	51	10.4495	12.2032	3.97966e-26	2.69582e-23
REACTOME_FORMATION_OF_THE_HIV1_EARLY_ELONGATION_COMPLEX	3	3.70362	0.786942	0.73571	1
REACTOME_RAF_MAP_KINASE_CASCADE	2	1.32272	1.64055	0.389101	1
REACTOME_VIRAL_MESSENGER_RNA_SYNTHESIS	3	1.85181	1.79012	0.279832	0.984052
REACTOME_LATE_PHASE_OF_HIV_LIFE_CYCLE	10	12.6981	0.761747	0.832801	1
REACTOME_SHC_MEDIATED_SIGNALLING	2	1.98408	1.00926	0.60883	1
REACTOME_INTERACTIONS_OF_VPR_WITH_HOST_CELLULAR_PROTEINS	6	4.23271	1.51523	0.2425	0.934891
REACTOME_FORMATION_OF_ATP_BY_CHEMIOSMOTIC_COUPLING	10	1.58727	32.9297	8.23811e-08	9.30082e-06
REACTOME_APC_C_CDH1_MEDIATED_DEGRADATION_OF_CDC20_AND_OTHER_APC_C_CDH1_TARGETED_PROTEINS_IN_LATE_MITOSIS_EARLY_G1	16	8.33315	2.24206	0.00674048	0.159884
REACTOME_ACTIVATION_OF_ATR_IN_RESPONSE_TO_REPLICATION_STRESS	5	4.23271	1.21531	0.419558	1
REACTOME_UNWINDING_OF_DNA	0	1.32272	0	1	1
REACTOME_APC_C_CDC20_MEDIATED_DEGRADATION_OF_MITOTIC_PROTEINS	16	8.46543	2.19521	0.00790934	0.17665
REACTOME_GLUCURONIDATION	1	0.529089	2.18713	0.433095	1
REACTOME_AUTODEGRADATION_OF_CDH1_BY_CDH1_APC_C	16	7.40725	2.63579	0.00188064	0.0711703
REACTOME_MYD88_MAL_CASCADE_INITIATED_ON_PLASMA_MEMBRANE	6	10.185	0.553188	0.951797	1
REACTOME_INNATE_IMMUNE_SYSTEM	29	26.4545	1.11399	0.326419	1
REACTOME_REGULATION_OF_GLUCOKINASE_BY_GLUCOKINASE_REGULATORY_PROTEIN	3	3.43908	0.855508	0.687302	1
REACTOME_MITOTIC_PROMETAPHASE	8	9.39133	0.832451	0.738588	1
REACTOME_APC_C_CDC20_MEDIATED_DEGRADATION_OF_CYCLIN_B	4	2.51317	1.75065	0.23707	0.934891
REACTOME_SCF_BETA_TRCP_MEDIATED_DEGRADATION_OF_EMI1	12	6.34907	2.19304	0.0199488	0.302169
REACTOME_LIPOPROTEIN_METABOLISM	1	2.64545	0.344991	0.941532	1
REACTOME_G1_S_SPECIFIC_TRANSCRIPTION	3	2.11636	1.51453	0.356661	1
REACTOME_THE_ROLE_OF_NEF_IN_HIV1_REPLICATION_AND_DISEASE_PATHOGENESIS	3	3.17454	0.937076	0.632532	1
REACTOME_CHYLOMICRON_MEDIATED_LIPID_TRANSPORT	1	1.32272	0.728797	0.758088	1
REACTOME_SIGNALING_BY_TGF_BETA_RECEPTOR_COMPLEX	9	7.53952	1.23095	0.338414	1
REACTOME_CONVERSION_FROM_APC_C_CDC20_TO_APC_C_CDH1_IN_LATE_ANAPHASE	4	2.11636	2.18873	0.151652	0.801777
REACTOME_ACTIVATED_TLR4_SIGNALLING	9	11.2431	0.775964	0.8085	1
REACTOME_IMMUNE_SYSTEM	125	100.527	1.30874	0.00520013	0.141096
REACTOME_BINDING_AND_ENTRY_OF_HIV_VIRION	0	0.529089	0	1	1
REACTOME_PHOSPHORYLATION_OF_THE_APC_C	4	2.24863	2.02029	0.178759	0.83557
REACTOME_CYTOSOLIC_SULFONATION_OF_SMALL_MOLECULES	1	1.05818	0.937133	0.678666	1
REACTOME_INTEGRATION_OF_PROVIRUS	1	1.05818	0.937133	0.678666	1
REACTOME_GLUTATHIONE_CONJUGATION	4	2.51317	1.75065	0.23707	0.934891
REACTOME_COMPLEMENT_CASCADE	6	2.77772	2.62842	0.0496133	0.484537
REACTOME_PHASE_II_CONJUGATION	6	5.29089	1.15807	0.43842	1
REACTOME_MTORC1_MEDIATED_SIGNALLING	3	1.455	2.46184	0.169439	0.826728
REACTOME_TOLL_RECEPTOR_CASCADES	14	13.624	1.03214	0.500196	1
REACTOME_ACTIVATION_OF_BH3_ONLY_PROTEINS	3	2.11636	1.51453	0.356661	1
REACTOME_GLUCOSE_METABOLISM	10	7.80407	1.34031	0.248289	0.948624
REACTOME_RNA_POL_III_CHAIN_ELONGATION	2	2.24863	0.874552	0.678197	1
REACTOME_VOLTAGE_GATED_POTASSIUM_CHANNELS	13	5.42316	3.05756	0.00175614	0.0679775
REACTOME_ADAPTIVE_IMMUNE_SYSTEM	86	61.2421	1.51645	0.000613372	0.0310073
REACTOME_NOD1_2_SIGNALING_PATHWAY	0	3.57135	0	1	1
REACTOME_CYTOKINE_SIGNALING_IN_IMMUNE_SYSTEM	31	29.629	1.05447	0.422357	1
REACTOME_MEIOTIC_SYNAPSIS	12	7.93634	1.64346	0.0915929	0.663288
REACTOME_ANTIGEN_PRESENTATION_FOLDING_ASSEMBLY_AND_PEPTIDE_LOADING_OF_CLASS_I_MHC	1	2.64545	0.344991	0.941532	1
REACTOME_THE_NLRP3_INFLAMMASOME	1	1.455	0.655876	0.790106	1
REACTOME_CLASS_I_MHC_MEDIATED_ANTIGEN_PROCESSING_PRESENTATION	43	29.7613	1.56074	0.00780016	0.17665
REACTOME_NONSENSE_MEDIATED_DECAY_ENHANCED_BY_THE_EXON_JUNCTION_COMPLEX	14	13.3595	1.05602	0.469206	1
REACTOME_PIP3_ACTIVATES_AKT_SIGNALING	3	3.43908	0.855508	0.687302	1
REACTOME_ANTIGEN_PROCESSING_UBIQUITINATION_PROTEASOME_DEGRADATION	36	25.264	1.53224	0.0171542	0.272776
REACTOME_TANDEM_PORE_DOMAIN_POTASSIUM_CHANNELS	1	1.05818	0.937133	0.678666	1
REACTOME_INFLAMMASOMES	1	2.11636	0.437106	0.896804	1
REACTOME_POTASSIUM_CHANNELS	20	11.9045	1.88213	0.0126877	0.232918
REACTOME_NUCLEOTIDE_BINDING_DOMAIN_LEUCINE_RICH_REPEAT_CONTAINING_RECEPTOR_NLR_SIGNALING_PATHWAYS	1	5.55544	0.159634	0.997437	1
REACTOME_INWARDLY_RECTIFYING_K_CHANNELS	3	3.8359	0.756624	0.757592	1
REACTOME_AMYLOIDS	11	8.46543	1.36331	0.219978	0.919268
REACTOME_PACKAGING_OF_TELOMERE_ENDS	9	5.55544	1.79227	0.0948412	0.66472
REACTOME_TELOMERE_MAINTENANCE	16	8.99452	2.02584	0.0142913	0.247085
REACTOME_PLATELET_ACTIVATION_SIGNALING_AND_AGGREGATION	25	23.1477	1.09445	0.371599	1
REACTOME_REMOVAL_OF_THE_FLAP_INTERMEDIATE_FROM_THE_C_STRAND	2	1.32272	1.64055	0.389101	1
REACTOME_CREATION_OF_C4_AND_C2_ACTIVATORS	4	0.793634	13.1386	0.00366615	0.114974
REACTOME_APC_CDC20_MEDIATED_DEGRADATION_OF_NEK2A	4	2.77772	1.5445	0.299021	1
REACTOME_INITIAL_TRIGGERING_OF_COMPLEMENT	6	1.32272	9.86106	0.000693172	0.0335396
REACTOME_EXTENSION_OF_TELOMERES	7	3.43908	2.42121	0.0473223	0.476538
REACTOME_G2_M_CHECKPOINTS	6	4.89407	1.27042	0.363744	1
REACTOME_G2_M_DNA_DAMAGE_CHECKPOINT	2	0.925906	2.6255	0.234326	0.934891
REACTOME_S_PHASE	20	13.3595	1.62537	0.0405837	0.446608
REACTOME_SCFSKP2_MEDIATED_DEGRADATION_OF_P27_P21	12	7.01043	1.92506	0.0411401	0.446608
REACTOME_TRYPTOPHAN_CATABOLISM	2	1.19045	1.87498	0.338474	1
REACTOME_DNA_STRAND_ELONGATION	5	3.8359	1.3675	0.336395	1
REACTOME_RESOLUTION_OF_AP_SITES_VIA_THE_SINGLE_NUCLEOTIDE_REPLACEMENT_PATHWAY	3	1.58727	2.1882	0.204942	0.887646
REACTOME_FGFR_LIGAND_BINDING_AND_ACTIVATION	1	1.98408	0.46836	0.881057	1
REACTOME_CHOLESTEROL_BIOSYNTHESIS	0	2.64545	0	1	1
REACTOME_APOBEC3G_MEDIATED_RESISTANCE_TO_HIV1_INFECTION	1	0.529089	2.18713	0.433095	1
REACTOME_GAP_JUNCTION_TRAFFICKING	1	2.90999	0.312092	0.955993	1
REACTOME_FGFR2C_LIGAND_BINDING_AND_ACTIVATION	0	1.05818	0	1	1
REACTOME_METABOLISM_OF_PORPHYRINS	4	1.71954	2.91882	0.0817017	0.621851
REACTOME_FGFR4_LIGAND_BINDING_AND_ACTIVATION	0	1.05818	0	1	1
REACTOME_VIF_MEDIATED_DEGRADATION_OF_APOBEC3G	14	6.2168	2.79418	0.00230805	0.0840579
REACTOME_SIGNALING_BY_FGFR	13	13.095	0.991604	0.556207	1
REACTOME_DIGESTION_OF_DIETARY_CARBOHYDRATE	0	0.264545	0	1	1
REACTOME_FGFR1_LIGAND_BINDING_AND_ACTIVATION	0	1.19045	0	1	1
REACTOME_GAP_JUNCTION_ASSEMBLY	0	1.71954	0	1	1
REACTOME_SYNTHESIS_OF_GLYCOSYLPHOSPHATIDYLINOSITOL_GPI	1	2.24863	0.409759	0.910467	1
REACTOME_RNA_POL_I_TRANSCRIPTION_INITIATION	2	3.04226	0.624454	0.827764	1
REACTOME_PYRIMIDINE_METABOLISM	2	2.77772	0.690278	0.786673	1
REACTOME_INTRINSIC_PATHWAY_FOR_APOPTOSIS	5	3.8359	1.3675	0.336395	1
REACTOME_PI3K_CASCADE	8	7.93634	1.00929	0.547759	1
REACTOME_APOPTOTIC_EXECUTION_PHASE	6	6.08453	0.983981	0.580311	1
REACTOME_SHC_RELATED_EVENTS	2	2.24863	0.874552	0.678197	1
GO_CARDIAC_CHAMBER_DEVELOPMENT	11	16.2695	0.642545	0.944875	1
GO_DNA_DEPENDENT_DNA_REPLICATION_MAINTENANCE_OF_FIDELITY	1	2.64545	0.344991	0.941532	1
GO_CIRCADIAN_RHYTHM	13	15.6081	0.811113	0.799146	1
GO_PHOSPHATIDYLSERINE_ACYL_CHAIN_REMODELING	1	1.19045	0.819955	0.72119	1
GO_SPINAL_CORD_DEVELOPMENT	3	11.5077	0.233267	0.999569	1
GO_PLATELET_DERIVED_GROWTH_FACTOR_RECEPTOR_SIGNALING_PATHWAY	3	4.49726	0.634375	0.845834	1
GO_CELLULAR_RESPONSE_TO_LIPOPROTEIN_PARTICLE_STIMULUS	2	1.455	1.45818	0.437915	1
GO_REGULATION_OF_NLRP3_INFLAMMASOME_COMPLEX_ASSEMBLY	0	1.19045	0	1	1
GO_POSITIVE_REGULATION_OF_EPITHELIAL_CELL_DIFFERENTIATION	0	5.81998	0	1	1
GO_POSITIVE_REGULATION_OF_KINASE_ACTIVITY	57	57.1416	0.99707	0.53015	1
GO_NEGATIVE_REGULATION_OF_TRANSCRIPTION_FACTOR_IMPORT_INTO_NUCLEUS	2	5.02635	0.363895	0.969185	1
GO_POTASSIUM_ION_TRANSPORT	24	18.1213	1.39757	0.0900313	0.658555
GO_REGULATION_OF_T_CELL_RECEPTOR_SIGNALING_PATHWAY	1	3.17454	0.284915	0.966878	1
GO_CARDIAC_MUSCLE_ADAPTATION	2	1.32272	1.64055	0.389101	1
GO_NEGATIVE_REGULATION_OF_EPITHELIAL_CELL_PROLIFERATION	9	12.8304	0.6696	0.908951	1
GO_MOVEMENT_IN_ENVIRONMENT_OF_OTHER_ORGANISM_INVOLVED_IN_SYMBIOTIC_INTERACTION	13	9.65588	1.42381	0.16148	0.819989
GO_REGULATION_OF_PROTEIN_TARGETING_TO_MITOCHONDRION	12	11.7722	1.02249	0.51874	1
GO_APICAL_PROTEIN_LOCALIZATION	3	1.32272	2.81371	0.135966	0.77245
GO_REGULATION_OF_ESTABLISHMENT_OF_PLANAR_POLARITY	18	13.624	1.39236	0.130508	0.77245
GO_FOREBRAIN_NEURON_DEVELOPMENT	2	4.23271	0.436852	0.937439	1
GO_POSITIVE_REGULATION_OF_PROTEIN_MATURATION	4	2.24863	2.02029	0.178759	0.83557
GO_NEUROMUSCULAR_JUNCTION_DEVELOPMENT	3	4.62953	0.61451	0.85969	1
GO_MITOTIC_CYTOKINESIS	3	3.70362	0.786942	0.73571	1
GO_NEGATIVE_REGULATION_OF_RESPONSE_TO_ENDOPLASMIC_RETICULUM_STRESS	2	4.62953	0.397057	0.955976	1
GO_SMAD_PROTEIN_SIGNAL_TRANSDUCTION	3	6.2168	0.446551	0.957911	1
GO_CYTOPLASMIC_TRANSLATION	12	5.15862	2.92578	0.00345423	0.111523
GO_MEIOTIC_CHROMOSOME_SEGREGATION	7	6.08453	1.178	0.407992	1
GO_POSITIVE_REGULATION_OF_CALCIUM_ION_TRANSPORT	7	11.7722	0.558638	0.959252	1
GO_REGULATION_OF_DOUBLE_STRAND_BREAK_REPAIR	4	4.49726	0.874439	0.675481	1
GO_RNA_DEPENDENT_DNA_BIOSYNTHETIC_PROCESS	5	2.77772	2.05234	0.134712	0.77245
GO_REGULATION_OF_B_CELL_RECEPTOR_SIGNALING_PATHWAY	1	1.455	0.655876	0.790106	1
GO_REGULATION_OF_G_PROTEIN_COUPLED_RECEPTOR_PROTEIN_SIGNALING_PATHWAY	14	14.4177	0.966549	0.589985	1
GO_DENDRITE_DEVELOPMENT	9	10.185	0.867754	0.705078	1
GO_REGULATION_OF_RESPIRATORY_BURST	1	1.32272	0.728797	0.758088	1
GO_G_PROTEIN_COUPLED_RECEPTOR_INTERNALIZATION	2	1.455	1.45818	0.437915	1
GO_MEMORY	17	12.0368	1.51093	0.0872987	0.643583
GO_NEURON_DEVELOPMENT	73	81.3475	0.879627	0.858904	1
GO_REGULATION_OF_GOLGI_ORGANIZATION	4	1.58727	3.28388	0.0629293	0.54405
GO_ENDOTHELIAL_CELL_DEVELOPMENT	3	5.68771	0.491341	0.936277	1
GO_POSITIVE_REGULATION_OF_MYOTUBE_DIFFERENTIATION	1	2.51317	0.364182	0.932608	1
GO_REGULATION_OF_CELL_ACTIVATION	51	48.4117	1.06359	0.366165	1
GO_MULTICELLULAR_ORGANISM_AGING	4	3.30681	1.24999	0.425831	1
GO_ATP_DEPENDENT_CHROMATIN_REMODELING	11	8.33315	1.38962	0.204935	0.887646
GO_ANATOMICAL_STRUCTURE_FORMATION_INVOLVED_IN_MORPHOGENESIS	88	107.405	0.789011	0.984563	1
GO_ION_TRANSPORT	177	139.547	1.35042	0.000375869	0.0205334
GO_LIPID_MODIFICATION	31	24.3381	1.33382	0.0917245	0.663288
GO_NEGATIVE_REGULATION_OF_KIDNEY_DEVELOPMENT	0	1.58727	0	1	1
GO_REGULATION_OF_HEPATOCYTE_PROLIFERATION	1	1.455	0.655876	0.790106	1
GO_ACYLGLYCEROL_HOMEOSTASIS	3	2.64545	1.15786	0.504373	1
GO_NEGATIVE_REGULATION_OF_PHOSPHOPROTEIN_PHOSPHATASE_ACTIVITY	3	1.85181	1.79012	0.279832	0.984052
GO_NEGATIVE_REGULATION_OF_PROTEIN_COMPLEX_ASSEMBLY	14	12.8304	1.10717	0.406658	1
GO_HEMOGLOBIN_METABOLIC_PROCESS	1	1.05818	0.937133	0.678666	1
GO_SINGLE_FERTILIZATION	9	9.39133	0.952085	0.607549	1
GO_LEUKOCYTE_ACTIVATION	47	42.1949	1.13641	0.233336	0.934891
GO_CHROMOSOME_ORGANIZATION	104	114.945	0.88654	0.881321	1
GO_REGULATION_OF_MITOCHONDRIAL_DEPOLARIZATION	4	1.98408	2.38777	0.126275	0.757505
GO_NEGATIVE_REGULATION_OF_MAP_KINASE_ACTIVITY	4	8.99452	0.40896	0.984534	1
GO_SYNAPTIC_VESICLE_LOCALIZATION	19	13.095	1.5628	0.0591164	0.534653
GO_PHENOL_CONTAINING_COMPOUND_METABOLIC_PROCESS	9	8.46543	1.0738	0.47672	1
GO_REGULATION_OF_ANTIGEN_RECEPTOR_MEDIATED_SIGNALING_PATHWAY	2	4.36499	0.422731	0.944319	1
GO_ESTABLISHMENT_OF_SPINDLE_ORIENTATION	3	2.90999	1.03587	0.571424	1
GO_METANEPHRIC_NEPHRON_MORPHOGENESIS	1	2.51317	0.364182	0.932608	1
GO_GLYCERALDEHYDE_3_PHOSPHATE_METABOLIC_PROCESS	4	2.3809	1.87577	0.207323	0.887741
GO_RESPONSE_TO_UV_C	0	1.19045	0	1	1
GO_CARBOHYDRATE_CATABOLIC_PROCESS	14	13.2272	1.06838	0.453605	1
GO_DENTATE_GYRUS_DEVELOPMENT	1	1.98408	0.46836	0.881057	1
GO_ESTABLISHMENT_OR_MAINTENANCE_OF_TRANSMEMBRANE_ELECTROCHEMICAL_GRADIENT	2	1.32272	1.64055	0.389101	1
GO_LABYRINTHINE_LAYER_DEVELOPMENT	3	5.02635	0.561724	0.894899	1
GO_N_TERMINAL_PROTEIN_AMINO_ACID_ACETYLATION	3	1.85181	1.79012	0.279832	0.984052
GO_NEUROLOGICAL_SYSTEM_PROCESS	91	97.617	0.919356	0.784137	1
GO_NEURONAL_STEM_CELL_DIVISION	3	1.58727	2.1882	0.204942	0.887646
GO_CERAMIDE_CATABOLIC_PROCESS	1	1.455	0.655876	0.790106	1
GO_EXCRETION	5	5.02635	0.993951	0.577113	1
GO_DIGESTION	4	11.9045	0.303883	0.998539	1
GO_POSITIVE_REGULATION_OF_SYNAPTIC_TRANSMISSION_GLUTAMATERGIC	0	2.11636	0	1	1
GO_POSITIVE_REGULATION_OF_MITOTIC_NUCLEAR_DIVISION	9	5.55544	1.79227	0.0948412	0.66472
GO_HINDBRAIN_DEVELOPMENT	16	15.2113	1.06068	0.454995	1
GO_OLIGOSACCHARIDE_METABOLIC_PROCESS	1	8.06861	0.108941	0.999829	1
GO_NEGATIVE_REGULATION_OF_DENDRITIC_SPINE_DEVELOPMENT	1	1.455	0.655876	0.790106	1
GO_MODULATION_OF_GROWTH_OF_SYMBIONT_INVOLVED_IN_INTERACTION_WITH_HOST	2	1.19045	1.87498	0.338474	1
GO_CHROMOSOME_SEGREGATION	31	29.2322	1.07135	0.39142	1
GO_NEGATIVE_REGULATION_OF_CYCLIN_DEPENDENT_PROTEIN_KINASE_ACTIVITY	4	3.8359	1.04972	0.546062	1
GO_ETHER_METABOLIC_PROCESS	1	1.19045	0.819955	0.72119	1
GO_HEMATOPOIETIC_PROGENITOR_CELL_DIFFERENTIATION	8	11.2431	0.680437	0.889649	1
GO_CYTOKINE_METABOLIC_PROCESS	2	1.19045	1.87498	0.338474	1
GO_ANTEROGRADE_AXONAL_TRANSPORT	8	2.64545	4.38535	0.00265543	0.0930457
GO_NEGATIVE_REGULATION_OF_ERK1_AND_ERK2_CASCADE	6	6.34907	0.936991	0.62344	1
GO_STEROID_BIOSYNTHETIC_PROCESS	9	12.0368	0.718891	0.86618	1
GO_ALDITOL_PHOSPHATE_METABOLIC_PROCESS	2	3.30681	0.570078	0.861582	1
GO_SODIUM_INDEPENDENT_ORGANIC_ANION_TRANSPORT	0	1.85181	0	1	1
GO_REGULATION_OF_PROTEIN_TYROSINE_KINASE_ACTIVITY	11	6.74589	1.80797	0.0666806	0.559558
GO_REGULATION_OF_INTERFERON_BETA_PRODUCTION	7	5.29089	1.39275	0.273026	0.984052
GO_DNA_TEMPLATED_TRANSCRIPTION_ELONGATION	12	11.64	1.03601	0.502161	1
GO_N_GLYCAN_PROCESSING	0	2.64545	0	1	1
GO_INORGANIC_ION_IMPORT_INTO_CELL	2	1.85181	1.09347	0.570082	1
GO_ENDOPLASMIC_RETICULUM_TO_CYTOSOL_TRANSPORT	5	2.77772	2.05234	0.134712	0.77245
GO_NEGATIVE_REGULATION_OF_REPRODUCTIVE_PROCESS	5	5.15862	0.964649	0.601158	1
GO_G_PROTEIN_COUPLED_PURINERGIC_RECEPTOR_SIGNALING_PATHWAY	6	2.24863	3.58465	0.0179443	0.282029
GO_MEMBRANE_DEPOLARIZATION	9	7.1427	1.31328	0.280868	0.984052
GO_OLFACTORY_BULB_INTERNEURON_DIFFERENTIATION	0	1.85181	0	1	1
GO_POSITIVE_REGULATION_OF_G_PROTEIN_COUPLED_RECEPTOR_PROTEIN_SIGNALING_PATHWAY	4	2.90999	1.4586	0.330708	1
GO_ATTACHMENT_OF_SPINDLE_MICROTUBULES_TO_KINETOCHORE	2	1.19045	1.87498	0.338474	1
GO_REGULATION_OF_LYASE_ACTIVITY	10	9.78815	1.02514	0.522669	1
GO_RESPONSE_TO_NITROGEN_COMPOUND	103	97.4847	1.06898	0.285627	0.984052
GO_NEGATIVE_REGULATION_OF_TRANSMEMBRANE_TRANSPORT	11	9.65588	1.16469	0.370492	1
GO_REGULATION_OF_DNA_RECOMBINATION	2	6.2168	0.290937	0.989699	1
GO_REGULATION_OF_LEUKOCYTE_PROLIFERATION	28	20.899	1.4182	0.0638199	0.544478
GO_RESPONSE_TO_ETHANOL	19	14.8145	1.34316	0.151235	0.801777
GO_SULFUR_COMPOUND_METABOLIC_PROCESS	49	42.8562	1.17268	0.174268	0.83557
GO_POSITIVE_REGULATION_OF_TYROSINE_PHOSPHORYLATION_OF_STAT1_PROTEIN	0	0.925906	0	1	1
GO_REGULATION_OF_CELL_CYCLE_CHECKPOINT	4	3.30681	1.24999	0.425831	1
GO_NEGATIVE_REGULATION_OF_TRANSCRIPTION_REGULATORY_REGION_DNA_BINDING	0	1.85181	0	1	1
GO_POSITIVE_REGULATION_OF_DNA_REPLICATION	7	9.65588	0.694826	0.865435	1
GO_NEGATIVE_REGULATION_OF_NEURON_APOPTOTIC_PROCESS	17	16.2695	1.05251	0.462607	1
GO_POSITIVE_REGULATION_OF_REPRODUCTIVE_PROCESS	5	5.15862	0.964649	0.601158	1
GO_POSITIVE_REGULATION_OF_METANEPHROS_DEVELOPMENT	0	1.455	0	1	1
GO_POSITIVE_REGULATION_OF_LYMPHOCYTE_APOPTOTIC_PROCESS	2	2.11636	0.937105	0.644854	1
GO_NUCLEOTIDE_PHOSPHORYLATION	11	7.01043	1.72164	0.083756	0.627207
GO_POSITIVE_REGULATION_OF_GENE_EXPRESSION_EPIGENETIC	18	9.25906	2.28107	0.00364263	0.114768
GO_GLUTAMATE_SECRETION	4	3.70362	1.09355	0.517142	1
GO_REGULATION_OF_MRNA_METABOLIC_PROCESS	11	14.6822	0.720244	0.883493	1
GO_POSITIVE_REGULATION_OF_PROTEIN_BINDING	9	9.12679	0.98396	0.571709	1
GO_REGULATION_OF_NFAT_PROTEIN_IMPORT_INTO_NUCLEUS	3	1.98408	1.64084	0.318222	1
GO_REGULATION_OF_VASCULOGENESIS	4	1.58727	3.28388	0.0629293	0.54405
GO_LENS_FIBER_CELL_DIFFERENTIATION	4	2.90999	1.4586	0.330708	1
GO_SENSORY_PERCEPTION	46	61.3743	0.716059	0.988625	1
GO_HEPATICOBILIARY_SYSTEM_DEVELOPMENT	9	14.1531	0.600861	0.954556	1
GO_FATTY_ACID_CATABOLIC_PROCESS	11	8.72997	1.31356	0.251323	0.95859
GO_REGULATION_OF_VESICLE_FUSION	7	7.53952	0.918155	0.64253	1
GO_MITOCHONDRIAL_RESPIRATORY_CHAIN_COMPLEX_I_BIOGENESIS	30	6.74589	9.48305	2.49068e-14	6.24884e-12
GO_REGULATION_OF_LIPID_STORAGE	7	4.62953	1.642	0.172102	0.83337
GO_CARBOHYDRATE_TRANSPORT	6	10.4495	0.537959	0.959237	1
GO_REGULATION_OF_CELLULAR_RESPONSE_TO_GROWTH_FACTOR_STIMULUS	16	25.5286	0.590069	0.988041	1
GO_EMBRYONIC_HEMOPOIESIS	4	2.11636	2.18873	0.151652	0.801777
GO_EMBRYO_DEVELOPMENT_ENDING_IN_BIRTH_OR_EGG_HATCHING	47	60.8453	0.741084	0.980171	1
GO_ANTIGEN_PROCESSING_AND_PRESENTATION_OF_PEPTIDE_OR_POLYSACCHARIDE_ANTIGEN_VIA_MHC_CLASS_II	21	11.5077	2.09761	0.00402399	0.121149
GO_RESPONSE_TO_IONIZING_RADIATION	20	16.9309	1.21678	0.245037	0.939281
GO_PROTEIN_EXPORT_FROM_NUCLEUS	2	3.8359	0.485491	0.911642	1
GO_EPITHELIUM_DEVELOPMENT	67	102.908	0.606317	0.999984	1
GO_POSITIVE_REGULATION_OF_SEQUESTERING_OF_CALCIUM_ION	1	1.85181	0.504421	0.862909	1
GO_SECONDARY_METABOLITE_BIOSYNTHETIC_PROCESS	2	2.24863	0.874552	0.678197	1
GO_CELL_MIGRATION_INVOLVED_IN_HEART_DEVELOPMENT	1	1.71954	0.546492	0.841993	1
GO_PROTEIN_LOCALIZATION_TO_CYTOSKELETON	2	3.57135	0.524401	0.88921	1
GO_NUCLEAR_ENVELOPE_REASSEMBLY	3	2.24863	1.40626	0.394783	1
GO_INTRINSIC_APOPTOTIC_SIGNALING_PATHWAY_IN_RESPONSE_TO_DNA_DAMAGE_BY_P53_CLASS_MEDIATOR	4	3.57135	1.14112	0.487386	1
GO_REGULATION_OF_AUTOPHAGY	41	31.3485	1.37925	0.0422599	0.454845
GO_PHOSPHOLIPID_METABOLIC_PROCESS	37	42.1949	0.858391	0.828622	1
GO_AMMONIUM_ION_METABOLIC_PROCESS	18	19.444	0.914668	0.674342	1
GO_REGULATION_OF_INTERLEUKIN_4_PRODUCTION	6	3.30681	2.07444	0.10285	0.685942
GO_NCRNA_CATABOLIC_PROCESS	4	2.64545	1.64113	0.267724	0.98243
GO_REGULATION_OF_FAT_CELL_DIFFERENTIATION	7	11.9045	0.55187	0.962402	1
GO_GLUTAMINE_FAMILY_AMINO_ACID_BIOSYNTHETIC_PROCESS	1	2.24863	0.409759	0.910467	1
GO_REGULATION_OF_PROTEIN_ACTIVATION_CASCADE	5	3.30681	1.64142	0.228886	0.934891
GO_REGULATION_OF_TELOMERASE_RNA_LOCALIZATION_TO_CAJAL_BODY	3	1.98408	1.64084	0.318222	1
GO_REGULATION_OF_RNA_STABILITY	23	17.3277	1.40119	0.0935907	0.66472
GO_BUNDLE_OF_HIS_CELL_TO_PURKINJE_MYOCYTE_COMMUNICATION	1	1.05818	0.937133	0.678666	1
GO_REGULATION_OF_CELL_MATURATION	3	1.98408	1.64084	0.318222	1
GO_NEGATIVE_REGULATION_OF_CELL_DEVELOPMENT	21	36.1103	0.542366	0.998648	1
GO_MAMMARY_GLAND_MORPHOGENESIS	3	4.10044	0.702486	0.796944	1
GO_CELLULAR_PROTEIN_COMPLEX_DISASSEMBLY	44	15.3436	4.06974	1.80048e-11	2.83639e-09
GO_REGULATION_OF_CYTOKINE_PRODUCTION_INVOLVED_IN_INFLAMMATORY_RESPONSE	3	1.58727	2.1882	0.204942	0.887646
GO_URETER_DEVELOPMENT	0	1.05818	0	1	1
GO_BODY_MORPHOGENESIS	5	5.42316	0.910922	0.64682	1
GO_SOMATIC_STEM_CELL_POPULATION_MAINTENANCE	3	7.1427	0.385075	0.980145	1
GO_CYTOPLASMIC_MICROTUBULE_ORGANIZATION	6	4.7618	1.31285	0.338887	1
GO_POSITIVE_REGULATION_OF_DNA_DAMAGE_RESPONSE_SIGNAL_TRANSDUCTION_BY_P53_CLASS_MEDIATOR	2	1.455	1.45818	0.437915	1
GO_PROTEIN_ACTIVATION_CASCADE	10	6.08453	1.82591	0.0747443	0.601955
GO_POSITIVE_REGULATION_OF_PHOSPHOLIPASE_ACTIVITY	4	5.02635	0.771383	0.75881	1
GO_NEGATIVE_REGULATION_OF_PEPTIDYL_TYROSINE_PHOSPHORYLATION	6	4.62953	1.35821	0.31422	1
GO_REGULATION_OF_COLLATERAL_SPROUTING	2	2.24863	0.874552	0.678197	1
GO_ESTABLISHMENT_OR_MAINTENANCE_OF_MONOPOLAR_CELL_POLARITY	1	1.98408	0.46836	0.881057	1
GO_NEURON_RECOGNITION	4	4.36499	0.904665	0.651788	1
GO_NUCLEOSIDE_DIPHOSPHATE_METABOLIC_PROCESS	12	9.78815	1.27115	0.26899	0.984052
GO_MICROTUBULE_POLYMERIZATION_OR_DEPOLYMERIZATION	8	4.62953	1.94716	0.0824217	0.62313
GO_RESPONSE_TO_AMMONIUM_ION	9	6.34907	1.51593	0.176559	0.83557
GO_REGULATION_OF_INTERLEUKIN_5_PRODUCTION	2	1.455	1.45818	0.437915	1
GO_REGULATION_OF_GLUCOSE_IMPORT	8	6.61361	1.25044	0.339354	1
GO_NEGATIVE_REGULATION_OF_PROTEOLYSIS	28	32.1422	0.852507	0.810798	1
GO_PINOCYTOSIS	0	1.58727	0	1	1
GO_REGULATION_OF_EPITHELIAL_CELL_APOPTOTIC_PROCESS	6	5.81998	1.03592	0.53481	1
GO_PHOSPHATIDYLETHANOLAMINE_METABOLIC_PROCESS	2	1.85181	1.09347	0.570082	1
GO_PHOSPHATIDYLCHOLINE_METABOLIC_PROCESS	7	6.61361	1.06816	0.498184	1
GO_LUNG_EPITHELIUM_DEVELOPMENT	3	3.70362	0.786942	0.73571	1
GO_METENCEPHALON_DEVELOPMENT	13	11.7722	1.12281	0.395781	1
GO_G_PROTEIN_COUPLED_PURINERGIC_NUCLEOTIDE_RECEPTOR_SIGNALING_PATHWAY	5	1.58727	4.69367	0.0142609	0.247085
GO_ACTIN_FILAMENT_BUNDLE_ORGANIZATION	7	6.2168	1.14847	0.430786	1
GO_CELLULAR_RESPONSE_TO_VIRUS	1	2.3809	0.38563	0.922322	1
GO_CYTOPLASMIC_MRNA_PROCESSING_BODY_ASSEMBLY	3	1.455	2.46184	0.169439	0.826728
GO_RESPIRATORY_GASEOUS_EXCHANGE	8	6.08453	1.38243	0.257896	0.96572
GO_NEGATIVE_REGULATION_OF_PROTEIN_MODIFICATION_BY_SMALL_PROTEIN_CONJUGATION_OR_REMOVAL	26	17.1954	1.64756	0.019433	0.300546
GO_AMINO_ACID_ACTIVATION	12	6.48134	2.13364	0.0233331	0.330667
GO_DENDRITIC_CELL_DIFFERENTIATION	4	3.43908	1.19308	0.456905	1
GO_NATURAL_KILLER_CELL_DIFFERENTIATION	1	1.32272	0.728797	0.758088	1
GO_BONE_TRABECULA_MORPHOGENESIS	0	1.05818	0	1	1
GO_REGULATION_OF_INFLAMMATORY_RESPONSE_TO_ANTIGENIC_STIMULUS	4	1.98408	2.38777	0.126275	0.757505
GO_REGULATION_OF_PROTEASOMAL_UBIQUITIN_DEPENDENT_PROTEIN_CATABOLIC_PROCESS	24	18.1213	1.39757	0.0900313	0.658555
GO_NEGATIVE_REGULATION_OF_NEURON_DIFFERENTIATION	13	23.1477	0.523659	0.994671	1
GO_REGULATION_OF_SKELETAL_MUSCLE_TISSUE_DEVELOPMENT	5	5.42316	0.910922	0.64682	1
GO_MUSCLE_TISSUE_DEVELOPMENT	21	29.629	0.675582	0.969772	1
GO_NEGATIVE_REGULATION_OF_PROTEIN_AUTOPHOSPHORYLATION	2	1.05818	2.18766	0.286616	0.984052
GO_ACID_SECRETION	8	7.40725	1.09372	0.465979	1
GO_POSITIVE_REGULATION_OF_ADAPTIVE_IMMUNE_RESPONSE	5	7.80407	0.606552	0.905316	1
GO_REGULATION_OF_OSTEOCLAST_DIFFERENTIATION	10	5.95225	1.87814	0.0659703	0.559558
GO_REGULATION_OF_PROTEIN_BINDING	21	20.7668	1.01309	0.513764	1
GO_CARDIAC_SEPTUM_DEVELOPMENT	3	9.65588	0.28019	0.99771	1
GO_REGULATION_OF_ICOSANOID_SECRETION	1	2.24863	0.409759	0.910467	1
GO_L_ALPHA_AMINO_ACID_TRANSMEMBRANE_TRANSPORT	5	3.8359	1.3675	0.336395	1
GO_REGULATION_OF_HISTONE_METHYLATION	2	5.95225	0.304511	0.986821	1
GO_POSITIVE_REGULATION_OF_MITOCHONDRIAL_FISSION	3	1.58727	2.1882	0.204942	0.887646
GO_ANTIMICROBIAL_HUMORAL_RESPONSE	3	4.10044	0.702486	0.796944	1
GO_EPIDERMIS_MORPHOGENESIS	1	2.77772	0.327719	0.949275	1
GO_INTERMEDIATE_FILAMENT_BASED_PROCESS	5	4.62953	1.0936	0.500733	1
GO_COGNITION	38	30.2904	1.31045	0.0814006	0.621851
GO_RESPONSE_TO_ZINC_ION	3	6.2168	0.446551	0.957911	1
GO_PURINE_DEOXYRIBONUCLEOTIDE_METABOLIC_PROCESS	3	1.85181	1.79012	0.279832	0.984052
GO_DISRUPTION_OF_CELLS_OF_OTHER_ORGANISM	4	1.71954	2.91882	0.0817017	0.621851
GO_AXIS_SPECIFICATION	4	9.25906	0.396513	0.987409	1
GO_PHOSPHATIDYLINOSITOL_METABOLIC_PROCESS	26	22.0895	1.21214	0.213643	0.90451
GO_CELL_PART_MORPHOGENESIS	61	75.2629	0.781747	0.971152	1
GO_PIGMENT_GRANULE_LOCALIZATION	5	2.90999	1.93157	0.156433	0.801777
GO_VASCULAR_ENDOTHELIAL_GROWTH_FACTOR_SIGNALING_PATHWAY	2	1.85181	1.09347	0.570082	1
GO_RESPONSE_TO_ORGANOPHOSPHORUS	16	16.2695	0.980821	0.569082	1
GO_AXO_DENDRITIC_TRANSPORT	10	4.10044	3.1332	0.00507736	0.139247
GO_SINGLE_ORGANISM_MEMBRANE_FUSION	23	14.8145	1.70254	0.0200351	0.302169
GO_REGULATION_OF_PROTEIN_UBIQUITINATION_INVOLVED_IN_UBIQUITIN_DEPENDENT_PROTEIN_CATABOLIC_PROCESS	21	12.9627	1.7966	0.016234	0.261209
GO_SKELETAL_MUSCLE_TISSUE_REGENERATION	4	3.04226	1.38174	0.362546	1
GO_POLYSACCHARIDE_BIOSYNTHETIC_PROCESS	5	4.89407	1.02508	0.55232	1
GO_REGULATION_OF_TYROSINE_PHOSPHORYLATION_OF_STAT_PROTEIN	9	5.95225	1.64258	0.132394	0.77245
GO_ORGAN_REGENERATION	8	8.99452	0.874272	0.692647	1
GO_GLAND_MORPHOGENESIS	8	10.7141	0.717918	0.856444	1
GO_NEGATIVE_REGULATION_OF_ADAPTIVE_IMMUNE_RESPONSE	1	3.57135	0.251989	0.978374	1
GO_REGULATION_OF_SYSTEMIC_ARTERIAL_BLOOD_PRESSURE_BY_CIRCULATORY_RENIN_ANGIOTENSIN	1	0.925906	1.09343	0.629659	1
GO_RIBOSOME_BIOGENESIS	53	38.6235	1.46585	0.00982891	0.199344
GO_B_CELL_HOMEOSTASIS	2	2.24863	0.874552	0.678197	1
GO_IRE1_MEDIATED_UNFOLDED_PROTEIN_RESPONSE	11	7.1427	1.68149	0.0932183	0.66472
GO_SINGLE_ORGANISM_BEHAVIOR	51	45.8985	1.13332	0.228	0.934891
GO_POSITIVE_REGULATION_OF_CALCIUM_ION_DEPENDENT_EXOCYTOSIS	3	2.90999	1.03587	0.571424	1
GO_POSITIVE_REGULATION_OF_ENDOCYTOSIS	16	13.2272	1.25135	0.244292	0.938116
GO_MRNA_SPLICE_SITE_SELECTION	4	3.30681	1.24999	0.425831	1
GO_REGULATION_OF_TRANSLATION_IN_RESPONSE_TO_STRESS	1	2.51317	0.364182	0.932608	1
GO_NEGATIVE_REGULATION_OF_GENE_EXPRESSION	179	168.515	1.07876	0.194513	0.883722
GO_PHENOL_CONTAINING_COMPOUND_BIOSYNTHETIC_PROCESS	4	3.43908	1.19308	0.456905	1
GO_POSITIVE_REGULATION_OF_ERYTHROCYTE_DIFFERENTIATION	4	2.51317	1.75065	0.23707	0.934891
GO_DENDRITIC_CELL_MIGRATION	5	1.71954	4.10697	0.0206913	0.306033
GO_SENSORY_PERCEPTION_OF_TEMPERATURE_STIMULUS	3	2.11636	1.51453	0.356661	1
GO_LYSOSOMAL_TRANSPORT	10	8.72997	1.17221	0.374119	1
GO_CELLULAR_CATABOLIC_PROCESS	177	153.039	1.20083	0.0187859	0.292542
GO_POSITIVE_REGULATION_OF_DNA_BIOSYNTHETIC_PROCESS	6	7.40725	0.786653	0.767894	1
GO_POSITIVE_REGULATION_OF_MACROPHAGE_ACTIVATION	0	1.05818	0	1	1
GO_REGULATION_OF_CALCIUM_MEDIATED_SIGNALING	10	9.25906	1.09381	0.449005	1
GO_REGULATION_OF_ALPHA_BETA_T_CELL_ACTIVATION	5	6.74589	0.712426	0.822411	1
GO_MUSCLE_ORGAN_DEVELOPMENT	23	30.0258	0.736912	0.935469	1
GO_POSITIVE_REGULATION_OF_HEMOPOIESIS	19	16.4018	1.18867	0.280888	0.984052
GO_OUTFLOW_TRACT_SEPTUM_MORPHOGENESIS	1	1.455	0.655876	0.790106	1
GO_REGULATION_OF_MAMMARY_GLAND_EPITHELIAL_CELL_PROLIFERATION	3	1.71954	1.96934	0.241914	0.934891
GO_REGULATION_OF_PHOSPHATIDYLINOSITOL_3_KINASE_ACTIVITY	4	5.02635	0.771383	0.75881	1
GO_CELLULAR_RESPONSE_TO_EPIDERMAL_GROWTH_FACTOR_STIMULUS	4	2.90999	1.4586	0.330708	1
GO_LEUKOCYTE_DEGRANULATION	5	3.30681	1.64142	0.228886	0.934891
GO_MYELOID_CELL_HOMEOSTASIS	8	9.65588	0.806717	0.766459	1
GO_REGULATION_OF_BLOOD_PRESSURE	18	17.8568	1.00933	0.523968	1
GO_REGULATION_OF_MORPHOGENESIS_OF_A_BRANCHING_STRUCTURE	4	5.81998	0.65541	0.851375	1
GO_RESPONSE_TO_ELECTRICAL_STIMULUS	6	4.49726	1.40681	0.289857	0.992163
GO_NEGATIVE_REGULATION_OF_TELOMERE_MAINTENANCE_VIA_TELOMERASE	1	1.58727	0.596212	0.817887	1
GO_REGULATION_OF_T_CELL_CHEMOTAXIS	0	0.661361	0	1	1
GO_REGULATION_OF_ESTABLISHMENT_OF_PLANAR_POLARITY_INVOLVED_IN_NEURAL_TUBE_CLOSURE	0	1.455	0	1	1
GO_REGULATION_OF_CYTOKINE_PRODUCTION	62	60.3162	1.03324	0.427921	1
GO_REGULATION_OF_ERBB_SIGNALING_PATHWAY	8	9.25906	0.845942	0.723823	1
GO_REGULATION_OF_CHOLESTEROL_HOMEOSTASIS	3	1.455	2.46184	0.169439	0.826728
GO_VENTRICULAR_SEPTUM_MORPHOGENESIS	0	3.43908	0	1	1
GO_POSITIVE_REGULATION_OF_ENDOTHELIAL_CELL_CHEMOTAXIS	2	1.32272	1.64055	0.389101	1
GO_POSITIVE_REGULATION_OF_ENDOTHELIAL_CELL_DIFFERENTIATION	0	1.32272	0	1	1
GO_NEGATIVE_REGULATION_OF_SMOOTH_MUSCLE_CELL_PROLIFERATION	4	3.96817	1.00927	0.574052	1
GO_TOLERANCE_INDUCTION	1	1.05818	0.937133	0.678666	1
GO_CHEMICAL_HOMEOSTASIS	92	94.9715	0.962558	0.648054	1
GO_SYNAPSE_ORGANIZATION	15	18.9149	0.767207	0.864878	1
GO_METANEPHROS_DEVELOPMENT	1	9.25906	0.0946726	0.999952	1
GO_REGULATION_OF_MICROTUBULE_BASED_PROCESS	34	28.5708	1.22901	0.159278	0.810628
GO_NEGATIVE_REGULATION_OF_TRANSPORTER_ACTIVITY	8	7.67179	1.04981	0.507409	1
GO_ENDOSOME_ORGANIZATION	8	7.67179	1.04981	0.507409	1
GO_REGULATION_OF_WOUND_HEALING	14	13.624	1.03214	0.500196	1
GO_REGULATION_OF_MAPK_CASCADE	64	73.5434	0.849007	0.90128	1
GO_DEVELOPMENTAL_PROGRAMMED_CELL_DEATH	3	2.77772	1.09351	0.538599	1
GO_POSITIVE_REGULATION_OF_SKELETAL_MUSCLE_TISSUE_DEVELOPMENT	2	2.90999	0.655721	0.808198	1
GO_MYELOID_LEUKOCYTE_MIGRATION	10	9.12679	1.11236	0.430299	1
GO_COLLAGEN_FIBRIL_ORGANIZATION	1	4.36499	0.204657	0.990783	1
GO_POSITIVE_REGULATION_OF_NEURON_DEATH	6	8.33315	0.689718	0.856514	1
GO_RESPONSE_TO_ESTRADIOL	20	16.7986	1.22823	0.233884	0.934891
GO_CORONARY_VASCULATURE_DEVELOPMENT	5	4.49726	1.13132	0.474088	1
GO_CARTILAGE_DEVELOPMENT	13	16.1372	0.781133	0.835284	1
GO_REGULATION_OF_TUMOR_NECROSIS_FACTOR_SUPERFAMILY_CYTOKINE_PRODUCTION	12	11.3754	1.06417	0.468615	1
GO_NEURON_PROJECTION_EXTENSION	4	6.34907	0.595665	0.89472	1
GO_REGULATION_OF_CARDIAC_MUSCLE_TISSUE_DEVELOPMENT	7	5.68771	1.27644	0.339638	1
GO_NEGATIVE_REGULATION_OF_CYCLIC_NUCLEOTIDE_METABOLIC_PROCESS	3	5.02635	0.561724	0.894899	1
GO_PYRIMIDINE_NUCLEOTIDE_BIOSYNTHETIC_PROCESS	3	3.57135	0.819791	0.712292	1
GO_RESPONSE_TO_MUSCLE_STRETCH	1	2.11636	0.437106	0.896804	1
GO_NEGATIVE_REGULATION_OF_OLIGODENDROCYTE_DIFFERENTIATION	0	1.71954	0	1	1
GO_REGULATION_OF_PHOSPHATIDYLINOSITOL_3_KINASE_SIGNALING	15	15.3436	0.974106	0.579197	1
GO_RESPONSE_TO_COLD	6	5.02635	1.23063	0.388687	1
GO_NEGATIVE_REGULATION_OF_SODIUM_ION_TRANSPORT	2	1.455	1.45818	0.437915	1
GO_CELLULAR_RESPONSE_TO_INTERLEUKIN_1	7	8.06861	0.849945	0.713076	1
GO_CIRCULATORY_SYSTEM_PROCESS	41	39.5494	1.04331	0.427201	1
GO_REGULATION_OF_VASODILATION	6	4.89407	1.27042	0.363744	1
GO_REGULATION_OF_TRIGLYCERIDE_METABOLIC_PROCESS	5	3.43908	1.56316	0.254928	0.962309
GO_NEGATIVE_REGULATION_OF_GLYCOPROTEIN_BIOSYNTHETIC_PROCESS	1	1.58727	0.596212	0.817887	1
GO_RESPONSE_TO_COCAINE	6	5.81998	1.03592	0.53481	1
GO_CELL_CHEMOTAXIS	16	15.2113	1.06068	0.454995	1
GO_NEGATIVE_REGULATION_OF_INTRINSIC_APOPTOTIC_SIGNALING_PATHWAY_BY_P53_CLASS_MEDIATOR	3	2.3809	1.31243	0.432275	1
GO_RIBONUCLEOTIDE_CATABOLIC_PROCESS	9	3.70362	3.11573	0.00792753	0.17665
GO_POSITIVE_REGULATION_OF_MITOTIC_SISTER_CHROMATID_SEPARATION	5	1.71954	4.10697	0.0206913	0.306033
GO_DNA_TEMPLATED_TRANSCRIPTION_TERMINATION	15	12.4336	1.24725	0.256839	0.965497
GO_NEGATIVE_REGULATION_OF_INTERLEUKIN_1_PRODUCTION	2	2.11636	0.937105	0.644854	1
GO_POSITIVE_REGULATION_OF_CATION_CHANNEL_ACTIVITY	4	4.36499	0.904665	0.651788	1
GO_REGULATION_OF_PROSTAGLANDIN_SECRETION	0	1.58727	0	1	1
GO_REGULATION_OF_PODOSOME_ASSEMBLY	3	1.32272	2.81371	0.135966	0.77245
GO_REGULATION_OF_CELLULAR_SENESCENCE	3	3.17454	0.937076	0.632532	1
GO_CARDIAC_LEFT_VENTRICLE_MORPHOGENESIS	1	1.455	0.655876	0.790106	1
GO_NEGATIVE_REGULATION_OF_STRIATED_MUSCLE_CELL_DIFFERENTIATION	6	2.90999	2.46383	0.0608581	0.54405
GO_RESPONSE_TO_AMINE	8	6.08453	1.38243	0.257896	0.96572
GO_REGULATION_OF_ORGANIC_ACID_TRANSPORT	5	5.81998	0.840711	0.708814	1
GO_REGULATION_OF_DNA_DEPENDENT_DNA_REPLICATION	5	4.7618	1.05823	0.526837	1
GO_NEGATIVE_REGULATION_OF_POTASSIUM_ION_TRANSMEMBRANE_TRANSPORTER_ACTIVITY	1	1.71954	0.546492	0.841993	1
GO_PROTEIN_HOMOTETRAMERIZATION	6	7.27498	0.802762	0.752414	1
GO_IMMUNE_SYSTEM_PROCESS	228	201.054	1.17568	0.0190325	0.295703
GO_HEART_TRABECULA_MORPHOGENESIS	2	3.04226	0.624454	0.827764	1
GO_RESPIRATORY_CHAIN_COMPLEX_IV_ASSEMBLY	2	1.32272	1.64055	0.389101	1
GO_VESICLE_LOCALIZATION	43	27.7772	1.70269	0.00213363	0.0793573
GO_NITRIC_OXIDE_METABOLIC_PROCESS	4	1.85181	2.62696	0.102881	0.685942
GO_POSITIVE_REGULATION_OF_LEUKOCYTE_APOPTOTIC_PROCESS	2	3.17454	0.59603	0.845512	1
GO_POSITIVE_REGULATION_OF_CELL_FATE_COMMITMENT	1	1.19045	0.819955	0.72119	1
GO_FOREBRAIN_MORPHOGENESIS	1	1.58727	0.596212	0.817887	1
GO_TELOMERE_CAPPING	9	3.57135	3.28905	0.00608036	0.151987
GO_PROSTATE_GLAND_MORPHOGENESIS	0	2.24863	0	1	1
GO_NEGATIVE_REGULATION_OF_AXON_EXTENSION	2	4.62953	0.397057	0.955976	1
GO_POSITIVE_REGULATION_OF_TYPE_I_INTERFERON_PRODUCTION	10	8.86224	1.15156	0.392814	1
GO_REGULATION_OF_STRESS_ACTIVATED_PROTEIN_KINASE_SIGNALING_CASCADE	24	23.2799	1.03621	0.469672	1
GO_MYELOID_CELL_DEVELOPMENT	2	4.89407	0.374317	0.965275	1
GO_NEGATIVE_REGULATION_OF_KINASE_ACTIVITY	24	30.4226	0.761725	0.916173	1
GO_REGULATION_OF_MITOCHONDRIAL_MEMBRANE_PERMEABILITY_INVOLVED_IN_APOPTOTIC_PROCESS	6	2.90999	2.46383	0.0608581	0.54405
GO_INTRACELLULAR_PROTEIN_TRANSPORT	123	96.0297	1.35796	0.0020008	0.0752968
GO_REGULATION_OF_HISTONE_DEACETYLATION	1	2.90999	0.312092	0.955993	1
GO_REGULATION_OF_PHOSPHATASE_ACTIVITY	15	15.079	0.993923	0.550668	1
GO_NEUROTRANSMITTER_UPTAKE	2	1.71954	1.19291	0.528618	1
GO_MICROTUBULE_ANCHORING	2	2.24863	0.874552	0.678197	1
GO_CELL_DIVISION	56	54.3639	1.03575	0.426952	1
GO_REGULATION_OF_MRNA_CATABOLIC_PROCESS	3	3.17454	0.937076	0.632532	1
GO_INTERMEDIATE_FILAMENT_ORGANIZATION	2	2.24863	0.874552	0.678197	1
GO_REGULATION_OF_INTERLEUKIN_10_PRODUCTION	4	4.23271	0.937048	0.626964	1
GO_SODIUM_ION_EXPORT	2	1.32272	1.64055	0.389101	1
GO_NEGATIVE_REGULATION_OF_CELL_DIVISION	9	6.34907	1.51593	0.176559	0.83557
GO_CELLULAR_RESPONSE_TO_UV	10	8.20088	1.26273	0.300685	1
GO_REGULATION_OF_NUCLEAR_DIVISION	25	18.1213	1.46957	0.057689	0.529868
GO_RESPONSE_TO_ACID_CHEMICAL	32	35.8458	0.876601	0.781539	1
GO_RESPONSE_TO_PROSTAGLANDIN_E	3	3.30681	0.894409	0.660718	1
GO_NEGATIVE_REGULATION_OF_RESPONSE_TO_REACTIVE_OXYGEN_SPECIES	5	2.24863	2.73709	0.0635574	0.54405
GO_POSITIVE_REGULATION_OF_EPITHELIAL_TO_MESENCHYMAL_TRANSITION	3	4.10044	0.702486	0.796944	1
GO_RESPONSE_TO_STEROID_HORMONE	52	54.893	0.938295	0.686083	1
GO_POSITIVE_REGULATION_OF_RNA_SPLICING	3	3.17454	0.937076	0.632532	1
GO_RESPONSE_TO_IMMOBILIZATION_STRESS	2	2.64545	0.728675	0.763047	1
GO_RESPONSE_TO_INTERLEUKIN_4	4	3.30681	1.24999	0.425831	1
GO_POSITIVE_REGULATION_OF_KERATINOCYTE_DIFFERENTIATION	0	1.32272	0	1	1
GO_CARDIAC_CHAMBER_MORPHOGENESIS	7	11.64	0.565574	0.955865	1
GO_REGULATION_OF_CARTILAGE_DEVELOPMENT	0	7.01043	0	1	1
GO_POSITIVE_REGULATION_OF_INTERLEUKIN_8_PRODUCTION	7	4.36499	1.76855	0.137146	0.77245
GO_SEROTONIN_METABOLIC_PROCESS	3	1.455	2.46184	0.169439	0.826728
GO_REGULATION_OF_DEFENSE_RESPONSE_TO_VIRUS	30	21.8249	1.46405	0.0424882	0.454845
GO_RESPONSE_TO_PEPTIDE	47	46.5598	1.01115	0.496324	1
GO_REGULATION_OF_ENDOTHELIAL_CELL_APOPTOTIC_PROCESS	4	3.8359	1.04972	0.546062	1
GO_DNA_DEPENDENT_DNA_REPLICATION	13	11.5077	1.15333	0.363432	1
GO_REGULATION_OF_SKELETAL_MUSCLE_CELL_DIFFERENTIATION	0	1.71954	0	1	1
GO_POSITIVE_REGULATION_OF_CELLULAR_PROTEIN_CATABOLIC_PROCESS	34	24.4704	1.4845	0.0282577	0.370247
GO_STEROL_HOMEOSTASIS	1	5.42316	0.163636	0.997046	1
GO_EMBRYONIC_AXIS_SPECIFICATION	2	3.43908	0.546288	0.876105	1
GO_REGULATION_OF_LEUKOCYTE_APOPTOTIC_PROCESS	10	8.86224	1.15156	0.392814	1
GO_POSITIVE_REGULATION_OF_INTERLEUKIN_1_BETA_PRODUCTION	1	3.30681	0.273025	0.971266	1
GO_CELLULAR_RESPONSE_TO_LIPID	50	49.3376	1.01586	0.482758	1
GO_SECRETION_BY_CELL	60	55.5544	1.09598	0.278661	0.984052
GO_LIPOPROTEIN_METABOLIC_PROCESS	14	14.55	0.956413	0.604293	1
GO_DISRUPTION_OF_CELLS_OF_OTHER_ORGANISM_INVOLVED_IN_SYMBIOTIC_INTERACTION	1	0.925906	1.09343	0.629659	1
GO_IRON_COORDINATION_ENTITY_TRANSPORT	0	1.05818	0	1	1
GO_PHOSPHATIDYLCHOLINE_BIOSYNTHETIC_PROCESS	4	3.17454	1.31257	0.39432	1
GO_KERATAN_SULFATE_METABOLIC_PROCESS	2	4.10044	0.451946	0.929757	1
GO_REGULATION_OF_COAGULATION	11	8.99452	1.2673	0.284116	0.984052
GO_MEMBRANE_BIOGENESIS	3	3.8359	0.756624	0.757592	1
GO_REGULATION_OF_EPIDERMIS_DEVELOPMENT	4	6.48134	0.582389	0.903649	1
GO_FORMATION_OF_PRIMARY_GERM_LAYER	10	12.6981	0.761747	0.832801	1
GO_NEGATIVE_REGULATION_OF_MUSCLE_CELL_DIFFERENTIATION	8	5.95225	1.41989	0.238508	0.934891
GO_ENERGY_RESERVE_METABOLIC_PROCESS	9	8.5977	1.05454	0.496199	1
GO_GLYCOLIPID_BIOSYNTHETIC_PROCESS	8	7.53952	1.07132	0.486806	1
GO_REGULATION_OF_ACTIN_NUCLEATION	9	3.43908	3.4828	0.00458292	0.13099
GO_REGULATION_OF_DENDRITIC_CELL_DIFFERENTIATION	0	1.32272	0	1	1
GO_EPITHELIAL_CELL_DEVELOPMENT	9	21.5604	0.38089	0.999618	1
GO_AMIDE_TRANSPORT	16	10.8463	1.59457	0.0694809	0.576087
GO_REGULATION_OF_INTERFERON_GAMMA_PRODUCTION	15	9.39133	1.76226	0.042685	0.454845
GO_NEGATIVE_REGULATION_OF_LIPID_METABOLIC_PROCESS	8	8.06861	0.990178	0.567424	1
GO_PROTEIN_LOCALIZATION_TO_KINETOCHORE	1	1.19045	0.819955	0.72119	1
GO_NEGATIVE_REGULATION_OF_FAT_CELL_DIFFERENTIATION	4	4.49726	0.874439	0.675481	1
GO_PHOTOPERIODISM	2	3.04226	0.624454	0.827764	1
GO_ALPHA_AMINO_ACID_BIOSYNTHETIC_PROCESS	5	8.72997	0.536691	0.947828	1
GO_MESENCHYMAL_TO_EPITHELIAL_TRANSITION	0	1.58727	0	1	1
GO_ESTABLISHMENT_OF_ENDOTHELIAL_INTESTINAL_BARRIER	0	1.455	0	1	1
GO_SALIVARY_GLAND_DEVELOPMENT	4	3.70362	1.09355	0.517142	1
GO_CELL_CYCLE_DNA_REPLICATION	2	1.58727	1.31229	0.48451	1
GO_NEGATIVE_REGULATION_OF_TRANSCRIPTION_ELONGATION_FROM_RNA_POLYMERASE_II_PROMOTER	0	0.925906	0	1	1
GO_CHROMOSOME_CONDENSATION	2	3.17454	0.59603	0.845512	1
GO_POSITIVE_REGULATION_OF_RESPONSE_TO_STIMULUS	228	210.71	1.10675	0.0967823	0.670351
GO_REGULATION_OF_MONOOXYGENASE_ACTIVITY	8	6.61361	1.25044	0.339354	1
GO_SENSORY_PERCEPTION_OF_MECHANICAL_STIMULUS	12	16.4018	0.701273	0.908637	1
GO_ESTABLISHMENT_OF_EPITHELIAL_CELL_POLARITY	1	2.90999	0.312092	0.955993	1
GO_TOLL_LIKE_RECEPTOR_9_SIGNALING_PATHWAY	2	1.71954	1.19291	0.528618	1
GO_EMBRYONIC_DIGIT_MORPHOGENESIS	5	7.01043	0.682649	0.847359	1
GO_REGULATION_OF_CANONICAL_WNT_SIGNALING_PATHWAY	32	28.5708	1.14292	0.271694	0.984052
GO_NITROGEN_CYCLE_METABOLIC_PROCESS	5	1.71954	4.10697	0.0206913	0.306033
GO_T_CELL_ACTIVATION_INVOLVED_IN_IMMUNE_RESPONSE	6	4.23271	1.51523	0.2425	0.934891
GO_NEGATIVE_REGULATION_OF_LEUKOCYTE_PROLIFERATION	10	7.53952	1.39754	0.215297	0.909169
GO_NECROPTOTIC_PROCESS	4	2.51317	1.75065	0.23707	0.934891
GO_NEGATIVE_REGULATION_OF_GLIOGENESIS	2	4.49726	0.409493	0.950474	1
GO_DENDRITIC_CELL_CHEMOTAXIS	4	1.32272	4.37924	0.0331119	0.399822
GO_REGULATION_OF_ANTIGEN_PROCESSING_AND_PRESENTATION_OF_PEPTIDE_ANTIGEN	2	1.455	1.45818	0.437915	1
GO_REGULATION_OF_NEURONAL_SYNAPTIC_PLASTICITY	9	6.08453	1.59808	0.146417	0.801777
GO_REGULATION_OF_PHOSPHOLIPASE_C_ACTIVITY	4	3.96817	1.00927	0.574052	1
GO_REGULATION_OF_DEVELOPMENTAL_GROWTH	32	34.6553	0.911427	0.714028	1
GO_MEMBRANE_DISASSEMBLY	9	5.95225	1.64258	0.132394	0.77245
GO_REGULATION_OF_SYNAPTIC_TRANSMISSION_GLUTAMATERGIC	3	6.34907	0.436598	0.962123	1
GO_ACTIVATION_OF_PHOSPHOLIPASE_C_ACTIVITY	3	2.3809	1.31243	0.432275	1
GO_NEGATIVE_REGULATION_OF_BIOMINERAL_TISSUE_DEVELOPMENT	5	2.11636	2.98609	0.0501418	0.484537
GO_NEGATIVE_REGULATION_OF_BONE_RESORPTION	2	1.32272	1.64055	0.389101	1
GO_CELLULAR_RESPONSE_TO_EXTERNAL_STIMULUS	29	31.4808	0.909059	0.711825	1
GO_NADP_METABOLIC_PROCESS	6	3.70362	1.7912	0.156473	0.801777
GO_POSITIVE_REGULATION_OF_MRNA_PROCESSING	2	4.10044	0.451946	0.929757	1
GO_EPITHELIAL_TUBE_BRANCHING_INVOLVED_IN_LUNG_MORPHOGENESIS	2	2.77772	0.690278	0.786673	1
GO_DETECTION_OF_MECHANICAL_STIMULUS_INVOLVED_IN_SENSORY_PERCEPTION	4	2.3809	1.87577	0.207323	0.887741
GO_REGULATION_OF_CELL_CELL_ADHESION_MEDIATED_BY_CADHERIN	0	0.925906	0	1	1
GO_METANEPHRIC_EPITHELIUM_DEVELOPMENT	0	2.3809	0	1	1
GO_REGULATION_OF_SMOOTH_MUSCLE_CELL_DIFFERENTIATION	0	2.11636	0	1	1
GO_FATTY_ACID_BETA_OXIDATION	7	6.2168	1.14847	0.430786	1
GO_ACTIN_FILAMENT_BASED_PROCESS	51	53.7026	0.941085	0.677722	1
GO_RESPONSE_TO_FLUID_SHEAR_STRESS	3	4.23271	0.678217	0.814528	1
GO_NEGATIVE_REGULATION_OF_MUSCLE_CONTRACTION	4	2.77772	1.5445	0.299021	1
GO_TRANSITION_METAL_ION_TRANSPORT	21	12.8304	1.82036	0.0145118	0.24824
GO_POSITIVE_REGULATION_OF_MUSCLE_CELL_DIFFERENTIATION	5	8.72997	0.536691	0.947828	1
GO_REGULATION_OF_ADAPTIVE_IMMUNE_RESPONSE	7	12.8304	0.508702	0.978945	1
GO_PHOSPHATIDYLINOSITOL_BIOSYNTHETIC_PROCESS	14	14.1531	0.987473	0.560738	1
GO_POSITIVE_REGULATION_OF_CELL_COMMUNICATION	172	173.012	0.992698	0.5477	1
GO_POSITIVE_REGULATION_OF_LIPID_KINASE_ACTIVITY	2	4.10044	0.451946	0.929757	1
GO_RESPONSE_TO_CORTICOSTEROID	18	19.444	0.914668	0.674342	1
GO_POSITIVE_REGULATION_OF_LEUKOCYTE_DEGRANULATION	2	1.98408	1.00926	0.60883	1
GO_SODIUM_ION_TRANSMEMBRANE_TRANSPORT	11	9.25906	1.22417	0.318065	1
GO_PROTEIN_UBIQUITINATION_INVOLVED_IN_UBIQUITIN_DEPENDENT_PROTEIN_CATABOLIC_PROCESS	16	16.9309	0.936704	0.635634	1
GO_NEGATIVE_REGULATION_OF_BLOOD_VESSEL_ENDOTHELIAL_CELL_MIGRATION	2	2.51317	0.771589	0.73718	1
GO_CELL_PROJECTION_ASSEMBLY	24	31.4808	0.732842	0.942339	1
GO_REGULATION_OF_PROTEIN_IMPORT_INTO_NUCLEUS_TRANSLOCATION	3	2.77772	1.09351	0.538599	1
GO_GLUCOCORTICOID_METABOLIC_PROCESS	1	1.58727	0.596212	0.817887	1
GO_PROTEIN_MATURATION	22	29.4967	0.715217	0.948903	1
GO_SKELETAL_MUSCLE_ADAPTATION	2	1.05818	2.18766	0.286616	0.984052
GO_PROTEIN_N_LINKED_GLYCOSYLATION	2	9.52361	0.18671	0.99957	1
GO_ANAPHASE_PROMOTING_COMPLEX_DEPENDENT_CATABOLIC_PROCESS	18	9.92042	2.0803	0.00788402	0.17665
GO_HINDLIMB_MORPHOGENESIS	6	3.57135	1.87656	0.137408	0.77245
GO_ESTABLISHMENT_OR_MAINTENANCE_OF_EPITHELIAL_CELL_APICAL_BASAL_POLARITY	1	3.43908	0.262087	0.975072	1
GO_LOOP_OF_HENLE_DEVELOPMENT	0	1.32272	0	1	1
GO_VESICLE_ORGANIZATION	42	34.2585	1.27489	0.0928311	0.66472
GO_KERATINOCYTE_PROLIFERATION	0	0.925906	0	1	1
GO_MACROPHAGE_ACTIVATION_INVOLVED_IN_IMMUNE_RESPONSE	5	1.32272	6.57146	0.00570009	0.146585
GO_INDOLALKYLAMINE_METABOLIC_PROCESS	3	1.85181	1.79012	0.279832	0.984052
GO_POSITIVE_REGULATION_OF_BINDING	17	15.2113	1.13902	0.350169	1
GO_SMOOTH_MUSCLE_CELL_DIFFERENTIATION	2	3.43908	0.546288	0.876105	1
GO_MALE_GENITALIA_DEVELOPMENT	1	1.71954	0.546492	0.841993	1
GO_REGULATION_OF_HYDROLASE_ACTIVITY	134	148.013	0.885546	0.908805	1
GO_ENDOCARDIAL_CUSHION_DEVELOPMENT	0	3.8359	0	1	1
GO_NEGATIVE_REGULATION_OF_ERBB_SIGNALING_PATHWAY	4	5.68771	0.672261	0.838415	1
GO_RESPONSE_TO_DIETARY_EXCESS	3	1.98408	1.64084	0.318222	1
GO_REGULATION_OF_MEIOTIC_NUCLEAR_DIVISION	4	2.77772	1.5445	0.299021	1
GO_BRANCH_ELONGATION_OF_AN_EPITHELIUM	0	1.71954	0	1	1
GO_POSITIVE_REGULATION_OF_CELLULAR_AMIDE_METABOLIC_PROCESS	14	12.8304	1.10717	0.406658	1
GO_POSITIVE_REGULATION_OF_VACUOLE_ORGANIZATION	1	1.58727	0.596212	0.817887	1
GO_NEGATIVE_REGULATION_OF_PLATELET_ACTIVATION	2	1.98408	1.00926	0.60883	1
GO_GLUTAMINE_FAMILY_AMINO_ACID_CATABOLIC_PROCESS	5	2.90999	1.93157	0.156433	0.801777
GO_EMBRYONIC_SKELETAL_SYSTEM_DEVELOPMENT	8	11.9045	0.638729	0.921894	1
GO_NEURON_MATURATION	4	3.70362	1.09355	0.517142	1
GO_THYMIC_T_CELL_SELECTION	2	1.98408	1.00926	0.60883	1
GO_CELLULAR_RESPONSE_TO_BIOTIC_STIMULUS	23	17.7245	1.36305	0.113036	0.719189
GO_COENZYME_A_METABOLIC_PROCESS	5	2.24863	2.73709	0.0635574	0.54405
GO_PROTEIN_LOCALIZATION_TO_CILIUM	1	2.90999	0.312092	0.955993	1
GO_RNA_STABILIZATION	5	3.57135	1.49201	0.281637	0.984052
GO_ACTIN_MYOSIN_FILAMENT_SLIDING	4	4.10044	0.971825	0.601039	1
GO_REGULATION_OF_CELL_MORPHOGENESIS_INVOLVED_IN_DIFFERENTIATION	32	41.4012	0.743376	0.956219	1
GO_REGULATION_OF_PROTEIN_HOMODIMERIZATION_ACTIVITY	7	2.77772	3.28698	0.0150636	0.249754
GO_REGULATION_OF_HETEROTYPIC_CELL_CELL_ADHESION	1	1.455	0.655876	0.790106	1
GO_POSITIVE_REGULATION_OF_REACTIVE_OXYGEN_SPECIES_BIOSYNTHETIC_PROCESS	7	5.68771	1.27644	0.339638	1
GO_ALPHA_AMINO_ACID_METABOLIC_PROCESS	25	26.4545	0.936444	0.651379	1
GO_MITOCHONDRIAL_DNA_METABOLIC_PROCESS	3	1.455	2.46184	0.169439	0.826728
GO_CGMP_METABOLIC_PROCESS	7	2.64545	3.54012	0.0113083	0.217004
GO_ADULT_BEHAVIOR	16	16.0049	0.99963	0.541232	1
GO_RETINAL_GANGLION_CELL_AXON_GUIDANCE	1	1.98408	0.46836	0.881057	1
GO_POSITIVE_REGULATION_OF_MEMBRANE_INVAGINATION	2	0.925906	2.6255	0.234326	0.934891
GO_SPINDLE_LOCALIZATION	5	4.23271	1.21531	0.419558	1
GO_HYDROGEN_PEROXIDE_CATABOLIC_PROCESS	4	2.11636	2.18873	0.151652	0.801777
GO_CELLULAR_RESPONSE_TO_ORGANIC_CYCLIC_COMPOUND	53	53.438	0.990335	0.548676	1
GO_POSITIVE_REGULATION_OF_CYTOKINE_PRODUCTION_INVOLVED_IN_IMMUNE_RESPONSE	1	3.57135	0.251989	0.978374	1
GO_REGULATION_OF_PROTEIN_SUMOYLATION	1	2.51317	0.364182	0.932608	1
GO_RESPONSE_TO_ENDOPLASMIC_RETICULUM_STRESS	29	28.4385	1.02312	0.485343	1
GO_CELLULAR_RESPONSE_TO_LIGHT_STIMULUS	11	10.185	1.09385	0.441597	1
GO_POSITIVE_REGULATION_BY_HOST_OF_VIRAL_TRANSCRIPTION	3	1.455	2.46184	0.169439	0.826728
GO_NEGATIVE_REGULATION_OF_STEM_CELL_DIFFERENTIATION	2	4.89407	0.374317	0.965275	1
GO_NEGATIVE_REGULATION_OF_PRODUCTION_OF_MOLECULAR_MEDIATOR_OF_IMMUNE_RESPONSE	2	2.77772	0.690278	0.786673	1
GO_SPHINGOLIPID_MEDIATED_SIGNALING_PATHWAY	1	1.58727	0.596212	0.817887	1
GO_SYNAPTIC_VESICLE_CYTOSKELETAL_TRANSPORT	4	1.455	3.75278	0.0467065	0.474993
GO_LUNG_CELL_DIFFERENTIATION	1	2.64545	0.344991	0.941532	1
GO_PLATELET_ACTIVATION	22	15.7404	1.49271	0.0636091	0.54405
GO_CYTOSKELETON_ORGANIZATION	98	96.8233	1.01468	0.464979	1
GO_NUCLEOTIDE_BINDING_DOMAIN_LEUCINE_RICH_REPEAT_CONTAINING_RECEPTOR_SIGNALING_PATHWAY	1	3.30681	0.273025	0.971266	1
GO_TRANSCRIPTION_COUPLED_NUCLEOTIDE_EXCISION_REPAIR	9	9.25906	0.967762	0.589813	1
GO_MEMBRANE_DEPOLARIZATION_DURING_ACTION_POTENTIAL	4	4.62953	0.846221	0.698029	1
GO_MATURATION_OF_SSU_RRNA	7	5.29089	1.39275	0.273026	0.984052
GO_BETA_AMYLOID_METABOLIC_PROCESS	1	1.32272	0.728797	0.758088	1
GO_RESPONSE_TO_WOUNDING	77	60.4484	1.34111	0.0142984	0.247085
GO_NON_CANONICAL_WNT_SIGNALING_PATHWAY	23	16.9309	1.44152	0.0764651	0.610819
GO_RENAL_SYSTEM_PROCESS_INVOLVED_IN_REGULATION_OF_BLOOD_VOLUME	2	1.71954	1.19291	0.528618	1
GO_NEGATIVE_REGULATION_OF_LEUKOCYTE_MEDIATED_IMMUNITY	2	5.02635	0.363895	0.969185	1
GO_POSITIVE_REGULATION_OF_CREB_TRANSCRIPTION_FACTOR_ACTIVITY	4	1.71954	2.91882	0.0817017	0.621851
GO_NEGATIVE_REGULATION_OF_CELL_GROWTH	17	20.3699	0.812609	0.821542	1
GO_MODIFIED_AMINO_ACID_TRANSPORT	4	2.64545	1.64113	0.267724	0.98243
GO_CGMP_BIOSYNTHETIC_PROCESS	2	1.58727	1.31229	0.48451	1
GO_PROTEIN_SECRETION	15	12.3013	1.26333	0.243466	0.937601
GO_ALTERNATIVE_MRNA_SPLICING_VIA_SPLICEOSOME	3	1.455	2.46184	0.169439	0.826728
GO_ASSOCIATIVE_LEARNING	10	8.72997	1.17221	0.374119	1
GO_SNORNA_METABOLIC_PROCESS	1	1.455	0.655876	0.790106	1
GO_NEGATIVE_REGULATION_OF_CELLULAR_CATABOLIC_PROCESS	21	18.1213	1.18938	0.267075	0.98243
GO_REGULATION_OF_RESPONSE_TO_EXTRACELLULAR_STIMULUS	30	21.6927	1.47507	0.0395942	0.440608
GO_COFACTOR_TRANSPORT	5	3.04226	1.82404	0.179474	0.83557
GO_POSITIVE_REGULATION_OF_FAT_CELL_DIFFERENTIATION	3	5.81998	0.479325	0.942489	1
GO_NEGATIVE_REGULATION_OF_PROTEIN_POLYMERIZATION	7	6.48134	1.09368	0.475947	1
GO_EXOGENOUS_DRUG_CATABOLIC_PROCESS	0	0.793634	0	1	1
GO_NEGATIVE_REGULATION_OF_REACTIVE_OXYGEN_SPECIES_METABOLIC_PROCESS	6	4.7618	1.31285	0.338887	1
GO_REGULATION_OF_PROTEIN_DEACETYLATION	1	4.10044	0.218331	0.987752	1
GO_OTIC_VESICLE_DEVELOPMENT	0	1.58727	0	1	1
GO_POSITIVE_REGULATION_OF_DNA_TEMPLATED_TRANSCRIPTION_INITIATION	4	2.90999	1.4586	0.330708	1
GO_NEURON_PROJECTION_EXTENSION_INVOLVED_IN_NEURON_PROJECTION_GUIDANCE	0	1.19045	0	1	1
GO_PHOSPHOLIPID_DEPHOSPHORYLATION	5	4.36499	1.17182	0.446995	1
GO_NEGATIVE_REGULATION_OF_DNA_REPAIR	2	1.71954	1.19291	0.528618	1
GO_METAL_ION_TRANSPORT	78	64.5489	1.25705	0.0421	0.454117
GO_INSULIN_SECRETION	8	4.10044	2.28628	0.0442701	0.464219
GO_POSITIVE_REGULATION_OF_FIBROBLAST_PROLIFERATION	6	5.95225	1.00928	0.557834	1
GO_PREASSEMBLY_OF_GPI_ANCHOR_IN_ER_MEMBRANE	1	1.98408	0.46836	0.881057	1
GO_NECROTIC_CELL_DEATH	6	3.43908	1.97065	0.119508	0.743388
GO_REGULATION_OF_MAST_CELL_ACTIVATION_INVOLVED_IN_IMMUNE_RESPONSE	2	3.57135	0.524401	0.88921	1
GO_POSITIVE_REGULATION_OF_CELLULAR_AMINE_METABOLIC_PROCESS	3	1.455	2.46184	0.169439	0.826728
GO_POSITIVE_REGULATION_OF_INTRACELLULAR_PROTEIN_TRANSPORT	33	30.0258	1.11761	0.306496	1
GO_REGULATION_BY_VIRUS_OF_VIRAL_PROTEIN_LEVELS_IN_HOST_CELL	1	1.455	0.655876	0.790106	1
GO_CHROMOSOME_LOCALIZATION	14	6.48134	2.63431	0.00353558	0.11216
GO_REGULATION_OF_RESPIRATORY_SYSTEM_PROCESS	0	1.58727	0	1	1
GO_POSITIVE_REGULATION_OF_ADENYLATE_CYCLASE_ACTIVITY	5	5.42316	0.910922	0.64682	1
GO_POSITIVE_REGULATION_OF_NEURON_DIFFERENTIATION	25	36.1103	0.657462	0.985282	1
GO_EMBRYONIC_SKELETAL_SYSTEM_MORPHOGENESIS	7	8.86224	0.764621	0.800116	1
GO_ACTIVATION_OF_GTPASE_ACTIVITY	9	8.86224	1.01803	0.534509	1
GO_INOSITOL_PHOSPHATE_METABOLIC_PROCESS	11	7.1427	1.68149	0.0932183	0.66472
GO_T_CELL_HOMEOSTASIS	2	3.43908	0.546288	0.876105	1
GO_REGULATION_OF_RECEPTOR_ACTIVITY	18	14.0209	1.34462	0.158084	0.80698
GO_HISTONE_METHYLATION	5	9.25906	0.503526	0.963484	1
GO_CELLULAR_RESPONSE_TO_FLUID_SHEAR_STRESS	2	2.24863	0.874552	0.678197	1
GO_POSITIVE_REGULATION_OF_TRANSPORTER_ACTIVITY	8	8.86224	0.889095	0.676249	1
GO_POSITIVE_REGULATION_OF_TRANSCRIPTION_FACTOR_IMPORT_INTO_NUCLEUS	6	5.81998	1.03592	0.53481	1
GO_ALPHA_BETA_T_CELL_DIFFERENTIATION	3	4.36499	0.655565	0.830802	1
GO_ESTABLISHMENT_OF_PROTEIN_LOCALIZATION_TO_CHROMOSOME	1	1.32272	0.728797	0.758088	1
GO_PEPTIDE_CROSS_LINKING	3	4.89407	0.578284	0.884155	1
GO_PEPTIDYL_SERINE_MODIFICATION	21	18.7827	1.13983	0.32582	1
GO_CELLULAR_RESPONSE_TO_EXTRACELLULAR_STIMULUS	20	22.7508	0.861964	0.765102	1
GO_ROUNDABOUT_SIGNALING_PATHWAY	0	1.32272	0	1	1
GO_ESTABLISHMENT_OF_PROTEIN_LOCALIZATION	217	171.689	1.35121	0.000101728	0.00689104
GO_NEGATIVE_REGULATION_OF_RESPONSE_TO_DNA_DAMAGE_STIMULUS	7	6.34907	1.12037	0.45346	1
GO_GLUTAMATE_METABOLIC_PROCESS	3	3.17454	0.937076	0.632532	1
GO_SPHINGOMYELIN_METABOLIC_PROCESS	0	1.58727	0	1	1
GO_TRNA_METABOLIC_PROCESS	36	21.6927	1.85885	0.00135801	0.0571378
GO_NEGATIVE_REGULATION_OF_ATPASE_ACTIVITY	3	1.58727	2.1882	0.204942	0.887646
GO_POSITIVE_REGULATION_OF_LOCOMOTION	47	47.3535	0.991222	0.546288	1
GO_REGULATION_OF_DENDRITE_MORPHOGENESIS	8	9.65588	0.806717	0.766459	1
GO_CELLULAR_RESPONSE_TO_LITHIUM_ION	2	1.98408	1.00926	0.60883	1
GO_MAMMARY_GLAND_EPITHELIUM_DEVELOPMENT	2	5.68771	0.319408	0.983164	1
GO_CELLULAR_RESPONSE_TO_PROSTAGLANDIN_STIMULUS	3	2.90999	1.03587	0.571424	1
GO_REGULATION_OF_MYELOID_CELL_APOPTOTIC_PROCESS	0	2.24863	0	1	1
GO_NEGATIVE_REGULATION_OF_VIRAL_PROCESS	11	9.78815	1.14612	0.388215	1
GO_ERYTHROCYTE_HOMEOSTASIS	6	7.93634	0.728185	0.822614	1
GO_RESPONSE_TO_HEAT	7	9.78815	0.684409	0.874407	1
GO_NOTCH_RECEPTOR_PROCESSING	0	1.98408	0	1	1
GO_CELLULAR_RESPONSE_TO_CADMIUM_ION	1	1.85181	0.504421	0.862909	1
GO_SUCKLING_BEHAVIOR	2	1.455	1.45818	0.437915	1
GO_POSITIVE_REGULATION_OF_KIDNEY_DEVELOPMENT	1	4.36499	0.204657	0.990783	1
GO_REGULATION_OF_MITOTIC_SPINDLE_CHECKPOINT	1	1.19045	0.819955	0.72119	1
GO_I_KAPPAB_KINASE_NF_KAPPAB_SIGNALING	7	8.33315	0.819464	0.744612	1
GO_REGULATION_OF_NON_CANONICAL_WNT_SIGNALING_PATHWAY	0	2.24863	0	1	1
GO_REGULATION_OF_KINASE_ACTIVITY	88	92.3261	0.944162	0.706	1
GO_CHROMOSOME_LOCALIZATION_TO_NUCLEAR_ENVELOPE_INVOLVED_IN_HOMOLOGOUS_CHROMOSOME_SEGREGATION	0	0.925906	0	1	1
GO_NEGATIVE_REGULATION_OF_DNA_RECOMBINATION	1	1.85181	0.504421	0.862909	1
GO_POSITIVE_REGULATION_OF_LYMPHOCYTE_MIGRATION	3	2.3809	1.31243	0.432275	1
GO_NEGATIVE_REGULATION_OF_CELLULAR_RESPONSE_TO_INSULIN_STIMULUS	6	3.8359	1.7132	0.176616	0.83557
GO_POSITIVE_REGULATION_OF_CELLULAR_EXTRAVASATION	2	1.455	1.45818	0.437915	1
GO_MYELOID_LEUKOCYTE_DIFFERENTIATION	9	10.5818	0.830902	0.74753	1
GO_PEROXISOME_ORGANIZATION	9	4.36499	2.46581	0.0240874	0.335048
GO_DNA_STRAND_ELONGATION_INVOLVED_IN_DNA_REPLICATION	5	3.17454	1.72793	0.203679	0.887646
GO_CELLULAR_MODIFIED_AMINO_ACID_CATABOLIC_PROCESS	1	1.98408	0.46836	0.881057	1
GO_SINGLE_ORGANISM_CELL_ADHESION	39	49.2053	0.764174	0.954756	1
GO_POLYOL_METABOLIC_PROCESS	18	11.64	1.69245	0.0378897	0.433555
GO_POSITIVE_REGULATION_OF_TRANSCRIPTION_INITIATION_FROM_RNA_POLYMERASE_II_PROMOTER	4	1.98408	2.38777	0.126275	0.757505
GO_APICAL_JUNCTION_ASSEMBLY	5	4.89407	1.02508	0.55232	1
GO_PYRIMIDINE_RIBONUCLEOSIDE_TRIPHOSPHATE_METABOLIC_PROCESS	0	1.71954	0	1	1
GO_LYMPHOCYTE_HOMEOSTASIS	4	5.02635	0.771383	0.75881	1
GO_SERTOLI_CELL_DEVELOPMENT	0	1.455	0	1	1
GO_NEGATIVE_REGULATION_OF_RNA_SPLICING	4	3.17454	1.31257	0.39432	1
GO_CELL_CYCLE_PHASE_TRANSITION	38	31.3485	1.25707	0.118988	0.743388
GO_TISSUE_MORPHOGENESIS	39	60.0516	0.609653	0.999284	1
GO_ENDOSOME_TO_LYSOSOME_TRANSPORT	5	5.15862	0.964649	0.601158	1
GO_MRNA_PROCESSING	63	51.7185	1.26761	0.0545266	0.513005
GO_RESPONSE_TO_ANGIOTENSIN	1	1.71954	0.546492	0.841993	1
GO_DENDRITIC_SPINE_DEVELOPMENT	3	2.3809	1.31243	0.432275	1
GO_REGULATION_OF_PROTEIN_OLIGOMERIZATION	5	3.8359	1.3675	0.336395	1
GO_HEME_METABOLIC_PROCESS	5	3.43908	1.56316	0.254928	0.962309
GO_SERINE_FAMILY_AMINO_ACID_BIOSYNTHETIC_PROCESS	1	1.85181	0.504421	0.862909	1
GO_CEREBELLAR_PURKINJE_CELL_LAYER_FORMATION	3	1.32272	2.81371	0.135966	0.77245
GO_CELLULAR_RESPONSE_TO_CARBOHYDRATE_STIMULUS	12	8.72997	1.46026	0.156098	0.801777
GO_INOSITOL_PHOSPHATE_CATABOLIC_PROCESS	0	1.32272	0	1	1
GO_C21_STEROID_HORMONE_METABOLIC_PROCESS	5	2.77772	2.05234	0.134712	0.77245
GO_NEGATIVE_REGULATION_OF_GLIAL_CELL_DIFFERENTIATION	1	3.17454	0.284915	0.966878	1
GO_POSITIVE_REGULATION_OF_SYNAPSE_ASSEMBLY	2	7.67179	0.233613	0.997404	1
GO_TRANSMISSION_OF_NERVE_IMPULSE	8	6.34907	1.31314	0.297978	1
GO_POSITIVE_REGULATION_OF_VASCULATURE_DEVELOPMENT	15	14.4177	1.04716	0.476908	1
GO_POSITIVE_REGULATION_OF_EPIDERMAL_CELL_DIFFERENTIATION	0	2.11636	0	1	1
GO_MEMBRANE_FUSION	27	18.2536	1.60299	0.0228574	0.324645
GO_POSITIVE_REGULATION_OF_TOR_SIGNALING	5	3.43908	1.56316	0.254928	0.962309
GO_POSITIVE_REGULATION_OF_GLIAL_CELL_DIFFERENTIATION	3	3.70362	0.786942	0.73571	1
GO_MALE_SEX_DETERMINATION	0	1.32272	0	1	1
GO_TYPE_B_PANCREATIC_CELL_DEVELOPMENT	0	1.58727	0	1	1
GO_REGULATION_OF_SUPEROXIDE_ANION_GENERATION	3	1.455	2.46184	0.169439	0.826728
GO_ANTIGEN_RECEPTOR_MEDIATED_SIGNALING_PATHWAY	36	19.8408	2.0892	0.000231805	0.0145393
GO_POSITIVE_REGULATION_OF_MITOTIC_CELL_CYCLE	17	14.4177	1.21382	0.269983	0.984052
GO_LYMPHOCYTE_COSTIMULATION	9	8.06861	1.13593	0.417483	1
GO_REGULATION_OF_SERINE_TYPE_PEPTIDASE_ACTIVITY	0	0.793634	0	1	1
GO_NEGATIVE_REGULATION_OF_STEROID_METABOLIC_PROCESS	1	2.11636	0.437106	0.896804	1
GO_COFACTOR_METABOLIC_PROCESS	59	40.343	1.58897	0.00157176	0.0633392
GO_BARBED_END_ACTIN_FILAMENT_CAPPING	1	1.455	0.655876	0.790106	1
GO_CELL_MIGRATION_INVOLVED_IN_SPROUTING_ANGIOGENESIS	3	1.85181	1.79012	0.279832	0.984052
GO_NEGATIVE_REGULATION_OF_INTRACELLULAR_ESTROGEN_RECEPTOR_SIGNALING_PATHWAY	0	1.58727	0	1	1
GO_REGULATION_OF_TYPE_2_IMMUNE_RESPONSE	2	2.3809	0.819873	0.708937	1
GO_3_UTR_MEDIATED_MRNA_STABILIZATION	2	1.455	1.45818	0.437915	1
GO_DRUG_CATABOLIC_PROCESS	0	1.19045	0	1	1
GO_POSITIVE_REGULATION_OF_RHO_PROTEIN_SIGNAL_TRANSDUCTION	0	1.58727	0	1	1
GO_PRIMITIVE_STREAK_FORMATION	0	1.05818	0	1	1
GO_RESPONSE_TO_PHENYLPROPANOID	2	1.05818	2.18766	0.286616	0.984052
GO_REGULATION_OF_EPITHELIAL_CELL_MIGRATION	19	18.9149	1.00523	0.529073	1
GO_POSITIVE_REGULATION_OF_NOTCH_SIGNALING_PATHWAY	2	3.70362	0.504198	0.901018	1
GO_CELL_DEATH	129	115.474	1.14589	0.0920265	0.663288
GO_CELLULAR_IRON_ION_HOMEOSTASIS	7	5.29089	1.39275	0.273026	0.984052
GO_CONTRACTILE_ACTIN_FILAMENT_BUNDLE_ASSEMBLY	2	1.85181	1.09347	0.570082	1
GO_MACROMOLECULE_DEACYLATION	7	8.86224	0.764621	0.800116	1
GO_TRANSLATIONAL_INITIATION	27	17.7245	1.66337	0.0159412	0.258339
GO_ACTIVATION_OF_NF_KAPPAB_INDUCING_KINASE_ACTIVITY	2	1.98408	1.00926	0.60883	1
GO_SYNAPTIC_TRANSMISSION_CHOLINERGIC	2	3.57135	0.524401	0.88921	1
GO_NEGATIVE_REGULATION_OF_CYTOKINE_PRODUCTION_INVOLVED_IN_IMMUNE_RESPONSE	2	1.98408	1.00926	0.60883	1
GO_REGULATION_OF_TOLL_LIKE_RECEPTOR_4_SIGNALING_PATHWAY	1	1.71954	0.546492	0.841993	1
GO_POSITIVE_REGULATION_OF_CELLULAR_PROTEIN_LOCALIZATION	43	42.5917	1.01128	0.498238	1
GO_PLASMA_MEMBRANE_ORGANIZATION	19	25.264	0.722304	0.931507	1
GO_REGULATION_OF_NEUROTRANSMITTER_SECRETION	9	5.95225	1.64258	0.132394	0.77245
GO_POSITIVE_REGULATION_OF_PROTEIN_CATABOLIC_PROCESS	45	32.9358	1.45631	0.0175265	0.278044
GO_ACTIVATION_OF_ADENYLATE_CYCLASE_ACTIVITY	5	4.49726	1.13132	0.474088	1
GO_WHITE_FAT_CELL_DIFFERENTIATION	1	1.455	0.655876	0.790106	1
GO_OOGENESIS	6	5.95225	1.00928	0.557834	1
GO_REGULATION_OF_SHORT_TERM_NEURONAL_SYNAPTIC_PLASTICITY	2	1.71954	1.19291	0.528618	1
GO_ALDEHYDE_CATABOLIC_PROCESS	5	1.455	5.47602	0.00932154	0.193101
GO_RESPONSE_TO_TYPE_I_INTERFERON	4	6.61361	0.56969	0.911901	1
GO_MITOCHONDRIAL_RESPIRATORY_CHAIN_COMPLEX_ASSEMBLY	33	8.46543	7.07203	2.21842e-13	4.84248e-11
GO_HYALURONAN_CATABOLIC_PROCESS	2	1.71954	1.19291	0.528618	1
GO_NEUROTRANSMITTER_BIOSYNTHETIC_PROCESS	1	1.455	0.655876	0.790106	1
GO_PENTOSE_PHOSPHATE_SHUNT	2	1.71954	1.19291	0.528618	1
GO_CYTOKINE_MEDIATED_SIGNALING_PATHWAY	49	45.2371	1.09931	0.294671	1
GO_ATP_GENERATION_FROM_ADP	8	4.49726	2.02213	0.0714997	0.590657
GO_NEGATIVE_REGULATION_OF_LOCOMOTION	20	30.4226	0.621381	0.98756	1
GO_IMP_METABOLIC_PROCESS	2	1.71954	1.19291	0.528618	1
GO_NCRNA_3_END_PROCESSING	1	2.3809	0.38563	0.922322	1
GO_LYMPH_NODE_DEVELOPMENT	2	1.98408	1.00926	0.60883	1
GO_REGULATION_OF_CELLULAR_COMPONENT_SIZE	53	41.0044	1.36148	0.0289359	0.376223
GO_MITOCHONDRIAL_TRANSPORT	43	21.1636	2.4387	2.97761e-06	0.000268938
GO_SULFUR_COMPOUND_BIOSYNTHETIC_PROCESS	20	24.7349	0.783709	0.874073	1
GO_T_CELL_PROLIFERATION	6	3.96817	1.64171	0.197739	0.887646
GO_REGULATION_OF_RESPIRATORY_GASEOUS_EXCHANGE_BY_NEUROLOGICAL_SYSTEM_PROCESS	0	1.32272	0	1	1
GO_PROTEIN_TARGETING	74	49.9989	1.61741	0.00030161	0.0178007
GO_POSITIVE_REGULATION_OF_CHOLESTEROL_EFFLUX	1	1.455	0.655876	0.790106	1
GO_SINGLE_ORGANISM_BIOSYNTHETIC_PROCESS	211	158.462	1.44467	4.46656e-06	0.000387903
GO_POSITIVE_REGULATION_OF_VIRAL_GENOME_REPLICATION	2	3.57135	0.524401	0.88921	1
GO_NEGATIVE_REGULATION_OF_INNATE_IMMUNE_RESPONSE	5	4.36499	1.17182	0.446995	1
GO_REGULATION_OF_ALPHA_AMINO_3_HYDROXY_5_METHYL_4_ISOXAZOLE_PROPIONATE_SELECTIVE_GLUTAMATE_RECEPTOR_ACTIVITY	4	2.51317	1.75065	0.23707	0.934891
GO_REGULATION_OF_ENDOTHELIAL_CELL_DIFFERENTIATION	2	2.77772	0.690278	0.786673	1
GO_REGULATION_OF_NOREPINEPHRINE_SECRETION	3	1.98408	1.64084	0.318222	1
GO_GLIAL_CELL_DEVELOPMENT	3	8.99452	0.301846	0.995901	1
GO_MITOCHONDRIAL_TRANSLATION	46	14.1531	5.02989	2.83847e-14	6.86706e-12
GO_REGULATION_OF_RETINOIC_ACID_RECEPTOR_SIGNALING_PATHWAY	1	1.98408	0.46836	0.881057	1
GO_STRIATED_MUSCLE_CELL_DIFFERENTIATION	13	18.6504	0.664314	0.943616	1
GO_REGULATION_OF_SYSTEMIC_ARTERIAL_BLOOD_PRESSURE	7	8.33315	0.819464	0.744612	1
GO_REGULATION_OF_SMOOTH_MUSCLE_CONTRACTION	6	6.61361	0.894265	0.663907	1
GO_POLYOL_CATABOLIC_PROCESS	1	2.11636	0.437106	0.896804	1
GO_SECOND_MESSENGER_MEDIATED_SIGNALING	23	17.989	1.33874	0.127298	0.761089
GO_CELL_CELL_SIGNALING	89	82.4056	1.09728	0.229411	0.934891
GO_NEGATIVE_REGULATION_OF_B_CELL_ACTIVATION	4	3.30681	1.24999	0.425831	1
GO_POSITIVE_REGULATION_OF_COAGULATION	4	2.11636	2.18873	0.151652	0.801777
GO_NEGATIVE_REGULATION_OF_PROTEIN_TYROSINE_KINASE_ACTIVITY	2	2.3809	0.819873	0.708937	1
GO_LUNG_MORPHOGENESIS	4	5.02635	0.771383	0.75881	1
GO_VENTRICULAR_CARDIAC_MUSCLE_CELL_DIFFERENTIATION	3	2.24863	1.40626	0.394783	1
GO_OXIDATIVE_DEMETHYLATION	1	1.32272	0.728797	0.758088	1
GO_REGULATION_OF_MACROPHAGE_ACTIVATION	3	2.64545	1.15786	0.504373	1
GO_VASCULAR_ENDOTHELIAL_GROWTH_FACTOR_RECEPTOR_SIGNALING_PATHWAY	11	9.25906	1.22417	0.318065	1
GO_POSITIVE_REGULATION_OF_MAPK_CASCADE	46	51.4539	0.877273	0.815534	1
GO_MULTICELLULAR_ORGANISMAL_MACROMOLECULE_METABOLIC_PROCESS	7	7.67179	0.900084	0.661076	1
GO_CARBOHYDRATE_DERIVATIVE_CATABOLIC_PROCESS	23	19.5763	1.20922	0.233588	0.934891
GO_L_AMINO_ACID_TRANSPORT	9	7.1427	1.31328	0.280868	0.984052
GO_POSITIVE_REGULATION_OF_ACTION_POTENTIAL	2	1.05818	2.18766	0.286616	0.984052
GO_REGULATION_OF_MUSCLE_CONTRACTION	18	16.6663	1.09415	0.401183	1
GO_REGULATION_OF_CHOLESTEROL_EFFLUX	1	1.98408	0.46836	0.881057	1
GO_REGULATION_OF_EXOCYTOSIS	25	21.5604	1.19056	0.242624	0.934891
GO_NEGATIVE_REGULATION_OF_TOLL_LIKE_RECEPTOR_SIGNALING_PATHWAY	2	2.90999	0.655721	0.808198	1
GO_ANION_TRANSMEMBRANE_TRANSPORT	26	27.6449	0.931232	0.662932	1
GO_POSITIVE_REGULATION_OF_PROTEIN_LOCALIZATION_TO_CELL_SURFACE	2	1.32272	1.64055	0.389101	1
GO_PROTEIN_MODIFICATION_BY_SMALL_PROTEIN_CONJUGATION_OR_REMOVAL	99	105.818	0.92302	0.78171	1
GO_RENAL_VESICLE_DEVELOPMENT	1	1.71954	0.546492	0.841993	1
GO_REGULATION_OF_BODY_FLUID_LEVELS	65	52.7766	1.28501	0.0426214	0.454845
GO_REGULATION_OF_HORMONE_LEVELS	60	50.6603	1.22465	0.0908131	0.662896
GO_BONE_CELL_DEVELOPMENT	2	2.90999	0.655721	0.808198	1
GO_REGULATION_OF_DEFENSE_RESPONSE	103	79.7602	1.36847	0.00345733	0.111523
GO_NEGATIVE_REGULATION_OF_NEUROLOGICAL_SYSTEM_PROCESS	0	1.455	0	1	1
GO_PYRIMIDINE_NUCLEOSIDE_MONOPHOSPHATE_METABOLIC_PROCESS	3	1.85181	1.79012	0.279832	0.984052
GO_POSITIVE_REGULATION_OF_HEART_GROWTH	2	3.04226	0.624454	0.827764	1
GO_NEGATIVE_REGULATION_OF_LIPID_BIOSYNTHETIC_PROCESS	2	4.62953	0.397057	0.955976	1
GO_NEGATIVE_REGULATION_OF_PEPTIDE_SECRETION	4	6.08453	0.624115	0.87466	1
GO_VESICLE_TARGETING	16	9.39133	1.91481	0.0212746	0.313974
GO_REGULATION_OF_PROTEIN_EXPORT_FROM_NUCLEUS	9	4.23271	2.57307	0.0197747	0.301698
GO_LAYER_FORMATION_IN_CEREBRAL_CORTEX	2	1.85181	1.09347	0.570082	1
GO_POSITIVE_REGULATION_OF_ACTIN_CYTOSKELETON_REORGANIZATION	4	1.85181	2.62696	0.102881	0.685942
GO_SEX_DETERMINATION	0	2.24863	0	1	1
GO_OLIGOSACCHARIDE_CATABOLIC_PROCESS	0	1.32272	0	1	1
GO_B_CELL_PROLIFERATION	2	1.98408	1.00926	0.60883	1
GO_POSITIVE_REGULATION_OF_DNA_METABOLIC_PROCESS	20	21.0313	0.943394	0.63118	1
GO_PROTEASOME_ASSEMBLY	1	1.85181	0.504421	0.862909	1
GO_ESTABLISHMENT_OF_PROTEIN_LOCALIZATION_TO_ENDOPLASMIC_RETICULUM	19	12.9627	1.58269	0.054222	0.512273
GO_PYRIMIDINE_NUCLEOSIDE_TRIPHOSPHATE_BIOSYNTHETIC_PROCESS	1	2.11636	0.437106	0.896804	1
GO_NEGATIVE_REGULATION_OF_ENDOCYTOSIS	2	4.62953	0.397057	0.955976	1
GO_RESPONSE_TO_POTASSIUM_ION	3	1.32272	2.81371	0.135966	0.77245
GO_REGULATION_OF_LYMPHOCYTE_APOPTOTIC_PROCESS	8	5.95225	1.41989	0.238508	0.934891
GO_SMALL_MOLECULE_METABOLIC_PROCESS	277	199.599	1.54267	2.10276e-09	2.6378e-07
GO_THYMUS_DEVELOPMENT	6	5.15862	1.19326	0.413611	1
GO_NEGATIVE_REGULATION_OF_ADHERENS_JUNCTION_ORGANIZATION	2	1.98408	1.00926	0.60883	1
GO_HOMEOSTATIC_PROCESS	150	144.838	1.04429	0.330664	1
GO_CEREBELLAR_CORTEX_MORPHOGENESIS	6	3.43908	1.97065	0.119508	0.743388
GO_POSITIVE_REGULATION_OF_CYTOPLASMIC_TRANSPORT	26	32.9358	0.762086	0.923149	1
GO_MORPHOGENESIS_OF_AN_EPITHELIUM	28	45.2371	0.579696	0.998774	1
GO_OSTEOBLAST_DIFFERENTIATION	13	14.8145	0.860649	0.734814	1
GO_REGULATION_OF_STRIATED_MUSCLE_CELL_DIFFERENTIATION	12	8.99452	1.40792	0.181747	0.840952
GO_DEFENSE_RESPONSE_TO_VIRUS	15	16.2695	0.910516	0.672502	1
GO_SENSORY_PERCEPTION_OF_CHEMICAL_STIMULUS	9	19.0472	0.435068	0.997786	1
GO_REGULATION_OF_RUFFLE_ASSEMBLY	3	2.51317	1.23032	0.468876	1
GO_CELLULAR_PIGMENTATION	9	5.55544	1.79227	0.0948412	0.66472
GO_NEGATIVE_REGULATION_OF_CALCIUM_ION_DEPENDENT_EXOCYTOSIS	1	1.19045	0.819955	0.72119	1
GO_VACUOLAR_TRANSPORT	39	30.4226	1.34555	0.06026	0.5421
GO_NEGATIVE_REGULATION_OF_CELL_CELL_ADHESION	15	14.55	1.03606	0.491868	1
GO_POSITIVE_REGULATION_OF_VIRAL_RELEASE_FROM_HOST_CELL	5	1.85181	3.64982	0.028753	0.374563
GO_LEUKOCYTE_MEDIATED_CYTOTOXICITY	4	3.30681	1.24999	0.425831	1
GO_POSITIVE_REGULATION_OF_VACUOLAR_TRANSPORT	1	1.85181	0.504421	0.862909	1
GO_POSITIVE_REGULATION_OF_LYASE_ACTIVITY	9	6.87816	1.37454	0.244153	0.938116
GO_ENTRAINMENT_OF_CIRCADIAN_CLOCK_BY_PHOTOPERIOD	1	2.3809	0.38563	0.922322	1
GO_SUPEROXIDE_METABOLIC_PROCESS	7	3.30681	2.55579	0.0388698	0.435933
GO_ORGANIC_HYDROXY_COMPOUND_METABOLIC_PROCESS	57	52.7766	1.09585	0.284736	0.984052
GO_TELOMERE_MAINTENANCE_VIA_TELOMERE_LENGTHENING	5	3.30681	1.64142	0.228886	0.934891
GO_PHOTOTRANSDUCTION	2	3.43908	0.546288	0.876105	1
GO_REGULATION_OF_LIGASE_ACTIVITY	25	16.0049	1.71638	0.0146988	0.248916
GO_REGULATION_OF_OXIDOREDUCTASE_ACTIVITY	11	9.52361	1.18387	0.352868	1
GO_SULFATE_TRANSPORT	0	1.32272	0	1	1
GO_RESPONSE_TO_FOOD	1	2.3809	0.38563	0.922322	1
GO_REGULATION_OF_PROTEIN_INSERTION_INTO_MITOCHONDRIAL_MEMBRANE_INVOLVED_IN_APOPTOTIC_SIGNALING_PATHWAY	4	3.70362	1.09355	0.517142	1
GO_TELOMERE_ORGANIZATION	25	12.6981	2.32458	0.000556405	0.028339
GO_IMMUNE_SYSTEM_DEVELOPMENT	55	61.9034	0.870441	0.8475	1
GO_CAMP_BIOSYNTHETIC_PROCESS	4	1.85181	2.62696	0.102881	0.685942
GO_ALPHA_AMINO_ACID_CATABOLIC_PROCESS	10	10.5818	0.936876	0.626088	1
GO_CELLULAR_COMPONENT_MAINTENANCE	4	2.24863	2.02029	0.178759	0.83557
GO_REGULATION_OF_CARDIAC_MUSCLE_CELL_CONTRACTION	2	2.90999	0.655721	0.808198	1
GO_FC_GAMMA_RECEPTOR_SIGNALING_PATHWAY	13	8.99452	1.55377	0.107708	0.69553
GO_RRNA_METABOLIC_PROCESS	42	32.1422	1.3779	0.0407518	0.446608
GO_RESPIRATORY_SYSTEM_PROCESS	1	1.85181	0.504421	0.862909	1
GO_NEUROTRANSMITTER_TRANSPORT	25	18.7827	1.40629	0.0812303	0.621851
GO_REGULATION_OF_T_HELPER_CELL_DIFFERENTIATION	1	2.3809	0.38563	0.922322	1
GO_REGULATION_OF_VOLTAGE_GATED_CALCIUM_CHANNEL_ACTIVITY	4	3.30681	1.24999	0.425831	1
GO_PH_REDUCTION	10	4.23271	2.99059	0.0065253	0.156961
GO_POSITIVE_REGULATION_OF_TRIGLYCERIDE_LIPASE_ACTIVITY	1	0.925906	1.09343	0.629659	1
GO_MONOSACCHARIDE_CATABOLIC_PROCESS	10	7.01043	1.52795	0.15539	0.801777
GO_POSITIVE_REGULATION_OF_MRNA_METABOLIC_PROCESS	4	5.55544	0.689998	0.824519	1
GO_RESPONSE_TO_FUNGICIDE	3	1.455	2.46184	0.169439	0.826728
GO_NEGATIVE_REGULATION_BY_HOST_OF_VIRAL_TRANSCRIPTION	2	1.19045	1.87498	0.338474	1
GO_REGULATION_OF_EPIDERMAL_GROWTH_FACTOR_ACTIVATED_RECEPTOR_ACTIVITY	3	2.24863	1.40626	0.394783	1
GO_PROTEIN_NEDDYLATION	3	1.58727	2.1882	0.204942	0.887646
GO_POTASSIUM_ION_HOMEOSTASIS	3	1.98408	1.64084	0.318222	1
GO_HORMONE_TRANSPORT	10	8.06861	1.28758	0.28289	0.984052
GO_PROTEIN_CATABOLIC_PROCESS	77	68.1202	1.15874	0.134755	0.77245
GO_POSITIVE_REGULATION_OF_INTRACELLULAR_STEROID_HORMONE_RECEPTOR_SIGNALING_PATHWAY	2	1.32272	1.64055	0.389101	1
GO_NEGATIVE_REGULATION_OF_MYOTUBE_DIFFERENTIATION	3	1.98408	1.64084	0.318222	1
GO_INORGANIC_ANION_TRANSPORT	12	14.0209	0.836603	0.760565	1
GO_CARBOHYDRATE_PHOSPHORYLATION	3	2.51317	1.23032	0.468876	1
GO_PROTEIN_IMPORT	28	19.3118	1.56371	0.0264829	0.352446
GO_NUCLEOSIDE_BISPHOSPHATE_METABOLIC_PROCESS	7	4.23271	1.8394	0.121101	0.74917
GO_REGULATION_OF_INTRACELLULAR_STEROID_HORMONE_RECEPTOR_SIGNALING_PATHWAY	5	7.27498	0.655254	0.869331	1
GO_MAMMARY_GLAND_EPITHELIAL_CELL_DIFFERENTIATION	1	1.85181	0.504421	0.862909	1
GO_CELLULAR_RESPONSE_TO_GAMMA_RADIATION	3	2.51317	1.23032	0.468876	1
GO_REGULATION_OF_HEAT_GENERATION	2	1.58727	1.31229	0.48451	1
GO_REGULATION_OF_FIBROBLAST_MIGRATION	3	3.30681	0.894409	0.660718	1
GO_INDUCTION_OF_POSITIVE_CHEMOTAXIS	1	1.19045	0.819955	0.72119	1
GO_REGENERATION	17	17.5922	0.961104	0.59927	1
GO_EXTRINSIC_APOPTOTIC_SIGNALING_PATHWAY	17	11.3754	1.62097	0.0566016	0.526183
GO_REGULATION_OF_TRANSLATIONAL_ELONGATION	5	2.90999	1.93157	0.156433	0.801777
GO_CELL_MATRIX_ADHESION	8	13.3595	0.562755	0.965564	1
GO_PITUITARY_GLAND_DEVELOPMENT	1	4.23271	0.211274	0.989375	1
GO_MATING	4	3.96817	1.00927	0.574052	1
GO_DEVELOPMENTAL_INDUCTION	0	3.17454	0	1	1
GO_REGULATION_OF_TRANSFERASE_ACTIVITY	118	111.902	1.06689	0.277433	0.984052
GO_NEGATIVE_REGULATION_OF_ALCOHOL_BIOSYNTHETIC_PROCESS	2	1.85181	1.09347	0.570082	1
GO_CHROMOSOME_SEPARATION	2	1.85181	1.09347	0.570082	1
GO_GANGLIOSIDE_METABOLIC_PROCESS	1	3.04226	0.297886	0.961821	1
GO_TISSUE_HOMEOSTASIS	15	16.7986	0.877804	0.720247	1
GO_ANTIGEN_PROCESSING_AND_PRESENTATION_VIA_MHC_CLASS_IB	0	1.19045	0	1	1
GO_GAMMA_AMINOBUTYRIC_ACID_SIGNALING_PATHWAY	2	2.64545	0.728675	0.763047	1
GO_POSITIVE_REGULATION_OF_STEROL_TRANSPORT	2	1.58727	1.31229	0.48451	1
GO_ADAPTIVE_IMMUNE_RESPONSE_BASED_ON_SOMATIC_RECOMBINATION_OF_IMMUNE_RECEPTORS_BUILT_FROM_IMMUNOGLOBULIN_SUPERFAMILY_DOMAINS	22	12.8304	1.93357	0.00723859	0.166218
GO_CELL_CYCLE_ARREST	20	17.7245	1.15225	0.316029	1
GO_THYROID_HORMONE_METABOLIC_PROCESS	0	1.19045	0	1	1
GO_APOPTOTIC_CELL_CLEARANCE	4	3.17454	1.31257	0.39432	1
GO_MODIFICATION_OF_MORPHOLOGY_OR_PHYSIOLOGY_OF_OTHER_ORGANISM	16	10.7141	1.61921	0.0633696	0.54405
GO_RIBOSOME_ASSEMBLY	10	6.61361	1.64287	0.116778	0.732793
GO_NEGATIVE_REGULATION_OF_ACTIN_FILAMENT_DEPOLYMERIZATION	3	3.8359	0.756624	0.757592	1
GO_DNA_LIGATION_INVOLVED_IN_DNA_REPAIR	2	1.58727	1.31229	0.48451	1
GO_REGULATION_OF_CELL_JUNCTION_ASSEMBLY	8	8.46543	0.936934	0.623957	1
GO_HYPEROSMOTIC_RESPONSE	1	1.98408	0.46836	0.881057	1
GO_REGULATION_OF_SMAD_PROTEIN_IMPORT_INTO_NUCLEUS	0	1.85181	0	1	1
GO_NEGATIVE_REGULATION_OF_NATURAL_KILLER_CELL_MEDIATED_IMMUNITY	1	1.19045	0.819955	0.72119	1
GO_ARTERY_DEVELOPMENT	5	8.72997	0.536691	0.947828	1
GO_PROTEIN_DEALKYLATION	2	3.57135	0.524401	0.88921	1
GO_NEGATIVE_REGULATION_OF_DENDRITE_MORPHOGENESIS	2	1.98408	1.00926	0.60883	1
GO_NEGATIVE_REGULATION_OF_TYPE_I_INTERFERON_PRODUCTION	5	4.62953	1.0936	0.500733	1
GO_EXTRACELLULAR_MATRIX_ASSEMBLY	1	1.85181	0.504421	0.862909	1
GO_POSTREPLICATION_REPAIR	4	6.61361	0.56969	0.911901	1
GO_SKELETAL_SYSTEM_DEVELOPMENT	30	49.2053	0.569652	0.999396	1
GO_ORGANOPHOSPHATE_METABOLIC_PROCESS	171	103.966	1.89286	1.03606e-11	1.71178e-09
GO_CARDIAC_MYOFIBRIL_ASSEMBLY	0	1.71954	0	1	1
GO_REGULATION_OF_HEART_CONTRACTION	28	25.264	1.12848	0.308564	1
GO_CELLULAR_AMINO_ACID_BIOSYNTHETIC_PROCESS	8	10.5818	0.727939	0.846988	1
GO_CRANIAL_NERVE_MORPHOGENESIS	3	2.24863	1.40626	0.394783	1
GO_ACTIVATION_OF_JUN_KINASE_ACTIVITY	6	4.23271	1.51523	0.2425	0.934891
GO_REGULATION_OF_BROWN_FAT_CELL_DIFFERENTIATION	0	1.32272	0	1	1
GO_FIBRIL_ORGANIZATION	0	2.24863	0	1	1
GO_LONG_CHAIN_FATTY_ACID_METABOLIC_PROCESS	10	9.92042	1.0093	0.540618	1
GO_MONOVALENT_INORGANIC_CATION_TRANSPORT	79	47.618	1.87532	2.93243e-06	0.000268436
GO_RELAXATION_OF_CARDIAC_MUSCLE	3	1.71954	1.96934	0.241914	0.934891
GO_POSITIVE_REGULATION_OF_BEHAVIOR	0	2.77772	0	1	1
GO_CALCIUM_MEDIATED_SIGNALING_USING_INTRACELLULAR_CALCIUM_SOURCE	2	1.32272	1.64055	0.389101	1
GO_NEURAL_TUBE_DEVELOPMENT	13	17.0631	0.733643	0.886333	1
GO_POLYSACCHARIDE_METABOLIC_PROCESS	10	9.52361	1.05836	0.486142	1
GO_REGULATION_OF_INTRACELLULAR_SIGNAL_TRANSDUCTION	177	188.885	0.921981	0.844156	1
GO_CYCLIC_NUCLEOTIDE_METABOLIC_PROCESS	12	6.61361	2.07736	0.0271214	0.358129
GO_POSITIVE_REGULATION_OF_T_CELL_PROLIFERATION	12	8.99452	1.40792	0.181747	0.840952
GO_MULTICELLULAR_ORGANISMAL_MOVEMENT	3	4.62953	0.61451	0.85969	1
GO_CLATHRIN_COAT_ASSEMBLY	0	1.455	0	1	1
GO_NEGATIVE_REGULATION_OF_MEIOTIC_NUCLEAR_DIVISION	1	1.05818	0.937133	0.678666	1
GO_VASCULAR_SMOOTH_MUSCLE_CELL_DIFFERENTIATION	2	1.32272	1.64055	0.389101	1
GO_POSITIVE_REGULATION_OF_BIOSYNTHETIC_PROCESS	174	201.186	0.834442	0.987133	1
GO_NEGATIVE_REGULATION_OF_NITROGEN_COMPOUND_METABOLIC_PROCESS	178	170.631	1.05447	0.276486	0.984052
GO_DNA_INTEGRATION	1	1.19045	0.819955	0.72119	1
GO_CELL_ACTIVATION	68	58.4644	1.19882	0.10097	0.685942
GO_REGULATION_OF_MYELINATION	2	3.70362	0.504198	0.901018	1
GO_NEGATIVE_REGULATION_OF_JUN_KINASE_ACTIVITY	2	1.71954	1.19291	0.528618	1
GO_REGULATION_OF_AXON_GUIDANCE	3	5.02635	0.561724	0.894899	1
GO_REGULATION_OF_DOPAMINE_SECRETION	4	2.90999	1.4586	0.330708	1
GO_RESPONSE_TO_COPPER_ION	4	3.30681	1.24999	0.425831	1
GO_REGULATION_OF_CIRCADIAN_SLEEP_WAKE_CYCLE	1	2.64545	0.344991	0.941532	1
GO_NEGATIVE_REGULATION_OF_CELLULAR_PROTEIN_CATABOLIC_PROCESS	7	6.87816	1.02054	0.541674	1
GO_REGULATION_OF_DOUBLE_STRAND_BREAK_REPAIR_VIA_HOMOLOGOUS_RECOMBINATION	1	2.11636	0.437106	0.896804	1
GO_RESPONSE_TO_AXON_INJURY	9	5.42316	1.84838	0.0838869	0.627207
GO_REGULATION_OF_VACUOLE_ORGANIZATION	5	5.15862	0.964649	0.601158	1
GO_CIRCADIAN_REGULATION_OF_GENE_EXPRESSION	3	7.01043	0.392804	0.977856	1
GO_RETINOL_METABOLIC_PROCESS	2	2.77772	0.690278	0.786673	1
GO_OXALOACETATE_METABOLIC_PROCESS	1	1.455	0.655876	0.790106	1
GO_NEGATIVE_REGULATION_OF_TUMOR_NECROSIS_FACTOR_MEDIATED_SIGNALING_PATHWAY	4	1.58727	3.28388	0.0629293	0.54405
GO_NEGATIVE_REGULATION_OF_EXOCYTOSIS	2	3.30681	0.570078	0.861582	1
GO_INTRACELLULAR_STEROID_HORMONE_RECEPTOR_SIGNALING_PATHWAY	6	8.20088	0.702082	0.845856	1
GO_REGULATION_OF_WNT_SIGNALING_PATHWAY	33	37.3008	0.867476	0.801058	1
GO_NEGATIVE_REGULATION_OF_CELL_JUNCTION_ASSEMBLY	4	2.51317	1.75065	0.23707	0.934891
GO_ANTIGEN_PROCESSING_AND_PRESENTATION_OF_PEPTIDE_ANTIGEN	41	21.5604	2.22718	2.81581e-05	0.002051
GO_HIPPO_SIGNALING	0	3.43908	0	1	1
GO_NEGATIVE_REGULATION_OF_EPITHELIAL_TO_MESENCHYMAL_TRANSITION	0	2.64545	0	1	1
GO_REGULATION_OF_MEMBRANE_DEPOLARIZATION	6	4.7618	1.31285	0.338887	1
GO_AMINO_SUGAR_BIOSYNTHETIC_PROCESS	0	1.455	0	1	1
GO_REGULATION_OF_NERVOUS_SYSTEM_DEVELOPMENT	65	89.0193	0.692335	0.998437	1
GO_REGULATION_OF_ESTABLISHMENT_OF_PROTEIN_LOCALIZATION_TO_CHROMOSOME	0	1.32272	0	1	1
GO_REGULATION_OF_CARDIAC_MUSCLE_CELL_DIFFERENTIATION	5	2.11636	2.98609	0.0501418	0.484537
GO_POSITIVE_REGULATION_OF_DIGESTIVE_SYSTEM_PROCESS	2	1.32272	1.64055	0.389101	1
GO_INTRINSIC_APOPTOTIC_SIGNALING_PATHWAY_IN_RESPONSE_TO_DNA_DAMAGE	12	8.5977	1.48791	0.144017	0.800306
GO_TETRAPYRROLE_BIOSYNTHETIC_PROCESS	5	3.43908	1.56316	0.254928	0.962309
GO_NUCLEOSIDE_PHOSPHATE_BIOSYNTHETIC_PROCESS	33	22.0895	1.62479	0.0111942	0.217004
GO_PROTEIN_LIPID_COMPLEX_ASSEMBLY	0	2.11636	0	1	1
GO_POSITIVE_REGULATION_OF_SODIUM_ION_TRANSPORT	3	4.23271	0.678217	0.814528	1
GO_DETECTION_OF_OTHER_ORGANISM	4	1.58727	3.28388	0.0629293	0.54405
GO_ESTABLISHMENT_OF_LOCALIZATION_IN_CELL	265	202.509	1.42375	1.04237e-06	0.000102333
GO_G_PROTEIN_COUPLED_GLUTAMATE_RECEPTOR_SIGNALING_PATHWAY	1	1.58727	0.596212	0.817887	1
GO_NEURAL_RETINA_DEVELOPMENT	4	5.42316	0.708695	0.809648	1
GO_CLEAVAGE_INVOLVED_IN_RRNA_PROCESSING	4	2.3809	1.87577	0.207323	0.887741
GO_REGULATION_OF_EXIT_FROM_MITOSIS	4	1.98408	2.38777	0.126275	0.757505
GO_FORELIMB_MORPHOGENESIS	4	3.8359	1.04972	0.546062	1
GO_ASPARTATE_FAMILY_AMINO_ACID_BIOSYNTHETIC_PROCESS	0	2.90999	0	1	1
GO_MANGANESE_ION_TRANSPORT	1	1.58727	0.596212	0.817887	1
GO_POSITIVE_REGULATION_OF_HISTONE_H3_K4_METHYLATION	1	1.71954	0.546492	0.841993	1
GO_NEURON_PROJECTION_DEVELOPMENT	54	65.8716	0.792826	0.954645	1
GO_MALE_GAMETE_GENERATION	46	43.6499	1.0639	0.37408	1
GO_POSITIVE_REGULATION_OF_FIBROBLAST_MIGRATION	2	1.19045	1.87498	0.338474	1
GO_NEGATIVE_REGULATION_OF_RESPONSE_TO_OXIDATIVE_STRESS	10	4.23271	2.99059	0.0065253	0.156961
GO_CHAPERONE_MEDIATED_PROTEIN_COMPLEX_ASSEMBLY	2	1.71954	1.19291	0.528618	1
GO_ORGANELLE_TRANSPORT_ALONG_MICROTUBULE	11	7.01043	1.72164	0.083756	0.627207
GO_CHONDROCYTE_DEVELOPMENT	2	2.51317	0.771589	0.73718	1
GO_MEMBRANE_RAFT_ORGANIZATION	1	1.98408	0.46836	0.881057	1
GO_MITOTIC_SISTER_CHROMATID_SEGREGATION	15	10.0527	1.61726	0.0710348	0.588251
GO_MICROTUBULE_NUCLEATION	7	2.3809	4.18452	0.00589253	0.14894
GO_ESTABLISHMENT_OF_PROTEIN_LOCALIZATION_TO_ORGANELLE	69	44.4435	1.71757	0.000111241	0.00746089
GO_NEGATIVE_REGULATION_OF_ACUTE_INFLAMMATORY_RESPONSE	2	1.32272	1.64055	0.389101	1
GO_REGULATION_OF_SEQUESTERING_OF_CALCIUM_ION	14	12.1691	1.17857	0.329412	1
GO_REGULATION_OF_MEMBRANE_LIPID_METABOLIC_PROCESS	1	1.71954	0.546492	0.841993	1
GO_XENOPHAGY	22	12.4336	2.01449	0.00489735	0.137073
GO_DRUG_TRANSMEMBRANE_TRANSPORT	4	1.58727	3.28388	0.0629293	0.54405
GO_POSITIVE_REGULATION_OF_MEMBRANE_DEPOLARIZATION	3	1.19045	3.28285	0.10511	0.686154
GO_MYD88_DEPENDENT_TOLL_LIKE_RECEPTOR_SIGNALING_PATHWAY	4	3.70362	1.09355	0.517142	1
GO_REGULATION_OF_PROTEIN_POLYMERIZATION	29	20.899	1.48101	0.040859	0.446608
GO_REGULATION_OF_PROTEIN_TARGETING_TO_MEMBRANE	4	2.77772	1.5445	0.299021	1
GO_KIDNEY_EPITHELIUM_DEVELOPMENT	2	14.4177	0.121836	0.999997	1
GO_HISTONE_H2A_UBIQUITINATION	4	2.11636	2.18873	0.151652	0.801777
GO_TOOTH_MINERALIZATION	0	1.455	0	1	1
GO_REGULATION_OF_HAIR_CYCLE	2	2.64545	0.728675	0.763047	1
GO_NEGATIVE_REGULATION_OF_BONE_REMODELING	2	1.58727	1.31229	0.48451	1
GO_POSITIVE_REGULATION_OF_RECEPTOR_MEDIATED_ENDOCYTOSIS	5	5.68771	0.862903	0.68904	1
GO_ESTABLISHMENT_OF_MITOTIC_SPINDLE_ORIENTATION	2	2.11636	0.937105	0.644854	1
GO_POSITIVE_REGULATION_OF_PROTEIN_OLIGOMERIZATION	3	2.11636	1.51453	0.356661	1
GO_SPINDLE_CHECKPOINT	4	2.64545	1.64113	0.267724	0.98243
GO_POSITIVE_REGULATION_OF_STAT_CASCADE	7	5.95225	1.20909	0.385151	1
GO_LEUKOTRIENE_BIOSYNTHETIC_PROCESS	6	2.3809	3.28595	0.0239701	0.334791
GO_POSITIVE_REGULATION_OF_SUBSTRATE_ADHESION_DEPENDENT_CELL_SPREADING	2	2.90999	0.655721	0.808198	1
GO_POSITIVE_REGULATION_OF_THYMOCYTE_AGGREGATION	0	0.925906	0	1	1
GO_CATECHOLAMINE_METABOLIC_PROCESS	5	4.62953	1.0936	0.500733	1
GO_POSITIVE_REGULATION_OF_PROTEIN_COMPLEX_DISASSEMBLY	6	3.04226	2.3189	0.0734882	0.595987
GO_BLASTOCYST_FORMATION	6	3.17454	2.18981	0.0874947	0.643583
GO_REGULATION_OF_WATER_LOSS_VIA_SKIN	0	1.32272	0	1	1
GO_NEGATIVE_REGULATION_OF_REGULATED_SECRETORY_PATHWAY	2	2.51317	0.771589	0.73718	1
GO_CELL_DIFFERENTIATION_INVOLVED_IN_METANEPHROS_DEVELOPMENT	0	1.455	0	1	1
GO_POSITIVE_REGULATION_OF_ALCOHOL_BIOSYNTHETIC_PROCESS	2	2.3809	0.819873	0.708937	1
GO_REGULATION_OF_EPITHELIAL_CELL_DIFFERENTIATION_INVOLVED_IN_KIDNEY_DEVELOPMENT	0	1.58727	0	1	1
GO_MAGNESIUM_ION_TRANSPORT	0	1.58727	0	1	1
GO_PYRIMIDINE_RIBONUCLEOSIDE_METABOLIC_PROCESS	2	2.77772	0.690278	0.786673	1
GO_PROTEIN_LOCALIZATION_TO_CENTROSOME	0	1.98408	0	1	1
GO_POSITIVE_REGULATION_OF_B_CELL_PROLIFERATION	5	3.57135	1.49201	0.281637	0.984052
GO_POSITIVE_REGULATION_OF_ORGANELLE_ORGANIZATION	87	67.4589	1.36347	0.00704669	0.163474
GO_MUSCLE_CELL_PROLIFERATION	0	2.3809	0	1	1
GO_VENTRAL_SPINAL_CORD_INTERNEURON_SPECIFICATION	0	1.32272	0	1	1
GO_AMINO_ACID_TRANSMEMBRANE_TRANSPORT	10	7.80407	1.34031	0.248289	0.948624
GO_CELLULAR_RESPONSE_TO_ACID_CHEMICAL	22	19.444	1.15611	0.299947	1
GO_PHAGOCYTOSIS_ENGULFMENT	3	2.24863	1.40626	0.394783	1
GO_REGULATION_OF_TOLERANCE_INDUCTION	1	1.98408	0.46836	0.881057	1
GO_REGULATION_OF_CORTICOSTEROID_HORMONE_SECRETION	1	1.58727	0.596212	0.817887	1
GO_CELLULAR_SENESCENCE	3	4.10044	0.702486	0.796944	1
GO_SULFATION	3	1.455	2.46184	0.169439	0.826728
GO_REGULATION_OF_MEIOTIC_CELL_CYCLE	5	3.8359	1.3675	0.336395	1
GO_DNA_DEALKYLATION	2	1.85181	1.09347	0.570082	1
GO_ACTIN_FILAMENT_BASED_MOVEMENT	11	10.8463	1.01645	0.529184	1
GO_POSITIVE_REGULATION_OF_EPITHELIAL_CELL_PROLIFERATION	12	17.1954	0.66534	0.936588	1
GO_SARCOMERE_ORGANIZATION	0	2.90999	0	1	1
GO_POSITIVE_REGULATION_OF_B_CELL_MEDIATED_IMMUNITY	3	2.77772	1.09351	0.538599	1
GO_OVULATION_CYCLE	9	12.0368	0.718891	0.86618	1
GO_NEGATIVE_REGULATION_OF_NITRIC_OXIDE_METABOLIC_PROCESS	0	1.32272	0	1	1
GO_VENTRICULAR_SYSTEM_DEVELOPMENT	7	3.30681	2.55579	0.0388698	0.435933
GO_ADULT_LOCOMOTORY_BEHAVIOR	14	9.52361	1.58713	0.0875022	0.643583
GO_REGULATION_OF_ACTIVATED_T_CELL_PROLIFERATION	3	3.8359	0.756624	0.757592	1
GO_POSITIVE_REGULATION_OF_HOMEOSTATIC_PROCESS	25	24.2058	1.03844	0.463824	1
GO_RESPONSE_TO_GRAVITY	2	0.925906	2.6255	0.234326	0.934891
GO_REGULATION_OF_IMMUNOGLOBULIN_SECRETION	1	1.85181	0.504421	0.862909	1
GO_ACETYL_COA_METABOLIC_PROCESS	5	2.90999	1.93157	0.156433	0.801777
GO_CREATINE_METABOLIC_PROCESS	1	1.32272	0.728797	0.758088	1
GO_REGULATION_OF_CELLULAR_COMPONENT_BIOGENESIS	98	91.1356	1.09189	0.230598	0.934891
GO_POSITIVE_REGULATION_OF_MACROPHAGE_DERIVED_FOAM_CELL_DIFFERENTIATION	0	1.19045	0	1	1
GO_IRON_ION_TRANSPORT	16	7.01043	2.84992	0.000986666	0.0436842
GO_REGULATION_OF_RECEPTOR_BINDING	2	1.98408	1.00926	0.60883	1
GO_POSITIVE_REGULATION_OF_POTASSIUM_ION_TRANSPORT	5	4.7618	1.05823	0.526837	1
GO_POSITIVE_REGULATION_OF_NERVOUS_SYSTEM_DEVELOPMENT	32	51.4539	0.582015	0.999311	1
GO_REGULATION_OF_CARDIAC_MUSCLE_CELL_PROLIFERATION	3	3.57135	0.819791	0.712292	1
GO_CELLULAR_RESPONSE_TO_OXYGEN_CONTAINING_COMPOUND	105	89.9452	1.20774	0.0484451	0.482599
GO_REGULATION_OF_INTERLEUKIN_10_SECRETION	3	1.32272	2.81371	0.135966	0.77245
GO_REGULATION_OF_LAMELLIPODIUM_ASSEMBLY	3	2.77772	1.09351	0.538599	1
GO_CELLULAR_KETONE_METABOLIC_PROCESS	13	8.06861	1.78121	0.0532475	0.50518
GO_CRANIAL_NERVE_DEVELOPMENT	3	4.10044	0.702486	0.796944	1
GO_WNT_SIGNALING_PATHWAY_CALCIUM_MODULATING_PATHWAY	5	4.49726	1.13132	0.474088	1
GO_EPIDERMAL_GROWTH_FACTOR_RECEPTOR_SIGNALING_PATHWAY	4	6.08453	0.624115	0.87466	1
GO_CELL_PROLIFERATION_IN_FOREBRAIN	2	3.04226	0.624454	0.827764	1
GO_RESPONSE_TO_MURAMYL_DIPEPTIDE	0	1.71954	0	1	1
GO_REGULATION_OF_POSITIVE_CHEMOTAXIS	3	2.64545	1.15786	0.504373	1
GO_REGULATION_OF_IMMUNE_RESPONSE	109	85.7124	1.34348	0.00439103	0.12766
GO_NEGATIVE_REGULATION_OF_NOTCH_SIGNALING_PATHWAY	3	3.17454	0.937076	0.632532	1
GO_MEMBRANE_LIPID_CATABOLIC_PROCESS	2	2.90999	0.655721	0.808198	1
GO_POSITIVE_REGULATION_OF_NEUROBLAST_PROLIFERATION	3	2.24863	1.40626	0.394783	1
GO_CARTILAGE_MORPHOGENESIS	2	1.32272	1.64055	0.389101	1
GO_PEPTIDE_SECRETION	9	6.48134	1.47793	0.192608	0.87742
GO_THIOESTER_METABOLIC_PROCESS	11	9.92042	1.12813	0.405998	1
GO_NEGATIVE_REGULATION_OF_INTRINSIC_APOPTOTIC_SIGNALING_PATHWAY_IN_RESPONSE_TO_DNA_DAMAGE	3	3.30681	0.894409	0.660718	1
GO_REGULATION_OF_T_HELPER_2_CELL_DIFFERENTIATION	1	1.32272	0.728797	0.758088	1
GO_NEGATIVE_REGULATION_OF_CELLULAR_AMIDE_METABOLIC_PROCESS	16	15.3436	1.04999	0.469549	1
GO_PURINE_RIBONUCLEOSIDE_BISPHOSPHATE_METABOLIC_PROCESS	2	1.98408	1.00926	0.60883	1
GO_PEPTIDYL_CYSTEINE_MODIFICATION	3	2.51317	1.23032	0.468876	1
GO_LEUKOCYTE_DIFFERENTIATION	24	29.629	0.784904	0.890752	1
GO_RESPONSE_TO_EXOGENOUS_DSRNA	5	3.8359	1.3675	0.336395	1
GO_MORPHOGENESIS_OF_EMBRYONIC_EPITHELIUM	9	15.2113	0.555208	0.975018	1
GO_SKELETAL_MUSCLE_CONTRACTION	2	3.30681	0.570078	0.861582	1
GO_POSITIVE_REGULATION_OF_HORMONE_METABOLIC_PROCESS	2	1.32272	1.64055	0.389101	1
GO_TONGUE_DEVELOPMENT	2	2.24863	0.874552	0.678197	1
GO_BONE_GROWTH	2	1.71954	1.19291	0.528618	1
GO_ACTIN_POLYMERIZATION_OR_DEPOLYMERIZATION	4	4.62953	0.846221	0.698029	1
GO_UV_PROTECTION	2	1.455	1.45818	0.437915	1
GO_PROTEIN_MODIFICATION_BY_SMALL_PROTEIN_REMOVAL	13	14.1531	0.906696	0.671989	1
GO_REGULATION_OF_NITRIC_OXIDE_BIOSYNTHETIC_PROCESS	5	6.08453	0.799578	0.745659	1
GO_PHOSPHATIDYLGLYCEROL_METABOLIC_PROCESS	2	3.17454	0.59603	0.845512	1
GO_PYRIMIDINE_NUCLEOSIDE_BIOSYNTHETIC_PROCESS	4	3.70362	1.09355	0.517142	1
GO_TRANSLATIONAL_TERMINATION	39	12.1691	4.89516	4.39258e-12	7.83036e-10
GO_CYTOKINETIC_PROCESS	1	1.85181	0.504421	0.862909	1
GO_ENDOCARDIAL_CUSHION_MORPHOGENESIS	0	2.64545	0	1	1
GO_REGULATION_OF_INNATE_IMMUNE_RESPONSE	49	38.0944	1.35273	0.0372678	0.430806
GO_VESICLE_MEDIATED_TRANSPORT	163	141.399	1.1945	0.0260638	0.347552
GO_INTERLEUKIN_1_PRODUCTION	0	1.71954	0	1	1
GO_MODULATION_BY_HOST_OF_VIRAL_PROCESS	3	2.3809	1.31243	0.432275	1
GO_REGULATION_OF_DNA_REPAIR	8	9.12679	0.859875	0.708508	1
GO_REGULATION_OF_MEMBRANE_LIPID_DISTRIBUTION	3	4.10044	0.702486	0.796944	1
GO_REFLEX	1	2.24863	0.409759	0.910467	1
GO_LEUKOCYTE_MEDIATED_IMMUNITY	28	16.2695	1.94544	0.00253089	0.0902329
GO_ORGANOPHOSPHATE_BIOSYNTHETIC_PROCESS	62	52.6444	1.21653	0.0943737	0.66472
GO_NEGATIVE_REGULATION_OF_SERINE_TYPE_PEPTIDASE_ACTIVITY	0	0.661361	0	1	1
GO_PROTEIN_LOCALIZATION_TO_CELL_PERIPHERY	18	19.0472	0.936646	0.639137	1
GO_REGULATION_OF_PROTEIN_GLYCOSYLATION	0	1.58727	0	1	1
GO_NEGATIVE_REGULATION_OF_FIBROBLAST_PROLIFERATION	2	3.43908	0.546288	0.876105	1
GO_REGULATION_OF_MUSCLE_TISSUE_DEVELOPMENT	15	11.7722	1.33198	0.192997	0.878606
GO_ORGANIC_ACID_BIOSYNTHETIC_PROCESS	39	30.6872	1.33143	0.0670671	0.561573
GO_NEGATIVE_REGULATION_OF_DNA_DEPENDENT_DNA_REPLICATION	3	1.98408	1.64084	0.318222	1
GO_REGULATION_OF_LEUKOCYTE_MIGRATION	19	14.6822	1.35785	0.14224	0.792377
GO_ORGAN_MATURATION	1	1.98408	0.46836	0.881057	1
GO_REGULATION_OF_CELLULAR_RESPONSE_TO_HEAT	12	9.65588	1.29208	0.253528	0.962309
GO_POSITIVE_REGULATION_OF_ACUTE_INFLAMMATORY_RESPONSE	4	2.90999	1.4586	0.330708	1
GO_GASTRULATION_WITH_MOUTH_FORMING_SECOND	0	3.04226	0	1	1
GO_ENDOCARDIUM_DEVELOPMENT	1	1.455	0.655876	0.790106	1
GO_ENDOTHELIAL_CELL_DIFFERENTIATION	5	8.99452	0.519582	0.956293	1
GO_NEGATIVE_REGULATION_OF_CELLULAR_PROTEIN_LOCALIZATION	12	16.0049	0.720722	0.891185	1
GO_INSEMINATION	2	1.05818	2.18766	0.286616	0.984052
GO_REGULATION_OF_NUCLEOBASE_CONTAINING_COMPOUND_TRANSPORT	0	1.58727	0	1	1
GO_PHOSPHATIDYLINOSITOL_3_PHOSPHATE_BIOSYNTHETIC_PROCESS	5	5.29089	0.937019	0.624406	1
GO_CYCLIC_NUCLEOTIDE_CATABOLIC_PROCESS	4	2.24863	2.02029	0.178759	0.83557
GO_RESPONSE_TO_EPIDERMAL_GROWTH_FACTOR	4	3.57135	1.14112	0.487386	1
GO_POSITIVE_REGULATION_OF_TRANSMEMBRANE_TRANSPORT	13	14.8145	0.860649	0.734814	1
GO_REGULATION_OF_NUCLEOTIDE_CATABOLIC_PROCESS	6	4.7618	1.31285	0.338887	1
GO_POSITIVE_REGULATION_OF_CARBOHYDRATE_METABOLIC_PROCESS	11	8.33315	1.38962	0.204935	0.887646
GO_WNT_SIGNALING_PATHWAY	40	41.798	0.94984	0.643612	1
GO_REGULATION_OF_NEUROTRANSMITTER_LEVELS	29	23.1477	1.30703	0.116831	0.732793
GO_POSITIVE_REGULATION_OF_STRESS_ACTIVATED_PROTEIN_KINASE_SIGNALING_CASCADE	16	15.8727	1.00932	0.527099	1
GO_PEPTIDYL_ARGININE_MODIFICATION	1	1.71954	0.546492	0.841993	1
GO_SPECIFICATION_OF_ORGAN_IDENTITY	1	1.71954	0.546492	0.841993	1
GO_REGULATION_OF_CELLULAR_AMINE_METABOLIC_PROCESS	19	10.9786	1.95572	0.0108716	0.214082
GO_RRNA_TRANSCRIPTION	2	2.11636	0.937105	0.644854	1
GO_POSITIVE_REGULATION_OF_LIPID_TRANSPORT	4	5.55544	0.689998	0.824519	1
GO_ANATOMICAL_STRUCTURE_ARRANGEMENT	2	1.58727	1.31229	0.48451	1
GO_EPITHELIAL_TO_MESENCHYMAL_TRANSITION	5	6.48134	0.74491	0.794267	1
GO_PATHWAY_RESTRICTED_SMAD_PROTEIN_PHOSPHORYLATION	0	1.58727	0	1	1
GO_SINGLE_ORGANISM_MEMBRANE_BUDDING	15	9.12679	1.82778	0.0339931	0.405403
GO_NEGATIVE_REGULATION_OF_MAPK_CASCADE	16	17.5922	0.896352	0.696693	1
GO_SPONGIOTROPHOBLAST_LAYER_DEVELOPMENT	1	1.58727	0.596212	0.817887	1
GO_NEGATIVE_REGULATION_OF_NERVOUS_SYSTEM_DEVELOPMENT	21	32.0099	0.619781	0.98947	1
GO_HISTONE_H2A_MONOUBIQUITINATION	4	1.58727	3.28388	0.0629293	0.54405
GO_REGULATION_OF_EXTRACELLULAR_MATRIX_ORGANIZATION	5	3.57135	1.49201	0.281637	0.984052
GO_CELL_DIFFERENTIATION_IN_SPINAL_CORD	0	4.89407	0	1	1
GO_MITOTIC_G2_M_TRANSITION_CHECKPOINT	2	2.3809	0.819873	0.708937	1
GO_POSITIVE_REGULATION_OF_INTERLEUKIN_8_SECRETION	1	1.32272	0.728797	0.758088	1
GO_PYRIMIDINE_NUCLEOBASE_METABOLIC_PROCESS	2	2.51317	0.771589	0.73718	1
GO_RNA_METHYLATION	8	6.48134	1.28102	0.318538	1
GO_PURINE_CONTAINING_COMPOUND_SALVAGE	4	1.98408	2.38777	0.126275	0.757505
GO_INNER_EAR_RECEPTOR_STEREOCILIUM_ORGANIZATION	2	2.51317	0.771589	0.73718	1
GO_NEGATIVE_REGULATION_OF_CATION_TRANSMEMBRANE_TRANSPORT	8	7.1427	1.14137	0.423858	1
GO_REGULATION_OF_PHOSPHOLIPID_METABOLIC_PROCESS	4	7.53952	0.494212	0.954007	1
GO_NEGATIVE_REGULATION_OF_CYTOPLASMIC_TRANSPORT	12	14.2854	0.819052	0.782573	1
GO_POSITIVE_REGULATION_OF_CELLULAR_RESPONSE_TO_TRANSFORMING_GROWTH_FACTOR_BETA_STIMULUS	2	2.90999	0.655721	0.808198	1
GO_AXON_REGENERATION	3	2.90999	1.03587	0.571424	1
GO_MICROTUBULE_BASED_PROCESS	72	58.9934	1.27172	0.0409135	0.446608
GO_CALCIUM_MEDIATED_SIGNALING	8	9.39133	0.832451	0.738588	1
GO_LOW_DENSITY_LIPOPROTEIN_PARTICLE_CLEARANCE	0	1.19045	0	1	1
GO_SPERM_MOTILITY	3	3.70362	0.786942	0.73571	1
GO_NEGATIVE_REGULATION_OF_SEQUENCE_SPECIFIC_DNA_BINDING_TRANSCRIPTION_FACTOR_ACTIVITY	15	16.0049	0.927829	0.647022	1
GO_NEGATIVE_REGULATION_OF_PROTEIN_CATABOLIC_PROCESS	13	12.4336	1.05319	0.477031	1
GO_CELLULAR_AMINO_ACID_METABOLIC_PROCESS	44	38.7558	1.16241	0.202675	0.887646
GO_POSITIVE_REGULATION_OF_DNA_BINDING	6	4.89407	1.27042	0.363744	1
GO_NUCLEOTIDE_TRANSPORT	2	3.17454	0.59603	0.845512	1
GO_REGULATION_OF_HAIR_FOLLICLE_DEVELOPMENT	1	1.71954	0.546492	0.841993	1
GO_CRISTAE_FORMATION	4	1.455	3.75278	0.0467065	0.474993
GO_SYNAPTIC_VESICLE_RECYCLING	5	3.04226	1.82404	0.179474	0.83557
GO_POSITIVE_REGULATION_OF_NUCLEOSIDE_METABOLIC_PROCESS	5	3.17454	1.72793	0.203679	0.887646
GO_DORSAL_VENTRAL_PATTERN_FORMATION	6	9.78815	0.577712	0.938331	1
GO_REGULATION_OF_VITAMIN_METABOLIC_PROCESS	1	1.19045	0.819955	0.72119	1
GO_AEROBIC_RESPIRATION	11	6.48134	1.90329	0.0520316	0.500657
GO_CELLULAR_RESPONSE_TO_INSULIN_STIMULUS	25	17.7245	1.51033	0.0461483	0.474993
GO_SEQUESTERING_OF_METAL_ION	0	1.19045	0	1	1
GO_COPPER_ION_TRANSPORT	3	2.24863	1.40626	0.394783	1
GO_MEMBRANE_ASSEMBLY	1	3.17454	0.284915	0.966878	1
GO_REGULATION_OF_DNA_DAMAGE_RESPONSE_SIGNAL_TRANSDUCTION_BY_P53_CLASS_MEDIATOR	4	3.43908	1.19308	0.456905	1
GO_LIPID_DIGESTION	0	1.98408	0	1	1
GO_POSITIVE_REGULATION_OF_CELLULAR_COMPONENT_ORGANIZATION	146	134.389	1.10803	0.144457	0.801198
GO_POSITIVE_REGULATION_OF_G1_S_TRANSITION_OF_MITOTIC_CELL_CYCLE	4	3.17454	1.31257	0.39432	1
GO_POSITIVE_REGULATION_OF_GENE_EXPRESSION	173	194.969	0.861548	0.966261	1
GO_NEUROMUSCULAR_PROCESS_CONTROLLING_BALANCE	4	5.95225	0.639381	0.863442	1
GO_ORGAN_OR_TISSUE_SPECIFIC_IMMUNE_RESPONSE	2	2.3809	0.819873	0.708937	1
GO_REGULATION_OF_CARDIAC_MUSCLE_CONTRACTION_BY_REGULATION_OF_THE_RELEASE_OF_SEQUESTERED_CALCIUM_ION	2	2.51317	0.771589	0.73718	1
GO_NEGATIVE_REGULATION_OF_ORGANELLE_ASSEMBLY	6	2.64545	2.81616	0.0397419	0.440608
GO_RESPONSE_TO_INTERFERON_BETA	3	2.3809	1.31243	0.432275	1
GO_REGULATION_OF_ORGAN_FORMATION	2	3.70362	0.504198	0.901018	1
GO_FOREBRAIN_DEVELOPMENT	51	42.3271	1.24946	0.0890084	0.653951
GO_RHODOPSIN_MEDIATED_SIGNALING_PATHWAY	0	1.19045	0	1	1
GO_ACTIVATION_OF_CYSTEINE_TYPE_ENDOPEPTIDASE_ACTIVITY	8	11.3754	0.671668	0.89687	1
GO_REGULATION_OF_MESONEPHROS_DEVELOPMENT	1	2.77772	0.327719	0.949275	1
GO_CARBOHYDRATE_DERIVATIVE_METABOLIC_PROCESS	161	121.294	1.4281	7.45671e-05	0.00515426
GO_REGULATION_OF_CHROMATIN_BINDING	1	2.11636	0.437106	0.896804	1
GO_STEM_CELL_PROLIFERATION	7	7.01043	0.99828	0.562826	1
GO_NAD_METABOLIC_PROCESS	10	6.48134	1.68511	0.105234	0.686154
GO_REGULATION_OF_EXTRACELLULAR_MATRIX_ASSEMBLY	0	1.32272	0	1	1
GO_PROTEIN_LOCALIZATION_TO_LYSOSOME	3	2.3809	1.31243	0.432275	1
GO_MRNA_MODIFICATION	0	0.925906	0	1	1
GO_SOMATIC_DIVERSIFICATION_OF_IMMUNOGLOBULINS	3	3.30681	0.894409	0.660718	1
GO_ERBB2_SIGNALING_PATHWAY	7	4.7618	1.58527	0.190888	0.87076
GO_AMEBOIDAL_TYPE_CELL_MIGRATION	14	18.1213	0.745089	0.881918	1
GO_HEMATOPOIETIC_STEM_CELL_DIFFERENTIATION	0	1.455	0	1	1
GO_SPINAL_CORD_MOTOR_NEURON_DIFFERENTIATION	0	3.17454	0	1	1
GO_MONOCARBOXYLIC_ACID_METABOLIC_PROCESS	73	54.6285	1.42236	0.00553414	0.145303
GO_CELLULAR_RESPONSE_TO_TOPOLOGICALLY_INCORRECT_PROTEIN	16	14.9468	1.0827	0.425815	1
GO_AMINOGLYCAN_BIOSYNTHETIC_PROCESS	12	12.9627	0.9149	0.658013	1
GO_DICARBOXYLIC_ACID_METABOLIC_PROCESS	14	12.0368	1.19396	0.314342	1
GO_NEGATIVE_REGULATION_OF_ASTROCYTE_DIFFERENTIATION	1	1.58727	0.596212	0.817887	1
GO_POSITIVE_REGULATION_OF_PROTEASOMAL_PROTEIN_CATABOLIC_PROCESS	19	12.8304	1.60309	0.0496194	0.484537
GO_REGULATION_OF_ENERGY_HOMEOSTASIS	1	2.11636	0.437106	0.896804	1
[truncated: 4,775 more rows]

## Sheet: C9orf72 Positive
Gene Set	Overlap	Expected	OddsRatio	P	P_FDR
KEGG_CITRATE_CYCLE_TCA_CYCLE	0	3.16345	0	1	1
KEGG_PENTOSE_PHOSPHATE_PATHWAY	0	2.83619	0	1	1
KEGG_PENTOSE_AND_GLUCURONATE_INTERCONVERSIONS	0	1.19993	0	1	1
KEGG_FRUCTOSE_AND_MANNOSE_METABOLISM	3	3.38162	0.874843	0.672452	1
KEGG_GALACTOSE_METABOLISM	0	2.50894	0	1	1
KEGG_ASCORBATE_AND_ALDARATE_METABOLISM	1	0.872675	1.16682	0.603171	0.993489
KEGG_FATTY_ACID_METABOLISM	6	3.70887	1.75251	0.159871	0.563482
KEGG_STEROID_BIOSYNTHESIS	5	1.52718	4.54655	0.0132182	0.145121
KEGG_PRIMARY_BILE_ACID_BIOSYNTHESIS	3	1.4181	2.45223	0.162041	0.563482
KEGG_STEROID_HORMONE_BIOSYNTHESIS	4	2.94528	1.42127	0.339497	0.787342
KEGG_OXIDATIVE_PHOSPHORYLATION	3	11.9993	0.227733	0.999693	1
KEGG_PURINE_METABOLISM	14	15.1627	0.914066	0.664812	1
KEGG_PYRIMIDINE_METABOLISM	4	9.59943	0.387591	0.989721	1
KEGG_ALANINE_ASPARTATE_AND_GLUTAMATE_METABOLISM	2	3.38162	0.562794	0.866649	1
KEGG_GLYCINE_SERINE_AND_THREONINE_METABOLISM	5	3.16345	1.70335	0.203771	0.631447
KEGG_CYSTEINE_AND_METHIONINE_METABOLISM	3	3.38162	0.874843	0.672452	1
KEGG_VALINE_LEUCINE_AND_ISOLEUCINE_DEGRADATION	1	4.69063	0.194027	0.99308	1
KEGG_VALINE_LEUCINE_AND_ISOLEUCINE_BIOSYNTHESIS	1	1.09084	0.907413	0.685064	1
KEGG_LYSINE_DEGRADATION	8	4.69063	1.87044	0.0905668	0.417816
KEGG_ARGININE_AND_PROLINE_METABOLISM	4	5.12697	0.759238	0.769003	1
KEGG_HISTIDINE_METABOLISM	4	2.72711	1.55682	0.287968	0.745692
KEGG_TYROSINE_METABOLISM	4	3.70887	1.08919	0.516376	0.942584
KEGG_PHENYLALANINE_METABOLISM	2	1.74535	1.16691	0.533936	0.95131
KEGG_TRYPTOPHAN_METABOLISM	5	3.70887	1.40922	0.310834	0.769781
KEGG_BETA_ALANINE_METABOLISM	4	2.29077	1.92371	0.189857	0.604864
KEGG_TAURINE_AND_HYPOTAURINE_METABOLISM	1	1.09084	0.907413	0.685064	1
KEGG_SELENOAMINO_ACID_METABOLISM	2	2.61803	0.742212	0.75394	1
KEGG_GLUTATHIONE_METABOLISM	5	4.79971	1.04722	0.532304	0.95131
KEGG_STARCH_AND_SUCROSE_METABOLISM	0	2.72711	0	1	1
KEGG_N_GLYCAN_BIOSYNTHESIS	5	5.01788	0.995991	0.573212	0.982944
KEGG_OTHER_GLYCAN_DEGRADATION	1	1.63627	0.58316	0.823309	1
KEGG_O_GLYCAN_BIOSYNTHESIS	6	2.61803	2.72784	0.040108	0.271963
KEGG_AMINO_SUGAR_AND_NUCLEOTIDE_SUGAR_METABOLISM	2	4.58155	0.407729	0.952165	1
KEGG_GLYCOSAMINOGLYCAN_DEGRADATION	3	1.96352	1.63442	0.312534	0.769781
KEGG_GLYCOSAMINOGLYCAN_BIOSYNTHESIS_CHONDROITIN_SULFATE	2	2.39986	0.816559	0.709211	1
KEGG_GLYCOSAMINOGLYCAN_BIOSYNTHESIS_KERATAN_SULFATE	1	1.63627	0.58316	0.823309	1
KEGG_GLYCOSAMINOGLYCAN_BIOSYNTHESIS_HEPARAN_SULFATE	4	2.61803	1.63476	0.262612	0.712144
KEGG_GLYCEROLIPID_METABOLISM	4	4.58155	0.859386	0.686606	1
KEGG_INOSITOL_PHOSPHATE_METABOLISM	5	5.78147	0.850327	0.699832	1
KEGG_GLYCOSYLPHOSPHATIDYLINOSITOL_GPI_ANCHOR_BIOSYNTHESIS	1	2.61803	0.354758	0.937598	1
KEGG_GLYCEROPHOSPHOLIPID_METABOLISM	11	7.30866	1.60786	0.108804	0.462589
KEGG_ETHER_LIPID_METABOLISM	2	2.83619	0.680265	0.7926	1
KEGG_ARACHIDONIC_ACID_METABOLISM	5	4.58155	1.10392	0.489715	0.921107
KEGG_LINOLEIC_ACID_METABOLISM	0	1.74535	0	1	1
KEGG_ALPHA_LINOLENIC_ACID_METABOLISM	1	1.30901	0.742354	0.750064	1
KEGG_SPHINGOLIPID_METABOLISM	4	4.03612	0.989944	0.585409	0.991142
KEGG_GLYCOSPHINGOLIPID_BIOSYNTHESIS_LACTO_AND_NEOLACTO_SERIES	2	2.18169	0.907362	0.65787	1
KEGG_GLYCOSPHINGOLIPID_BIOSYNTHESIS_GLOBO_SERIES	0	1.19993	0	1	1
KEGG_GLYCOSPHINGOLIPID_BIOSYNTHESIS_GANGLIO_SERIES	1	1.63627	0.58316	0.823309	1
KEGG_PYRUVATE_METABOLISM	2	3.92704	0.479872	0.915672	1
KEGG_GLYOXYLATE_AND_DICARBOXYLATE_METABOLISM	2	1.52718	1.36156	0.461359	0.893582
KEGG_PROPANOATE_METABOLISM	2	3.27253	0.582932	0.85412	1
KEGG_BUTANOATE_METABOLISM	2	3.16345	0.604562	0.840525	1
KEGG_ONE_CARBON_POOL_BY_FOLATE	3	1.74535	1.88602	0.250377	0.697103
KEGG_RIBOFLAVIN_METABOLISM	2	1.52718	1.36156	0.461359	0.893582
KEGG_NICOTINATE_AND_NICOTINAMIDE_METABOLISM	0	1.96352	0	1	1
KEGG_PANTOTHENATE_AND_COA_BIOSYNTHESIS	2	1.52718	1.36156	0.461359	0.893582
KEGG_FOLATE_BIOSYNTHESIS	0	1.09084	0	1	1
KEGG_RETINOL_METABOLISM	1	3.16345	0.291312	0.965008	1
KEGG_PORPHYRIN_AND_CHLOROPHYLL_METABOLISM	2	2.50894	0.777616	0.73237	1
KEGG_TERPENOID_BACKBONE_BIOSYNTHESIS	2	1.52718	1.36156	0.461359	0.893582
KEGG_LIMONENE_AND_PINENE_DEGRADATION	1	0.98176	1.02091	0.646479	1
KEGG_NITROGEN_METABOLISM	1	1.96352	0.480156	0.875097	1
KEGG_SULFUR_METABOLISM	1	1.09084	0.907413	0.685064	1
KEGG_AMINOACYL_TRNA_BIOSYNTHESIS	1	4.47246	0.203756	0.991276	1
KEGG_METABOLISM_OF_XENOBIOTICS_BY_CYTOCHROME_P450	6	3.92704	1.63546	0.193434	0.611158
KEGG_DRUG_METABOLISM_CYTOCHROME_P450	6	4.14521	1.53305	0.229373	0.665426
KEGG_DRUG_METABOLISM_OTHER_ENZYMES	1	3.05436	0.302122	0.960715	1
KEGG_BIOSYNTHESIS_OF_UNSATURATED_FATTY_ACIDS	4	2.29077	1.92371	0.189857	0.604864
KEGG_ABC_TRANSPORTERS	4	3.81795	1.05396	0.540005	0.956917
KEGG_RIBOSOME	0	8.83584	0	1	1
KEGG_RNA_DEGRADATION	5	6.10873	0.800195	0.745361	1
KEGG_RNA_POLYMERASE	0	2.94528	0	1	1
KEGG_BASAL_TRANSCRIPTION_FACTORS	1	3.4907	0.263068	0.975272	1
KEGG_DNA_REPLICATION	5	3.81795	1.36216	0.333252	0.787342
KEGG_SPLICEOSOME	12	13.3083	0.890241	0.691144	1
KEGG_PROTEASOME	1	4.58155	0.198773	0.99223	1
KEGG_PROTEIN_EXPORT	0	2.50894	0	1	1
KEGG_PPAR_SIGNALING_PATHWAY	13	5.99964	2.53868	0.00534226	0.0853582
KEGG_BASE_EXCISION_REPAIR	4	3.38162	1.2104	0.442423	0.878877
KEGG_NUCLEOTIDE_EXCISION_REPAIR	2	4.47246	0.418211	0.947366	1
KEGG_MISMATCH_REPAIR	2	2.39986	0.816559	0.709211	1
KEGG_HOMOLOGOUS_RECOMBINATION	1	2.94528	0.313762	0.955896	1
KEGG_NON_HOMOLOGOUS_END_JOINING	3	1.30901	2.725	0.135051	0.511367
KEGG_MAPK_SIGNALING_PATHWAY	23	26.1803	0.863923	0.775385	1
KEGG_ERBB_SIGNALING_PATHWAY	9	9.16309	0.979968	0.574755	0.983212
KEGG_CALCIUM_SIGNALING_PATHWAY	20	16.799	1.22139	0.236242	0.680872
KEGG_CYTOKINE_CYTOKINE_RECEPTOR_INTERACTION	17	17.0172	0.998857	0.540049	0.956917
KEGG_CHEMOKINE_SIGNALING_PATHWAY	17	15.9263	1.07704	0.426098	0.861865
KEGG_PHOSPHATIDYLINOSITOL_SIGNALING_SYSTEM	6	8.07225	0.71973	0.831489	1
KEGG_NEUROACTIVE_LIGAND_RECEPTOR_INTERACTION	30	22.6896	1.38274	0.0677857	0.365539
KEGG_CELL_CYCLE	11	12.5447	0.863002	0.722017	1
KEGG_OOCYTE_MEIOSIS	10	11.0175	0.896926	0.674754	1
KEGG_P53_SIGNALING_PATHWAY	5	7.19957	0.668552	0.860089	1
KEGG_UBIQUITIN_MEDIATED_PROTEOLYSIS	11	14.5082	0.734806	0.871151	1
KEGG_SNARE_INTERACTIONS_IN_VESICULAR_TRANSPORT	6	4.14521	1.53305	0.229373	0.665426
KEGG_REGULATION_OF_AUTOPHAGY	0	2.29077	0	1	1
KEGG_LYSOSOME	10	12.1084	0.807617	0.783045	1
KEGG_ENDOCYTOSIS	26	18.4353	1.49189	0.0447696	0.291051
KEGG_PEROXISOME	6	7.85408	0.741644	0.811391	1
KEGG_MTOR_SIGNALING_PATHWAY	3	5.5633	0.509663	0.927422	1
KEGG_APOPTOSIS	7	8.50858	0.804504	0.760732	1
KEGG_CARDIAC_MUSCLE_CONTRACTION	7	7.30866	0.95266	0.606361	0.996734
KEGG_VASCULAR_SMOOTH_MUSCLE_CONTRACTION	10	10.7994	0.917208	0.649708	1
KEGG_WNT_SIGNALING_PATHWAY	21	15.1627	1.45871	0.0769045	0.389642
KEGG_DORSO_VENTRAL_AXIS_FORMATION	4	2.29077	1.92371	0.189857	0.604864
KEGG_NOTCH_SIGNALING_PATHWAY	11	5.01788	2.57611	0.00914248	0.116299
KEGG_HEDGEHOG_SIGNALING_PATHWAY	10	5.12697	2.21385	0.0279157	0.22169
KEGG_TGF_BETA_SIGNALING_PATHWAY	14	8.72675	1.73801	0.0498034	0.303389
KEGG_AXON_GUIDANCE	26	13.6356	2.16129	0.000875608	0.0243412
KEGG_VEGF_SIGNALING_PATHWAY	8	7.30866	1.10785	0.449794	0.88918
KEGG_FOCAL_ADHESION	30	20.3988	1.5699	0.0198043	0.183271
KEGG_ECM_RECEPTOR_INTERACTION	17	7.96316	2.49314	0.00185498	0.0419359
KEGG_CELL_ADHESION_MOLECULES_CAMS	31	12.4356	3.08533	1.04358e-06	0.00011782
KEGG_ADHERENS_JUNCTION	15	7.74499	2.19732	0.00871215	0.115041
KEGG_TIGHT_JUNCTION	21	12.5447	1.83406	0.0122928	0.142101
KEGG_GAP_JUNCTION	12	9.05401	1.38285	0.190381	0.604864
KEGG_COMPLEMENT_AND_COAGULATION_CASCADES	6	5.23605	1.16728	0.42768	0.86249
KEGG_ANTIGEN_PROCESSING_AND_PRESENTATION	7	6.65415	1.05895	0.503629	0.925552
KEGG_RENIN_ANGIOTENSIN_SYSTEM	1	0.872675	1.16682	0.603171	0.993489
KEGG_TOLL_LIKE_RECEPTOR_SIGNALING_PATHWAY	2	8.3995	0.216948	0.998593	1
KEGG_NOD_LIKE_RECEPTOR_SIGNALING_PATHWAY	6	5.78147	1.04277	0.526321	0.95131
KEGG_RIG_I_LIKE_RECEPTOR_SIGNALING_PATHWAY	3	5.45422	0.520542	0.921212	1
KEGG_CYTOSOLIC_DNA_SENSING_PATHWAY	1	4.03612	0.226456	0.986138	1
KEGG_JAK_STAT_SIGNALING_PATHWAY	10	11.3448	0.868119	0.710269	1
KEGG_HEMATOPOIETIC_CELL_LINEAGE	10	6.9814	1.51521	0.155141	0.555459
KEGG_NATURAL_KILLER_CELL_MEDIATED_CYTOTOXICITY	12	10.4721	1.16783	0.353923	0.802636
KEGG_T_CELL_RECEPTOR_SIGNALING_PATHWAY	9	10.0358	0.885027	0.685052	1
KEGG_B_CELL_RECEPTOR_SIGNALING_PATHWAY	7	7.41774	0.936979	0.622368	1
KEGG_FC_EPSILON_RI_SIGNALING_PATHWAY	6	6.9814	0.844357	0.71212	1
KEGG_FC_GAMMA_R_MEDIATED_PHAGOCYTOSIS	10	9.59943	1.04735	0.495705	0.921107
KEGG_LEUKOCYTE_TRANSENDOTHELIAL_MIGRATION	18	10.4721	1.89334	0.0150601	0.160405
KEGG_INTESTINAL_IMMUNE_NETWORK_FOR_IGA_PRODUCTION	4	4.03612	0.989944	0.585409	0.991142
KEGG_CIRCADIAN_RHYTHM_MAMMAL	0	1.4181	0	1	1
KEGG_LONG_TERM_POTENTIATION	7	7.30866	0.95266	0.606361	0.996734
KEGG_NEUROTROPHIN_SIGNALING_PATHWAY	12	13.0901	0.906852	0.668862	1
KEGG_LONG_TERM_DEPRESSION	10	6.87232	1.5439	0.144104	0.533901
KEGG_OLFACTORY_TRANSDUCTION	8	11.8902	0.645372	0.918715	1
KEGG_TASTE_TRANSDUCTION	2	3.81795	0.494446	0.907472	1
KEGG_REGULATION_OF_ACTIN_CYTOSKELETON	25	21.1624	1.21104	0.216135	0.645714
KEGG_INSULIN_SIGNALING_PATHWAY	7	13.9628	0.470474	0.989326	1
KEGG_GNRH_SIGNALING_PATHWAY	7	9.49034	0.713548	0.850198	1
KEGG_PROGESTERONE_MEDIATED_OOCYTE_MATURATION	9	8.61767	1.05033	0.49805	0.921107
KEGG_MELANOGENESIS	14	10.1448	1.45076	0.132965	0.511367
KEGG_ADIPOCYTOKINE_SIGNALING_PATHWAY	6	6.54506	0.907159	0.650785	1
KEGG_TYPE_II_DIABETES_MELLITUS	0	4.47246	0	1	1
KEGG_TYPE_I_DIABETES_MELLITUS	3	3.92704	0.74207	0.768074	1
KEGG_MATURITY_ONSET_DIABETES_OF_THE_YOUNG	3	2.0726	1.53217	0.343838	0.787342
KEGG_ALDOSTERONE_REGULATED_SODIUM_REABSORPTION	3	4.03612	0.720191	0.784192	1
KEGG_VASOPRESSIN_REGULATED_WATER_REABSORPTION	2	4.69063	0.397758	0.956544	1
KEGG_PROXIMAL_TUBULE_BICARBONATE_RECLAMATION	1	2.29077	0.408052	0.911712	1
KEGG_ALZHEIMERS_DISEASE	8	16.2536	0.461047	0.99402	1
KEGG_PARKINSONS_DISEASE	5	11.8902	0.391006	0.994196	1
KEGG_AMYOTROPHIC_LATERAL_SCLEROSIS_ALS	5	5.5633	0.887425	0.666503	1
KEGG_HUNTINGTONS_DISEASE	11	17.6717	0.592529	0.972019	1
KEGG_PRION_DISEASES	8	3.05436	3.27616	0.0082988	0.110444
KEGG_VIBRIO_CHOLERAE_INFECTION	7	5.5633	1.30046	0.319509	0.78051
KEGG_EPITHELIAL_CELL_SIGNALING_IN_HELICOBACTER_PYLORI_INFECTION	8	6.65415	1.23379	0.346564	0.789164
KEGG_PATHOGENIC_ESCHERICHIA_COLI_INFECTION	7	5.67239	1.27147	0.337835	0.787342
KEGG_LEISHMANIA_INFECTION	2	6.76323	0.271457	0.993401	1
KEGG_PATHWAYS_IN_CANCER	48	32.289	1.59633	0.00325203	0.0629407
KEGG_COLORECTAL_CANCER	5	6.76323	0.715658	0.820669	1
KEGG_RENAL_CELL_CARCINOMA	4	7.30866	0.517515	0.943597	1
KEGG_PANCREATIC_CANCER	7	7.19957	0.968873	0.590003	0.993489
KEGG_ENDOMETRIAL_CANCER	6	5.5633	1.08928	0.487545	0.921107
KEGG_GLIOMA	5	6.76323	0.715658	0.820669	1
KEGG_PROSTATE_CANCER	10	9.27217	1.08948	0.450442	0.88918
KEGG_THYROID_CANCER	2	3.05436	0.627855	0.82579	1
KEGG_BASAL_CELL_CARCINOMA	10	5.23605	2.15545	0.0319326	0.24115
KEGG_MELANOMA	4	6.65415	0.572218	0.91158	1
KEGG_BLADDER_CANCER	4	4.03612	0.989944	0.585409	0.991142
KEGG_CHRONIC_MYELOID_LEUKEMIA	8	7.85408	1.02099	0.533775	0.95131
KEGG_ACUTE_MYELOID_LEUKEMIA	4	6.21781	0.615568	0.882049	1
KEGG_SMALL_CELL_LUNG_CANCER	17	8.72675	2.215	0.00511493	0.08309
KEGG_NON_SMALL_CELL_LUNG_CANCER	6	5.5633	1.08928	0.487545	0.921107
KEGG_ASTHMA	0	1.85443	0	1	1
KEGG_AUTOIMMUNE_THYROID_DISEASE	3	3.27253	0.907312	0.650191	1
KEGG_SYSTEMIC_LUPUS_ERYTHEMATOSUS	6	11.7811	0.478731	0.982121	1
KEGG_ALLOGRAFT_REJECTION	3	2.94528	1.02094	0.577097	0.983212
KEGG_GRAFT_VERSUS_HOST_DISEASE	3	3.16345	0.942275	0.62687	1
KEGG_PRIMARY_IMMUNODEFICIENCY	2	2.83619	0.680265	0.7926	1
KEGG_HYPERTROPHIC_CARDIOMYOPATHY_HCM	12	8.3995	1.51109	0.129741	0.510078
KEGG_ARRHYTHMOGENIC_RIGHT_VENTRICULAR_CARDIOMYOPATHY_ARVC	15	7.63591	2.23749	0.00762059	0.104912
KEGG_DILATED_CARDIOMYOPATHY	15	9.16309	1.78181	0.0370879	0.263623
KEGG_VIRAL_MYOCARDITIS	11	6.76323	1.76608	0.0703391	0.37214
REACTOME_TRANSLATION	4	15.0536	0.242153	0.999892	1
REACTOME_PYRIMIDINE_CATABOLISM	1	0.98176	1.02091	0.646479	1
REACTOME_RNA_POL_III_TRANSCRIPTION_INITIATION_FROM_TYPE_2_PROMOTER	0	2.50894	0	1	1
REACTOME_INHIBITION_OF_THE_PROTEOLYTIC_ACTIVITY_OF_APC_C_REQUIRED_FOR_THE_ONSET_OF_ANAPHASE_BY_MITOTIC_SPINDLE_CHECKPOINT_COMPONENTS	0	1.96352	0	1	1
REACTOME_PYRUVATE_METABOLISM_AND_CITRIC_ACID_TCA_CYCLE	2	4.36338	0.429245	0.94211	1
REACTOME_EXTRINSIC_PATHWAY_FOR_APOPTOSIS	2	1.30901	1.63407	0.382564	0.818796
REACTOME_PTM_GAMMA_CARBOXYLATION_HYPUSINE_FORMATION_AND_ARYLSULFATASE_ACTIVATION	0	2.18169	0	1	1
REACTOME_APOPTOTIC_CLEAVAGE_OF_CELLULAR_PROTEINS	7	3.59979	2.20333	0.0616208	0.341587
REACTOME_RNA_POL_I_TRANSCRIPTION_TERMINATION	1	2.18169	0.429557	0.900887	1
REACTOME_FORMATION_OF_THE_TERNARY_COMPLEX_AND_SUBSEQUENTLY_THE_43S_COMPLEX	0	5.01788	0	1	1
REACTOME_ACTIVATION_OF_THE_PRE_REPLICATIVE_COMPLEX	0	2.94528	0	1	1
REACTOME_PROCESSING_OF_INTRONLESS_PRE_MRNAS	0	1.4181	0	1	1
REACTOME_GAP_JUNCTION_DEGRADATION	4	1.09084	5.45358	0.0172604	0.171692
REACTOME_BASE_EXCISION_REPAIR	3	2.0726	1.53217	0.343838	0.787342
REACTOME_BILE_ACID_AND_BILE_SALT_METABOLISM	4	2.0726	2.18037	0.145583	0.533901
REACTOME_SYNTHESIS_OF_BILE_ACIDS_AND_BILE_SALTS_VIA_7ALPHA_HYDROXYCHOLESTEROL	2	1.19993	1.81574	0.341312	0.787342
REACTOME_RECYCLING_OF_BILE_ACIDS_AND_SALTS	1	0.654506	1.63372	0.499998	0.921128
REACTOME_SIGNALING_BY_RHO_GTPASES	13	11.5629	1.14264	0.370898	0.818796
REACTOME_SIGNALING_BY_WNT	4	6.65415	0.572218	0.91158	1
REACTOME_METABOLISM_OF_NON_CODING_RNA	3	5.01788	0.569115	0.891226	1
REACTOME_SYNTHESIS_OF_BILE_ACIDS_AND_BILE_SALTS_VIA_24_HYDROXYCHOLESTEROL	3	0.872675	4.90602	0.0476534	0.298631
REACTOME_SYNTHESIS_OF_BILE_ACIDS_AND_BILE_SALTS	3	1.63627	2.04342	0.220004	0.645714
REACTOME_METABOLISM_OF_STEROID_HORMONES_AND_VITAMINS_A_AND_D	3	2.29077	1.36176	0.405868	0.84778
REACTOME_ANDROGEN_BIOSYNTHESIS	1	0.654506	1.63372	0.499998	0.921128
REACTOME_SIGNALLING_BY_NGF	33	22.5805	1.55898	0.0164894	0.170274
REACTOME_CTNNB1_PHOSPHORYLATION_CASCADE	3	1.63627	2.04342	0.220004	0.645714
REACTOME_INSULIN_RECEPTOR_RECYCLING	1	2.29077	0.408052	0.911712	1
REACTOME_COPI_MEDIATED_TRANSPORT	1	0.98176	1.02091	0.646479	1
REACTOME_NEF_MEDIATED_DOWNREGULATION_OF_MHC_CLASS_I_COMPLEX_CELL_SURFACE_EXPRESSION	0	0.872675	0	1	1
REACTOME_SIGNALING_BY_SCF_KIT	9	7.63591	1.206	0.353472	0.802418
REACTOME_DEVELOPMENTAL_BIOLOGY	72	39.0522	2.09922	1.83587e-07	3.10905e-05
REACTOME_CROSS_PRESENTATION_OF_SOLUBLE_EXOGENOUS_ANTIGENS_ENDOSOMES	1	4.79971	0.189502	0.993837	1
REACTOME_SIGNALING_BY_NODAL	4	1.4181	3.63519	0.0450855	0.291051
REACTOME_DAG_AND_IP3_SIGNALING	4	3.27253	1.25704	0.416979	0.857728
REACTOME_SPRY_REGULATION_OF_FGF_SIGNALING	1	1.4181	0.68044	0.777347	1
REACTOME_TCA_CYCLE_AND_RESPIRATORY_ELECTRON_TRANSPORT	4	12.5447	0.292781	0.999062	1
REACTOME_BMAL1_CLOCK_NPAS2_ACTIVATES_CIRCADIAN_EXPRESSION	3	3.59979	0.816459	0.713798	1
REACTOME_ANTIGEN_PROCESSING_CROSS_PRESENTATION	4	7.41774	0.509395	0.947765	1
REACTOME_GROWTH_HORMONE_RECEPTOR_SIGNALING	3	2.39986	1.29001	0.436256	0.870713
REACTOME_TRIF_MEDIATED_TLR3_SIGNALING	6	7.41774	0.789716	0.765632	1
REACTOME_CELL_CELL_COMMUNICATION	25	11.5629	2.54161	0.00014594	0.006065
REACTOME_ABCA_TRANSPORTERS_IN_LIPID_HOMEOSTASIS	1	1.74535	0.544248	0.8426	1
REACTOME_ENDOSOMAL_VACUOLAR_PATHWAY	3	0.872675	4.90602	0.0476534	0.298631
REACTOME_TETRAHYDROBIOPTERIN_BH4_SYNTHESIS_RECYCLING_SALVAGE_AND_REGULATION	0	1.19993	0	1	1
REACTOME_ER_PHAGOSOME_PATHWAY	4	6.21781	0.615568	0.882049	1
REACTOME_MEIOSIS	11	9.8176	1.13801	0.392552	0.833589
REACTOME_NEGATIVE_REGULATION_OF_FGFR_SIGNALING	4	3.16345	1.3074	0.391277	0.831663
REACTOME_G0_AND_EARLY_G1	2	2.50894	0.777616	0.73237	1
REACTOME_REGULATION_OF_KIT_SIGNALING	1	1.63627	0.58316	0.823309	1
REACTOME_MEMBRANE_TRAFFICKING	20	12.6538	1.70918	0.0256106	0.213653
REACTOME_NEF_MEDIATES_DOWN_MODULATION_OF_CELL_SURFACE_RECEPTORS_BY_RECRUITING_THEM_TO_CLATHRIN_ADAPTERS	1	1.96352	0.480156	0.875097	1
REACTOME_IMMUNOREGULATORY_INTERACTIONS_BETWEEN_A_LYMPHOID_AND_A_NON_LYMPHOID_CELL	12	4.69063	3.17526	0.00166253	0.0385685
REACTOME_ACTIVATED_AMPK_STIMULATES_FATTY_ACID_OXIDATION_IN_MUSCLE	3	1.74535	1.88602	0.250377	0.697103
REACTOME_VITAMIN_B5_PANTOTHENATE_METABOLISM	1	1.19993	0.81666	0.719439	1
REACTOME_BOTULINUM_NEUROTOXICITY	2	1.96352	1.02093	0.599506	0.993489
REACTOME_METABOLISM_OF_VITAMINS_AND_COFACTORS	2	5.23605	0.354405	0.973261	1
REACTOME_TRANS_GOLGI_NETWORK_VESICLE_BUDDING	12	5.99964	2.2875	0.0139492	0.151429
REACTOME_PROTEOLYTIC_CLEAVAGE_OF_SNARE_COMPLEX_PROTEINS	2	1.74535	1.16691	0.533936	0.95131
REACTOME_RESOLUTION_OF_AP_SITES_VIA_THE_MULTIPLE_NUCLEOTIDE_PATCH_REPLACEMENT_PATHWAY	3	1.85443	1.75127	0.281304	0.738164
REACTOME_GAMMA_CARBOXYLATION_TRANSPORT_AND_AMINO_TERMINAL_CLEAVAGE_OF_PROTEINS	0	0.654506	0	1	1
REACTOME_IL_7_SIGNALING	1	0.98176	1.02091	0.646479	1
REACTOME_CELL_CYCLE	28	39.4886	0.679791	0.983137	1
REACTOME_SIGNALING_BY_ERBB4	14	8.83584	1.71196	0.0544192	0.323364
REACTOME_ORC1_REMOVAL_FROM_CHROMATIN	1	6.87232	0.131262	0.999318	1
REACTOME_O_LINKED_GLYCOSYLATION_OF_MUCINS	5	4.36338	1.16719	0.445798	0.884545
REACTOME_SULFUR_AMINO_ACID_METABOLISM	0	2.50894	0	1	1
REACTOME_DOWNREGULATION_OF_ERBB2_ERBB3_SIGNALING	3	1.19993	3.06571	0.109809	0.462589
REACTOME_ANTIVIRAL_MECHANISM_BY_IFN_STIMULATED_GENES	10	6.9814	1.51521	0.155141	0.555459
REACTOME_PROLACTIN_RECEPTOR_SIGNALING	2	1.30901	1.63407	0.382564	0.818796
REACTOME_SIGNALING_BY_ERBB2	15	10.2539	1.55523	0.0843757	0.410371
REACTOME_SPHINGOLIPID_DE_NOVO_BIOSYNTHESIS	3	3.05436	0.980033	0.602498	0.993489
REACTOME_TERMINATION_OF_O_GLYCAN_BIOSYNTHESIS	0	1.30901	0	1	1
REACTOME_DEFENSINS	0	1.4181	0	1	1
REACTOME_SIGNALING_BY_CONSTITUTIVELY_ACTIVE_EGFR	2	1.85443	1.08909	0.56762	0.976647
REACTOME_GRB2_EVENTS_IN_ERBB2_SIGNALING	2	2.29077	0.85954	0.684397	1
REACTOME_SIGNALING_BY_EGFR_IN_CANCER	13	11.1266	1.19433	0.319017	0.78051
REACTOME_MEMBRANE_BINDING_AND_TARGETTING_OF_GAG_PROTEINS	1	0.98176	1.02091	0.646479	1
REACTOME_BETA_DEFENSINS	0	1.30901	0	1	1
REACTOME_SRP_DEPENDENT_COTRANSLATIONAL_PROTEIN_TARGETING_TO_MEMBRANE	2	11.2357	0.160819	0.99991	1
REACTOME_PI3K_EVENTS_IN_ERBB4_SIGNALING	5	3.70887	1.40922	0.310834	0.769781
REACTOME_SHC1_EVENTS_IN_ERBB4_SIGNALING	1	2.0726	0.453451	0.888737	1
REACTOME_PI3K_EVENTS_IN_ERBB2_SIGNALING	8	4.36338	2.04628	0.06397	0.352303
REACTOME_NUCLEAR_SIGNALING_BY_ERBB4	7	3.59979	2.20333	0.0616208	0.341587
REACTOME_GLYCOSPHINGOLIPID_METABOLISM	1	3.70887	0.247092	0.980382	1
REACTOME_PPARA_ACTIVATES_GENE_EXPRESSION	13	10.363	1.29689	0.233607	0.674532
REACTOME_ASSOCIATION_OF_LICENSING_FACTORS_WITH_THE_PRE_REPLICATIVE_COMPLEX	0	1.19993	0	1	1
REACTOME_RIP_MEDIATED_NFKB_ACTIVATION_VIA_DAI	2	1.85443	1.08909	0.56762	0.976647
REACTOME_PRE_NOTCH_TRANSCRIPTION_AND_TRANSLATION	4	2.50894	1.72092	0.237712	0.680872
REACTOME_DEGRADATION_OF_THE_EXTRACELLULAR_MATRIX	3	1.96352	1.63442	0.312534	0.769781
REACTOME_MITOCHONDRIAL_PROTEIN_IMPORT	1	5.12697	0.177108	0.995646	1
REACTOME_SIGNALING_BY_HIPPO	4	2.18169	2.04399	0.167198	0.568847
REACTOME_ACTIVATED_NOTCH1_TRANSMITS_SIGNAL_TO_THE_NUCLEUS	5	2.61803	2.15229	0.113212	0.469769
REACTOME_TRAFFICKING_AND_PROCESSING_OF_ENDOSOMAL_TLR	1	1.09084	0.907413	0.685064	1
REACTOME_SIGNALING_BY_NOTCH4	4	1.19993	4.67444	0.0248197	0.20808
REACTOME_DOWNSTREAM_SIGNALING_EVENTS_OF_B_CELL_RECEPTOR_BCR	7	9.8176	0.68762	0.873216	1
REACTOME_ACTIVATION_OF_NF_KAPPAB_IN_B_CELLS	2	6.54506	0.280855	0.991917	1
REACTOME_RORA_ACTIVATES_CIRCADIAN_EXPRESSION	4	2.50894	1.72092	0.237712	0.680872
REACTOME_ANTIGEN_ACTIVATES_B_CELL_RECEPTOR_LEADING_TO_GENERATION_OF_SECOND_MESSENGERS	2	2.83619	0.680265	0.7926	1
REACTOME_REGULATION_OF_COMPLEMENT_CASCADE	1	1.19993	0.81666	0.719439	1
REACTOME_YAP1_AND_WWTR1_TAZ_STIMULATED_GENE_EXPRESSION	4	2.39986	1.81664	0.213411	0.645714
REACTOME_SIGNALING_BY_NOTCH2	4	1.19993	4.67444	0.0248197	0.20808
REACTOME_PRE_NOTCH_EXPRESSION_AND_PROCESSING	6	3.92704	1.63546	0.193434	0.611158
REACTOME_SIGNALING_BY_THE_B_CELL_RECEPTOR_BCR	9	12.6538	0.685428	0.897739	1
REACTOME_EXTRACELLULAR_MATRIX_ORGANIZATION	15	7.63591	2.23749	0.00762059	0.104912
REACTOME_NOTCH1_INTRACELLULAR_DOMAIN_REGULATES_TRANSCRIPTION	10	4.79971	2.4096	0.0180304	0.173159
REACTOME_CIRCADIAN_REPRESSION_OF_EXPRESSION_BY_REV_ERBA	3	2.39986	1.29001	0.436256	0.870713
REACTOME_PRE_NOTCH_PROCESSING_IN_GOLGI	2	1.52718	1.36156	0.461359	0.893582
REACTOME_SIGNALING_BY_NOTCH1	15	7.19957	2.41347	0.00429167	0.0735994
REACTOME_SIGNALING_BY_NOTCH3	4	1.19993	4.67444	0.0248197	0.20808
REACTOME_TRIGLYCERIDE_BIOSYNTHESIS	6	4.14521	1.53305	0.229373	0.665426
REACTOME_INSULIN_RECEPTOR_SIGNALLING_CASCADE	7	8.29041	0.827878	0.736366	1
REACTOME_ARMS_MEDIATED_ACTIVATION	1	1.63627	0.58316	0.823309	1
REACTOME_PROLONGED_ERK_ACTIVATION_EVENTS	2	1.85443	1.08909	0.56762	0.976647
REACTOME_SIGNALLING_TO_RAS	3	2.72711	1.11386	0.523344	0.948149
REACTOME_SIGNALING_BY_BMP	6	2.29077	3.27367	0.0214309	0.193306
REACTOME_CELL_SURFACE_INTERACTIONS_AT_THE_VASCULAR_WALL	21	7.96316	3.32485	2.19952e-05	0.00144656
REACTOME_NGF_SIGNALLING_VIA_TRKA_FROM_THE_PLASMA_MEMBRANE	18	14.0719	1.32761	0.164618	0.568102
REACTOME_SIGNALLING_TO_ERKS	4	3.70887	1.08919	0.516376	0.942584
REACTOME_P38MAPK_EVENTS	2	1.4181	1.48543	0.42266	0.857728
REACTOME_ACYL_CHAIN_REMODELLING_OF_PI	2	0.98176	2.33478	0.256702	0.702871
REACTOME_TGF_BETA_RECEPTOR_SIGNALING_IN_EMT_EPITHELIAL_TO_MESENCHYMAL_TRANSITION	1	1.52718	0.628059	0.801654	1
REACTOME_DOWNREGULATION_OF_TGF_BETA_RECEPTOR_SIGNALING	2	2.29077	0.85954	0.684397	1
REACTOME_COLLAGEN_FORMATION	12	5.67239	2.4594	0.00890184	0.116299
REACTOME_SMAD2_SMAD3_SMAD4_HETEROTRIMER_REGULATES_TRANSCRIPTION	6	2.39986	3.0691	0.026819	0.218414
REACTOME_SIGNALING_BY_FGFR_IN_DISEASE	19	12.3265	1.65758	0.0365481	0.261289
REACTOME_HS_GAG_DEGRADATION	3	1.96352	1.63442	0.312534	0.769781
REACTOME_SYNTHESIS_OF_PIPS_AT_THE_EARLY_ENDOSOME_MEMBRANE	0	1.30901	0	1	1
REACTOME_SIGNALLING_TO_P38_VIA_RIT_AND_RIN	1	1.4181	0.68044	0.777347	1
REACTOME_P53_INDEPENDENT_G1_S_DNA_DAMAGE_CHECKPOINT	1	5.12697	0.177108	0.995646	1
REACTOME_REGULATION_OF_HYPOXIA_INDUCIBLE_FACTOR_HIF_BY_OXYGEN	1	2.18169	0.429557	0.900887	1
REACTOME_ACYL_CHAIN_REMODELLING_OF_PC	3	1.74535	1.88602	0.250377	0.697103
REACTOME_SYNTHESIS_OF_PIPS_AT_THE_GOLGI_MEMBRANE	0	1.63627	0	1	1
REACTOME_TGF_BETA_RECEPTOR_SIGNALING_ACTIVATES_SMADS	2	2.61803	0.742212	0.75394	1
REACTOME_ACTIVATED_POINT_MUTANTS_OF_FGFR2	2	1.19993	1.81574	0.341312	0.787342
REACTOME_PHOSPHOLIPID_METABOLISM	21	19.417	1.09353	0.385769	0.824874
REACTOME_CS_DS_DEGRADATION	3	1.30901	2.725	0.135051	0.511367
REACTOME_SYNTHESIS_OF_PA	2	2.39986	0.816559	0.709211	1
REACTOME_OXYGEN_DEPENDENT_PROLINE_HYDROXYLATION_OF_HYPOXIA_INDUCIBLE_FACTOR_ALPHA	1	1.63627	0.58316	0.823309	1
REACTOME_SYNTHESIS_OF_PIPS_AT_THE_LATE_ENDOSOME_MEMBRANE	0	1.09084	0	1	1
REACTOME_SYNTHESIS_OF_PE	2	0.98176	2.33478	0.256702	0.702871
REACTOME_GASTRIN_CREB_SIGNALLING_PATHWAY_VIA_PKC_AND_MAPK	13	17.0172	0.740643	0.88119	1
REACTOME_CHONDROITIN_SULFATE_BIOSYNTHESIS	2	2.0726	0.960806	0.629584	1
REACTOME_HYALURONAN_UPTAKE_AND_DEGRADATION	0	0.98176	0	1	1
REACTOME_SIGNALING_BY_FGFR1_MUTANTS	4	2.72711	1.55682	0.287968	0.745692
REACTOME_SYNTHESIS_OF_PIPS_AT_THE_PLASMA_MEMBRANE	4	3.05436	1.36196	0.365414	0.816128
REACTOME_THE_ACTIVATION_OF_ARYLSULFATASES	0	1.09084	0	1	1
REACTOME_TRANSCRIPTIONAL_ACTIVITY_OF_SMAD2_SMAD3_SMAD4_HETEROTRIMER	8	3.59979	2.62038	0.0227195	0.199873
REACTOME_HYALURONAN_METABOLISM	0	1.30901	0	1	1
REACTOME_DOWNREGULATION_OF_SMAD2_3_SMAD4_TRANSCRIPTIONAL_ACTIVITY	3	1.96352	1.63442	0.312534	0.769781
REACTOME_KERATAN_SULFATE_BIOSYNTHESIS	4	2.61803	1.63476	0.262612	0.712144
REACTOME_REVERSIBLE_HYDRATION_OF_CARBON_DIOXIDE	1	0.872675	1.16682	0.603171	0.993489
REACTOME_SIGNALING_BY_FGFR1_FUSION_MUTANTS	4	1.96352	2.33624	0.125154	0.500763
REACTOME_ALPHA_LINOLENIC_ACID_ALA_METABOLISM	2	1.19993	1.81574	0.341312	0.787342
REACTOME_SIGNALING_BY_ACTIVATED_POINT_MUTANTS_OF_FGFR1	0	0.763591	0	1	1
REACTOME_PI_METABOLISM	4	4.79971	0.816358	0.721825	1
REACTOME_ABACAVIR_TRANSPORT_AND_METABOLISM	2	0.763591	3.2687	0.172626	0.579757
REACTOME_CHONDROITIN_SULFATE_DERMATAN_SULFATE_METABOLISM	6	4.9088	1.25732	0.366841	0.817698
REACTOME_LATENT_INFECTION_OF_HOMO_SAPIENS_WITH_MYCOBACTERIUM_TUBERCULOSIS	1	2.94528	0.313762	0.955896	1
REACTOME_SYNTHESIS_OF_PC	3	1.74535	1.88602	0.250377	0.697103
REACTOME_HS_GAG_BIOSYNTHESIS	3	2.72711	1.11386	0.523344	0.948149
REACTOME_SIGNALING_BY_FGFR3_MUTANTS	1	0.872675	1.16682	0.603171	0.993489
REACTOME_KERATAN_SULFATE_KERATIN_METABOLISM	4	3.05436	1.36196	0.365414	0.816128
REACTOME_APOPTOSIS_INDUCED_DNA_FRAGMENTATION	0	1.30901	0	1	1
REACTOME_KERATAN_SULFATE_DEGRADATION	3	1.09084	3.50393	0.0866298	0.410371
REACTOME_HEPARAN_SULFATE_HEPARIN_HS_GAG_METABOLISM	9	5.01788	1.99143	0.0577512	0.327556
REACTOME_GLYCOSAMINOGLYCAN_METABOLISM	13	10.7994	1.23624	0.281361	0.738164
REACTOME_ACYL_CHAIN_REMODELLING_OF_PG	0	1.09084	0	1	1
REACTOME_ACYL_CHAIN_REMODELLING_OF_PE	3	1.63627	2.04342	0.220004	0.645714
REACTOME_ACYL_CHAIN_REMODELLING_OF_PS	2	0.98176	2.33478	0.256702	0.702871
REACTOME_SIGNALING_BY_FGFR_MUTANTS	8	4.14521	2.18296	0.0492991	0.301401
REACTOME_MHC_CLASS_II_ANTIGEN_PRESENTATION	5	9.27217	0.509126	0.962151	1
REACTOME_GLYCEROPHOSPHOLIPID_BIOSYNTHESIS	13	7.96316	1.77499	0.0508722	0.308237
REACTOME_A_TETRASACCHARIDE_LINKER_SEQUENCE_IS_REQUIRED_FOR_GAG_SYNTHESIS	5	2.50894	2.27199	0.0979819	0.441717
REACTOME_CDK_MEDIATED_PHOSPHORYLATION_AND_REMOVAL_OF_CDC6	1	4.9088	0.185183	0.994511	1
REACTOME_PLATELET_ADHESION_TO_EXPOSED_COLLAGEN	6	0.98176	16.3793	0.000104823	0.00470246
REACTOME_VEGF_LIGAND_RECEPTOR_INTERACTIONS	0	0.98176	0	1	1
REACTOME_ENOS_ACTIVATION_AND_REGULATION	2	1.96352	1.02093	0.599506	0.993489
REACTOME_MICRORNA_MIRNA_BIOGENESIS	1	1.96352	0.480156	0.875097	1
REACTOME_NUCLEAR_EVENTS_KINASE_AND_TRANSCRIPTION_FACTOR_ACTIVATION	3	2.61803	1.167	0.495099	0.921107
REACTOME_RETROGRADE_NEUROTROPHIN_SIGNALLING	3	1.19993	3.06571	0.109809	0.462589
REACTOME_ERKS_ARE_INACTIVATED	2	1.30901	1.63407	0.382564	0.818796
REACTOME_NEGATIVE_REGULATION_OF_THE_PI3K_AKT_NETWORK	1	0.763591	1.36137	0.55456	0.967196
REACTOME_PI3K_AKT_ACTIVATION	5	3.59979	1.45964	0.288634	0.745692
REACTOME_REGULATORY_RNA_PATHWAYS	2	2.29077	0.85954	0.684397	1
REACTOME_EGFR_DOWNREGULATION	1	2.61803	0.354758	0.937598	1
REACTOME_PROCESSING_OF_CAPPED_INTRON_CONTAINING_PRE_MRNA	12	14.6173	0.802065	0.804839	1
REACTOME_PECAM1_INTERACTIONS	2	0.98176	2.33478	0.256702	0.702871
REACTOME_TCR_SIGNALING	6	5.12697	1.19583	0.407443	0.848975
REACTOME_REGULATION_OF_PYRUVATE_DEHYDROGENASE_PDH_COMPLEX	0	1.30901	0	1	1
REACTOME_DOWNSTREAM_TCR_SIGNALING	3	3.4907	0.844613	0.693652	1
REACTOME_BASIGIN_INTERACTIONS	8	2.50894	4.37024	0.00214639	0.0458977
REACTOME_AKT_PHOSPHORYLATES_TARGETS_IN_THE_CYTOSOL	3	1.30901	2.725	0.135051	0.511367
REACTOME_GAB1_SIGNALOSOME	6	3.81795	1.69197	0.176327	0.588974
REACTOME_SHC1_EVENTS_IN_EGFR_SIGNALING	1	1.63627	0.58316	0.823309	1
REACTOME_ACTIVATION_OF_THE_MRNA_UPON_BINDING_OF_THE_CAP_BINDING_COMPLEX_AND_EIFS_AND_SUBSEQUENT_BINDING_TO_43S	1	5.78147	0.15661	0.997827	1
REACTOME_PHOSPHORYLATION_OF_CD3_AND_TCR_ZETA_CHAINS	1	1.63627	0.58316	0.823309	1
REACTOME_GLUTAMATE_NEUROTRANSMITTER_RELEASE_CYCLE	4	1.63627	2.97389	0.0722885	0.37214
REACTOME_TRANSLOCATION_OF_ZAP_70_TO_IMMUNOLOGICAL_SYNAPSE	2	1.4181	1.48543	0.42266	0.857728
REACTOME_ERK_MAPK_TARGETS	2	2.29077	0.85954	0.684397	1
REACTOME_TIE2_SIGNALING	3	1.85443	1.75127	0.281304	0.738164
REACTOME_GENERATION_OF_SECOND_MESSENGER_MOLECULES	4	2.61803	1.63476	0.262612	0.712144
REACTOME_GENERIC_TRANSCRIPTION_PATHWAY	37	34.0343	1.10086	0.31912	0.78051
REACTOME_RESPONSE_TO_ELEVATED_PLATELET_CYTOSOLIC_CA2_	7	7.63591	0.907108	0.653268	1
REACTOME_TRANSPORT_OF_MATURE_TRANSCRIPT_TO_CYTOPLASM	7	5.67239	1.27147	0.337835	0.787342
REACTOME_METABOLISM_OF_AMINO_ACIDS_AND_DERIVATIVES	8	19.0898	0.388586	0.999152	1
REACTOME_RNA_POL_I_TRANSCRIPTION	2	8.07225	0.226033	0.998078	1
REACTOME_FATTY_ACYL_COA_BIOSYNTHESIS	5	1.96352	3.14663	0.039178	0.271084
REACTOME_E2F_ENABLED_INHIBITION_OF_PRE_REPLICATION_COMPLEX_FORMATION	0	0.98176	0	1	1
REACTOME_P75NTR_RECRUITS_SIGNALLING_COMPLEXES	1	1.09084	0.907413	0.685064	1
REACTOME_BIOLOGICAL_OXIDATIONS	15	9.59943	1.68373	0.0528732	0.316398
REACTOME_REGULATED_PROTEOLYSIS_OF_P75NTR	3	1.09084	3.50393	0.0866298	0.410371
REACTOME_TRANSMISSION_ACROSS_CHEMICAL_SYNAPSES	30	18.5443	1.76254	0.00536758	0.085553
REACTOME_P75NTR_SIGNALS_VIA_NFKB	2	1.30901	1.63407	0.382564	0.818796
REACTOME_CASPASE_MEDIATED_CLEAVAGE_OF_CYTOSKELETAL_PROTEINS	3	1.30901	2.725	0.135051	0.511367
REACTOME_XENOBIOTICS	0	0.98176	0	1	1
REACTOME_INTEGRIN_CELL_SURFACE_INTERACTIONS	19	7.74499	3.00465	0.000155444	0.00638167
REACTOME_REGULATION_OF_ORNITHINE_DECARBOXYLASE_ODC	1	5.12697	0.177108	0.995646	1
REACTOME_CYTOCHROME_P450_ARRANGED_BY_SUBSTRATE_TYPE	6	3.81795	1.69197	0.176327	0.588974
REACTOME_BASE_FREE_SUGAR_PHOSPHATE_REMOVAL_VIA_THE_SINGLE_NUCLEOTIDE_REPLACEMENT_PATHWAY	3	1.09084	3.50393	0.0866298	0.410371
REACTOME_APOPTOTIC_CLEAVAGE_OF_CELL_ADHESION_PROTEINS	3	0.872675	4.90602	0.0476534	0.298631
REACTOME_HDL_MEDIATED_LIPID_TRANSPORT	3	1.19993	3.06571	0.109809	0.462589
REACTOME_NRAGE_SIGNALS_DEATH_THROUGH_JNK	5	4.58155	1.10392	0.489715	0.921107
REACTOME_SLBP_DEPENDENT_PROCESSING_OF_REPLICATION_DEPENDENT_HISTONE_PRE_MRNAS	0	1.19993	0	1	1
REACTOME_NRIF_SIGNALS_CELL_DEATH_FROM_THE_NUCLEUS	2	1.4181	1.48543	0.42266	0.857728
REACTOME_REGULATION_OF_APOPTOSIS	4	5.99964	0.639793	0.86429	1
REACTOME_RNA_POL_II_TRANSCRIPTION	7	10.363	0.648334	0.905031	1
REACTOME_NEURONAL_SYSTEM	37	27.8165	1.39411	0.0434474	0.289109
REACTOME_NFKB_IS_ACTIVATED_AND_SIGNALS_SURVIVAL	1	0.98176	1.02091	0.646479	1
REACTOME_REGULATION_OF_BETA_CELL_DEVELOPMENT	7	2.50894	3.5826	0.00921351	0.116299
REACTOME_PHASE1_FUNCTIONALIZATION_OF_COMPOUNDS	9	5.34514	1.84166	0.0805215	0.399599
REACTOME_RNA_POL_III_TRANSCRIPTION	0	3.59979	0	1	1
REACTOME_CELL_DEATH_SIGNALLING_VIA_NRAGE_NRIF_AND_NADE	7	6.21781	1.14394	0.430568	0.867798
REACTOME_NEUROTRANSMITTER_RELEASE_CYCLE	9	3.38162	3.35252	0.00464156	0.0776344
REACTOME_P75_NTR_RECEPTOR_MEDIATED_SIGNALLING	14	8.50858	1.79256	0.0413999	0.278771
REACTOME_AMINO_ACID_TRANSPORT_ACROSS_THE_PLASMA_MEMBRANE	6	2.83619	2.45462	0.0569432	0.327556
REACTOME_ENDOGENOUS_STEROLS	4	1.09084	5.45358	0.0172604	0.171692
REACTOME_REGULATION_OF_GENE_EXPRESSION_IN_BETA_CELLS	5	1.85443	3.40924	0.0310011	0.236488
REACTOME_GLYCOLYSIS	3	2.72711	1.11386	0.523344	0.948149
REACTOME_PROCESSIVE_SYNTHESIS_ON_THE_LAGGING_STRAND	1	1.63627	0.58316	0.823309	1
REACTOME_PEPTIDE_CHAIN_ELONGATION	0	8.72675	0	1	1
REACTOME_COMMON_PATHWAY	1	0.654506	1.63372	0.499998	0.921128
REACTOME_MRNA_CAPPING	0	3.05436	0	1	1
REACTOME_MITOCHONDRIAL_FATTY_ACID_BETA_OXIDATION	0	1.52718	0	1	1
REACTOME_SIGNALING_BY_GPCR	66	58.142	1.16	0.149602	0.542632
REACTOME_PEPTIDE_LIGAND_BINDING_RECEPTORS	16	13.0901	1.25874	0.233524	0.674532
REACTOME_METABOLISM_OF_POLYAMINES	0	1.63627	0	1	1
REACTOME_CLASS_A1_RHODOPSIN_LIKE_RECEPTORS	23	22.4714	1.02682	0.48597	0.921107
REACTOME_NOTCH_HLH_TRANSCRIPTION_PATHWAY	2	1.30901	1.63407	0.382564	0.818796
REACTOME_INTEGRATION_OF_ENERGY_METABOLISM	13	11.3448	1.16792	0.344771	0.788479
REACTOME_CELL_CYCLE_MITOTIC	20	30.8709	0.616909	0.989259	1
REACTOME_GLUCONEOGENESIS	4	3.16345	1.3074	0.391277	0.831663
REACTOME_DOPAMINE_NEUROTRANSMITTER_RELEASE_CYCLE	1	1.19993	0.81666	0.719439	1
REACTOME_OPIOID_SIGNALLING	13	7.85408	1.80519	0.0462413	0.293938
REACTOME_RECRUITMENT_OF_MITOTIC_CENTROSOME_PROTEINS_AND_COMPLEXES	4	6.76323	0.562315	0.91785	1
REACTOME_MITOCHONDRIAL_TRNA_AMINOACYLATION	1	2.29077	0.408052	0.911712	1
REACTOME_CYTOSOLIC_TRNA_AMINOACYLATION	0	2.50894	0	1	1
REACTOME_CA_DEPENDENT_EVENTS	3	3.05436	0.980033	0.602498	0.993489
REACTOME_ACETYLCHOLINE_NEUROTRANSMITTER_RELEASE_CYCLE	1	0.872675	1.16682	0.603171	0.993489
REACTOME_ADENYLATE_CYCLASE_ACTIVATING_PATHWAY	1	1.09084	0.907413	0.685064	1
REACTOME_ADENYLATE_CYCLASE_INHIBITORY_PATHWAY	3	1.4181	2.45223	0.162041	0.563482
REACTOME_DARPP_32_EVENTS	5	2.50894	2.27199	0.0979819	0.441717
REACTOME_CHEMOKINE_RECEPTORS_BIND_CHEMOKINES	3	3.16345	0.942275	0.62687	1
REACTOME_LOSS_OF_NLP_FROM_MITOTIC_CENTROSOMES	3	5.99964	0.470333	0.948017	1
REACTOME_NEUROTRANSMITTER_RECEPTOR_BINDING_AND_DOWNSTREAM_TRANSMISSION_IN_THE_POSTSYNAPTIC_CELL	19	13.5265	1.48284	0.0798205	0.399599
REACTOME_CELL_CYCLE_CHECKPOINTS	5	11.5629	0.402701	0.992585	1
REACTOME_DIABETES_PATHWAYS	13	12.5447	1.04122	0.489797	0.921107
REACTOME_P130CAS_LINKAGE_TO_MAPK_SIGNALING_FOR_INTEGRINS	2	1.30901	1.63407	0.382564	0.818796
REACTOME_GLYCOPROTEIN_HORMONES	1	0.763591	1.36137	0.55456	0.967196
REACTOME_NOREPINEPHRINE_NEUROTRANSMITTER_RELEASE_CYCLE	2	0.98176	2.33478	0.256702	0.702871
REACTOME_PLC_BETA_MEDIATED_EVENTS	6	4.25429	1.48649	0.248084	0.697103
REACTOME_REGULATION_OF_INSULIN_LIKE_GROWTH_FACTOR_IGF_ACTIVITY_BY_INSULIN_LIKE_GROWTH_FACTOR_BINDING_PROTEINS_IGFBPS	1	1.09084	0.907413	0.685064	1
REACTOME_GRB2_SOS_PROVIDES_LINKAGE_TO_MAPK_SIGNALING_FOR_INTERGRINS_	1	1.30901	0.742354	0.750064	1
REACTOME_PEPTIDE_HORMONE_BIOSYNTHESIS	1	0.98176	1.02091	0.646479	1
REACTOME_G_PROTEIN_ACTIVATION	6	2.50894	2.88848	0.0330327	0.245355
REACTOME_ACETYLCHOLINE_BINDING_AND_DOWNSTREAM_EVENTS	2	0.872675	2.72406	0.214284	0.645714
REACTOME_ABC_FAMILY_PROTEINS_MEDIATED_TRANSPORT	3	2.94528	1.02094	0.577097	0.983212
REACTOME_TRNA_AMINOACYLATION	1	4.47246	0.203756	0.991276	1
REACTOME_OLFACTORY_SIGNALING_PATHWAY	1	7.85408	0.114554	0.99976	1
REACTOME_STEROID_HORMONES	2	1.96352	1.02093	0.599506	0.993489
REACTOME_PKA_MEDIATED_PHOSPHORYLATION_OF_CREB	2	1.74535	1.16691	0.533936	0.95131
REACTOME_RECRUITMENT_OF_NUMA_TO_MITOTIC_CENTROSOMES	1	1.09084	0.907413	0.685064	1
REACTOME_AMINE_DERIVED_HORMONES	2	1.19993	1.81574	0.341312	0.787342
REACTOME_TRANSMEMBRANE_TRANSPORT_OF_SMALL_MOLECULES	64	38.1795	1.85747	2.2569e-05	0.00147002
REACTOME_INTEGRIN_ALPHAIIB_BETA3_SIGNALING	3	2.61803	1.167	0.495099	0.921107
REACTOME_NUCLEAR_RECEPTOR_TRANSCRIPTION_PATHWAY	3	4.25429	0.68009	0.813644	1
REACTOME_INSULIN_SYNTHESIS_AND_PROCESSING	3	2.18169	1.44195	0.37501	0.818796
REACTOME_CYCLIN_E_ASSOCIATED_EVENTS_DURING_G1_S_TRANSITION_	3	6.65415	0.421509	0.968941	1
REACTOME_HOMOLOGOUS_RECOMBINATION_REPAIR_OF_REPLICATION_INDEPENDENT_DOUBLE_STRAND_BREAKS	2	1.52718	1.36156	0.461359	0.893582
REACTOME_G1_PHASE	5	3.59979	1.45964	0.288634	0.745692
REACTOME_ELEVATION_OF_CYTOSOLIC_CA2_LEVELS	0	0.654506	0	1	1
REACTOME_P53_DEPENDENT_G1_DNA_DAMAGE_RESPONSE	3	5.67239	0.499229	0.933179	1
REACTOME_TRANSCRIPTION_COUPLED_NER_TC_NER	2	4.47246	0.418211	0.947366	1
REACTOME_RNA_POL_II_TRANSCRIPTION_PRE_INITIATION_AND_PROMOTER_OPENING	1	4.25429	0.214508	0.989003	1
REACTOME_GLUCAGON_SIGNALING_IN_METABOLIC_REGULATION	4	3.27253	1.25704	0.416979	0.857728
REACTOME_MRNA_PROCESSING	12	16.4717	0.70315	0.908782	1
REACTOME_SIGNALING_BY_PDGF	20	12.5447	1.72729	0.0235248	0.205622
REACTOME_ASSOCIATION_OF_TRIC_CCT_WITH_TARGET_PROTEINS_DURING_BIOSYNTHESIS	0	2.83619	0	1	1
REACTOME_PREFOLDIN_MEDIATED_TRANSFER_OF_SUBSTRATE_TO_CCT_TRIC	1	2.83619	0.326334	0.950487	1
REACTOME_HORMONE_LIGAND_BINDING_RECEPTORS	0	0.436338	0	1	1
REACTOME_GPVI_MEDIATED_ACTIVATION_CASCADE	7	3.16345	2.60459	0.0329241	0.245355
REACTOME_PROTEIN_FOLDING	1	5.45422	0.166231	0.996924	1
REACTOME_FORMATION_OF_TUBULIN_FOLDING_INTERMEDIATES_BY_CCT_TRIC	1	2.18169	0.429557	0.900887	1
REACTOME_PEROXISOMAL_LIPID_METABOLISM	1	2.18169	0.429557	0.900887	1
REACTOME_POST_CHAPERONIN_TUBULIN_FOLDING_PATHWAY	1	1.85443	0.510199	0.859786	1
REACTOME_STRIATED_MUSCLE_CONTRACTION	7	2.39986	3.8214	0.00706265	0.101444
REACTOME_METABOLISM_OF_NUCLEOTIDES	8	6.87232	1.18877	0.3809	0.818796
REACTOME_AMINE_LIGAND_BINDING_RECEPTORS	4	3.59979	1.12676	0.492195	0.921107
REACTOME_METABOLISM_OF_PROTEINS	19	42.8702	0.408789	0.999995	1
REACTOME_DOWNSTREAM_SIGNAL_TRANSDUCTION	14	9.70851	1.52854	0.101938	0.451199
REACTOME_MUSCLE_CONTRACTION	13	4.47246	3.81115	0.000276206	0.00988289
REACTOME_SEROTONIN_RECEPTORS	2	1.19993	1.81574	0.341312	0.787342
REACTOME_CDC6_ASSOCIATION_WITH_THE_ORC_ORIGIN_COMPLEX	0	0.98176	0	1	1
REACTOME_M_G1_TRANSITION	1	7.96316	0.112955	0.999786	1
REACTOME_MRNA_SPLICING	9	11.4539	0.76454	0.822077	1
REACTOME_MRNA_SPLICING_MINOR_PATHWAY	2	4.58155	0.407729	0.952165	1
REACTOME_3_UTR_MEDIATED_TRANSLATIONAL_REGULATION	1	10.6903	0.0837025	0.999988	1
REACTOME_PROCESSING_OF_CAPPED_INTRONLESS_PRE_MRNA	0	2.39986	0	1	1
REACTOME_PURINE_RIBONUCLEOSIDE_MONOPHOSPHATE_BIOSYNTHESIS	1	1.19993	0.81666	0.719439	1
REACTOME_G1_S_TRANSITION	7	11.1266	0.600281	0.937952	1
REACTOME_CITRIC_ACID_CYCLE_TCA_CYCLE	0	2.0726	0	1	1
REACTOME_TRANSCRIPTION	9	20.3988	0.410063	0.999032	1
REACTOME_POL_SWITCHING	2	1.4181	1.48543	0.42266	0.857728
REACTOME_NUCLEOTIDE_EXCISION_REPAIR	2	5.01788	0.370564	0.967494	1
REACTOME_REGULATION_OF_THE_FANCONI_ANEMIA_PATHWAY	0	0.654506	0	1	1
REACTOME_AXON_GUIDANCE	46	25.4167	2.03497	4.67125e-05	0.00249158
REACTOME_ACTIVATION_OF_CHAPERONE_GENES_BY_XBP1S	4	4.69063	0.837289	0.704596	1
REACTOME_REGULATION_OF_INSULIN_SECRETION_BY_GLUCAGON_LIKE_PEPTIDE1	5	4.03612	1.27686	0.378407	0.818796
REACTOME_PERK_REGULATED_GENE_EXPRESSION	3	2.72711	1.11386	0.523344	0.948149
REACTOME_G_ALPHA_Q_SIGNALLING_EVENTS	12	14.8355	0.789019	0.820393	1
REACTOME_P2Y_RECEPTORS	0	1.09084	0	1	1
REACTOME_TRAFFICKING_OF_AMPA_RECEPTORS	4	2.94528	1.42127	0.339497	0.787342
REACTOME_NCAM1_INTERACTIONS	10	3.92704	3.15253	0.00412294	0.0714977
REACTOME_CLASS_C_3_METABOTROPIC_GLUTAMATE_PHEROMONE_RECEPTORS	1	1.09084	0.907413	0.685064	1
REACTOME_REGULATION_OF_INSULIN_SECRETION	10	8.61767	1.18465	0.359074	0.808364
REACTOME_NCAM_SIGNALING_FOR_NEURITE_OUT_GROWTH	13	6.54506	2.26786	0.0113922	0.13515
REACTOME_INHIBITION_OF_INSULIN_SECRETION_BY_ADRENALINE_NORADRENALINE	5	2.50894	2.27199	0.0979819	0.441717
REACTOME_NUCLEOTIDE_LIKE_PURINERGIC_RECEPTORS	0	1.4181	0	1	1
REACTOME_ACTIVATION_OF_CHAPERONES_BY_ATF6_ALPHA	1	1.19993	0.81666	0.719439	1
REACTOME_TRANSPORT_OF_MATURE_MRNA_DERIVED_FROM_AN_INTRONLESS_TRANSCRIPT	3	3.4907	0.844613	0.693652	1
REACTOME_EICOSANOID_LIGAND_BINDING_RECEPTORS	1	1.30901	0.742354	0.750064	1
REACTOME_ACTIVATION_OF_GENES_BY_ATF4	3	2.39986	1.29001	0.436256	0.870713
REACTOME_UNFOLDED_PROTEIN_RESPONSE	8	7.96316	1.00522	0.550018	0.967196
REACTOME_CLASS_B_2_SECRETIN_FAMILY_RECEPTORS	16	7.74499	2.38785	0.00354542	0.0657992
REACTOME_GLUCAGON_TYPE_LIGAND_RECEPTORS	6	2.83619	2.45462	0.0569432	0.327556
REACTOME_REGULATION_OF_INSULIN_SECRETION_BY_ACETYLCHOLINE	0	1.09084	0	1	1
REACTOME_G_ALPHA1213_SIGNALLING_EVENTS	10	7.85408	1.31901	0.256688	0.702871
REACTOME_FANCONI_ANEMIA_PATHWAY	1	2.0726	0.453451	0.888737	1
REACTOME_TRAFFICKING_OF_GLUR2_CONTAINING_AMPA_RECEPTORS	2	1.63627	1.25676	0.498491	0.921107
REACTOME_ACTIVATION_OF_CHAPERONE_GENES_BY_ATF6_ALPHA	1	0.98176	1.02091	0.646479	1
REACTOME_PROSTANOID_LIGAND_RECEPTORS	1	0.763591	1.36137	0.55456	0.967196
REACTOME_OPSINS	0	0.654506	0	1	1
REACTOME_FORMATION_OF_RNA_POL_II_ELONGATION_COMPLEX_	2	4.14521	0.453152	0.930064	1
REACTOME_MRNA_3_END_PROCESSING	4	3.4907	1.1671	0.46752	0.893582
REACTOME_POST_TRANSLATIONAL_MODIFICATION_SYNTHESIS_OF_GPI_ANCHORED_PROTEINS	2	2.83619	0.680265	0.7926	1
REACTOME_CYCLIN_A_B1_ASSOCIATED_EVENTS_DURING_G2_M_TRANSITION	0	1.4181	0	1	1
REACTOME_ELONGATION_ARREST_AND_RECOVERY	2	2.94528	0.653012	0.80984	1
REACTOME_SLC_MEDIATED_TRANSMEMBRANE_TRANSPORT	40	21.926	2.05202	0.000118405	0.00520828
REACTOME_ADP_SIGNALLING_THROUGH_P2RY1	2	2.50894	0.777616	0.73237	1
REACTOME_G_BETA_GAMMA_SIGNALLING_THROUGH_PLC_BETA	2	1.96352	1.02093	0.599506	0.993489
REACTOME_CD28_CO_STIMULATION	3	3.05436	0.980033	0.602498	0.993489
REACTOME_GPCR_DOWNSTREAM_SIGNALING	51	48.2153	1.06718	0.355736	0.802903
REACTOME_SYNTHESIS_SECRETION_AND_DEACYLATION_OF_GHRELIN	1	1.30901	0.742354	0.750064	1
REACTOME_ADHERENS_JUNCTIONS_INTERACTIONS	10	2.50894	6.30949	6.97146e-05	0.00346893
REACTOME_CRMPS_IN_SEMA3A_SIGNALING	3	1.52718	2.22929	0.190461	0.604864
REACTOME_OTHER_SEMAPHORIN_INTERACTIONS	8	1.63627	9.36573	6.26927e-05	0.00321728
REACTOME_ACTIVATION_OF_RAC	1	1.4181	0.68044	0.777347	1
REACTOME_PURINE_SALVAGE	1	1.30901	0.742354	0.750064	1
REACTOME_G_ALPHA_I_SIGNALLING_EVENTS	22	16.1445	1.43116	0.0821947	0.405526
REACTOME_SEMA3A_PAK_DEPENDENT_AXON_REPULSION	2	1.52718	1.36156	0.461359	0.893582
REACTOME_CD28_DEPENDENT_VAV1_PATHWAY	1	0.98176	1.02091	0.646479	1
REACTOME_SEMA4D_IN_SEMAPHORIN_SIGNALING	5	3.16345	1.70335	0.203771	0.631447
REACTOME_SEMAPHORIN_INTERACTIONS	15	6.9814	2.51242	0.00314056	0.0613088
REACTOME_SEMA4D_INDUCED_CELL_MIGRATION_AND_GROWTH_CONE_COLLAPSE	5	2.72711	2.04456	0.129497	0.509414
REACTOME_SEMA3A_PLEXIN_REPULSION_SIGNALING_BY_INHIBITING_INTEGRIN_ADHESION	2	1.4181	1.48543	0.42266	0.857728
REACTOME_LYSOSOME_VESICLE_BIOGENESIS	3	2.29077	1.36176	0.405868	0.84778
REACTOME_G_BETA_GAMMA_SIGNALLING_THROUGH_PI3KGAMMA	3	2.39986	1.29001	0.436256	0.870713
REACTOME_TRANSPORT_OF_GLUCOSE_AND_OTHER_SUGARS_BILE_SALTS_AND_ORGANIC_ACIDS_METAL_IONS_AND_AMINE_COMPOUNDS	16	7.52682	2.47848	0.00261091	0.052795
REACTOME_SPHINGOLIPID_METABOLISM	4	6.76323	0.562315	0.91785	1
REACTOME_PD1_SIGNALING	1	1.74535	0.544248	0.8426	1
REACTOME_G_ALPHA_S_SIGNALLING_EVENTS	17	10.363	1.78727	0.0272021	0.219627
REACTOME_CELL_CELL_JUNCTION_ORGANIZATION	13	5.01788	3.23266	0.000948812	0.025709
REACTOME_G_ALPHA_Z_SIGNALLING_EVENTS	5	4.47246	1.13468	0.467897	0.893582
REACTOME_FACILITATIVE_NA_INDEPENDENT_GLUCOSE_TRANSPORTERS	2	0.98176	2.33478	0.256702	0.702871
REACTOME_COSTIMULATION_BY_THE_CD28_FAMILY	8	5.99964	1.39184	0.247371	0.697103
REACTOME_SIGNALING_BY_ROBO_RECEPTOR	5	3.16345	1.70335	0.203771	0.631447
REACTOME_CD28_DEPENDENT_PI3K_AKT_SIGNALING	3	2.0726	1.53217	0.343838	0.787342
REACTOME_TIGHT_JUNCTION_INTERACTIONS	3	2.50894	1.22543	0.466038	0.893582
REACTOME_G_PROTEIN_BETA_GAMMA_SIGNALLING	3	2.72711	1.11386	0.523344	0.948149
REACTOME_TRANSPORT_OF_INORGANIC_CATIONS_ANIONS_AND_AMINO_ACIDS_OLIGOPEPTIDES	14	8.83584	1.71196	0.0544192	0.323364
REACTOME_GOLGI_ASSOCIATED_VESICLE_BIOGENESIS	11	5.23605	2.43645	0.0126517	0.145121
REACTOME_CTLA4_INHIBITORY_SIGNALING	5	1.96352	3.14663	0.039178	0.271084
REACTOME_FORMATION_OF_TRANSCRIPTION_COUPLED_NER_TC_NER_REPAIR_COMPLEX	0	2.94528	0	1	1
REACTOME_AMINO_ACID_AND_OLIGOPEPTIDE_SLC_TRANSPORTERS	7	4.47246	1.68403	0.153608	0.551718
REACTOME_CDT1_ASSOCIATION_WITH_THE_CDC6_ORC_ORIGIN_COMPLEX	1	5.67239	0.159691	0.997561	1
REACTOME_BRANCHED_CHAIN_AMINO_ACID_CATABOLISM	0	1.85443	0	1	1
REACTOME_REPAIR_SYNTHESIS_FOR_GAP_FILLING_BY_DNA_POL_IN_TC_NER	2	1.4181	1.48543	0.42266	0.857728
REACTOME_RECEPTOR_LIGAND_BINDING_INITIATES_THE_SECOND_PROTEOLYTIC_CLEAVAGE_OF_NOTCH_RECEPTOR	3	1.09084	3.50393	0.0866298	0.410371
REACTOME_SYNTHESIS_OF_DNA	4	9.38126	0.397098	0.987825	1
REACTOME_NA_CL_DEPENDENT_NEUROTRANSMITTER_TRANSPORTERS	3	1.52718	2.22929	0.190461	0.604864
REACTOME_FORMATION_OF_FIBRIN_CLOT_CLOTTING_CASCADE	2	2.18169	0.907362	0.65787	1
REACTOME_DEADENYLATION_OF_MRNA	4	1.85443	2.51615	0.106048	0.461974
REACTOME_MRNA_DECAY_BY_5_TO_3_EXORIBONUCLEASE	1	1.52718	0.628059	0.801654	1
REACTOME_SIGNAL_AMPLIFICATION	5	3.16345	1.70335	0.203771	0.631447
REACTOME_ZINC_TRANSPORTERS	2	1.52718	1.36156	0.461359	0.893582
REACTOME_DOUBLE_STRAND_BREAK_REPAIR	4	2.18169	2.04399	0.167198	0.568847
REACTOME_RAS_ACTIVATION_UOPN_CA2_INFUX_THROUGH_NMDA_RECEPTOR	3	1.85443	1.75127	0.281304	0.738164
REACTOME_METAL_ION_SLC_TRANSPORTERS	3	2.18169	1.44195	0.37501	0.818796
REACTOME_AUTODEGRADATION_OF_THE_E3_UBIQUITIN_LIGASE_COP1	1	5.01788	0.181056	0.995111	1
REACTOME_SMOOTH_MUSCLE_CONTRACTION	7	2.50894	3.5826	0.00921351	0.116299
REACTOME_ACTIVATION_OF_NMDA_RECEPTOR_UPON_GLUTAMATE_BINDING_AND_POSTSYNAPTIC_EVENTS	5	4.03612	1.27686	0.378407	0.818796
REACTOME_CREB_PHOSPHORYLATION_THROUGH_THE_ACTIVATION_OF_RAS	3	2.94528	1.02094	0.577097	0.983212
REACTOME_POST_NMDA_RECEPTOR_ACTIVATION_EVENTS	4	3.59979	1.12676	0.492195	0.921107
REACTOME_UNBLOCKING_OF_NMDA_RECEPTOR_GLUTAMATE_BINDING_AND_ACTIVATION	4	1.63627	2.97389	0.0722885	0.37214
REACTOME_METABOLISM_OF_MRNA	16	21.926	0.703777	0.933555	1
REACTOME_MRNA_DECAY_BY_3_TO_5_EXORIBONUCLEASE	1	1.19993	0.81666	0.719439	1
REACTOME_BILE_SALT_AND_ORGANIC_ANION_SLC_TRANSPORTERS	3	0.872675	4.90602	0.0476534	0.298631
REACTOME_DEADENYLATION_DEPENDENT_MRNA_DECAY	6	4.58155	1.36236	0.306445	0.769781
REACTOME_CREB_PHOSPHORYLATION_THROUGH_THE_ACTIVATION_OF_CAMKII	3	1.63627	2.04342	0.220004	0.645714
REACTOME_THROMBOXANE_SIGNALLING_THROUGH_TP_RECEPTOR	3	2.29077	1.36176	0.405868	0.84778
REACTOME_CELL_EXTRACELLULAR_MATRIX_INTERACTIONS	4	1.4181	3.63519	0.0450855	0.291051
REACTOME_ADP_SIGNALLING_THROUGH_P2RY12	4	2.0726	2.18037	0.145583	0.533901
REACTOME_CELL_JUNCTION_ORGANIZATION	18	7.09049	3.14853	0.000143137	0.00602243
REACTOME_AMINE_COMPOUND_SLC_TRANSPORTERS	5	2.29077	2.5563	0.070898	0.37214
REACTOME_PYRUVATE_METABOLISM	2	1.96352	1.02093	0.599506	0.993489
REACTOME_PURINE_CATABOLISM	1	0.763591	1.36137	0.55456	0.967196
REACTOME_GLUCOSE_TRANSPORT	3	3.70887	0.790063	0.732903	1
REACTOME_FRS2_MEDIATED_CASCADE	4	3.16345	1.3074	0.391277	0.831663
REACTOME_METABOLISM_OF_RNA	19	26.6166	0.686434	0.958745	1
REACTOME_MITOTIC_G1_G1_S_PHASES	9	13.5265	0.637405	0.934033	1
REACTOME_PI_3K_CASCADE	9	5.01788	1.99143	0.0577512	0.327556
REACTOME_DOWNSTREAM_SIGNALING_OF_ACTIVATED_FGFR	14	9.59943	1.54929	0.0949397	0.434835
REACTOME_REGULATION_OF_MITOTIC_CELL_CYCLE	1	8.29041	0.108415	0.999849	1
REACTOME_TAK1_ACTIVATES_NFKB_BY_PHOSPHORYLATION_AND_ACTIVATION_OF_IKKS_COMPLEX	3	2.29077	1.36176	0.405868	0.84778
REACTOME_REGULATION_OF_AMPK_ACTIVITY_VIA_LKB1	1	1.4181	0.68044	0.777347	1
REACTOME_MITOTIC_M_M_G1_PHASES	7	16.1445	0.403197	0.997629	1
REACTOME_MYOGENESIS	5	2.72711	2.04456	0.129497	0.509414
REACTOME_MAP_KINASE_ACTIVATION_IN_TLR_CASCADE	4	5.12697	0.759238	0.769003	1
REACTOME_PHOSPHOLIPASE_C_MEDIATED_CASCADE	7	4.9088	1.50637	0.214915	0.645714
REACTOME_ACTIVATION_OF_KAINATE_RECEPTORS_UPON_GLUTAMATE_BINDING	4	3.16345	1.3074	0.391277	0.831663
REACTOME_IONOTROPIC_ACTIVITY_OF_KAINATE_RECEPTORS	2	1.19993	1.81574	0.341312	0.787342
REACTOME_ACTIVATION_OF_THE_AP1_FAMILY_OF_TRANSCRIPTION_FACTORS	0	1.09084	0	1	1
REACTOME_MAPK_TARGETS_NUCLEAR_EVENTS_MEDIATED_BY_MAP_KINASES	3	3.27253	0.907312	0.650191	1
REACTOME_SYNTHESIS_AND_INTERCONVERSION_OF_NUCLEOTIDE_DI_AND_TRIPHOSPHATES	2	1.74535	1.16691	0.533936	0.95131
REACTOME_GPCR_LIGAND_BINDING	40	31.3072	1.32981	0.0624392	0.345276
REACTOME_RNA_POL_I_RNA_POL_III_AND_MITOCHONDRIAL_TRANSCRIPTION	2	11.672	0.154651	0.999942	1
REACTOME_JNK_C_JUN_KINASES_PHOSPHORYLATION_AND_ACTIVATION_MEDIATED_BY_ACTIVATED_HUMAN_TAK1	1	1.52718	0.628059	0.801654	1
REACTOME_SHC_MEDIATED_CASCADE	3	2.29077	1.36176	0.405868	0.84778
REACTOME_THROMBIN_SIGNALLING_THROUGH_PROTEINASE_ACTIVATED_RECEPTORS_PARS	4	3.05436	1.36196	0.365414	0.816128
REACTOME_ENERGY_DEPENDENT_REGULATION_OF_MTOR_BY_LKB1_AMPK	1	1.74535	0.544248	0.8426	1
REACTOME_MITOTIC_G2_G2_M_PHASES	4	8.18133	0.458957	0.969881	1
REACTOME_REGULATION_OF_RHEB_GTPASE_ACTIVITY_BY_AMPK	0	0.98176	0	1	1
REACTOME_ACTIVATED_TAK1_MEDIATES_P38_MAPK_ACTIVATION	2	1.63627	1.25676	0.498491	0.921107
REACTOME_DNA_REPAIR	11	10.7994	1.02103	0.521845	0.948149
REACTOME_EFFECTS_OF_PIP2_HYDROLYSIS	0	2.29077	0	1	1
REACTOME_RNA_POL_II_PRE_TRANSCRIPTION_EVENTS	3	5.89056	0.479587	0.94345	1
REACTOME_ROLE_OF_DCC_IN_REGULATING_APOPTOSIS	3	1.09084	3.50393	0.0866298	0.410371
REACTOME_POST_TRANSLATIONAL_PROTEIN_MODIFICATION	14	17.5626	0.776139	0.849892	1
REACTOME_CHROMOSOME_MAINTENANCE	13	11.0175	1.20798	0.30632	0.769781
REACTOME_DEPOSITION_OF_NEW_CENPA_CONTAINING_NUCLEOSOMES_AT_THE_CENTROMERE	1	5.5633	0.162896	0.997261	1
REACTOME_L1CAM_INTERACTIONS	15	8.83584	1.86312	0.0277136	0.221121
REACTOME_ROLE_OF_SECOND_MESSENGERS_IN_NETRIN1_SIGNALING	2	0.872675	2.72406	0.214284	0.645714
REACTOME_SIGNALING_BY_ILS	6	9.8176	0.582017	0.937172	1
REACTOME_NETRIN1_SIGNALING	6	3.92704	1.63546	0.193434	0.611158
REACTOME_METABOLISM_OF_LIPIDS_AND_LIPOPROTEINS	59	45.0519	1.3732	0.0184535	0.174798
REACTOME_INTERACTION_BETWEEN_L1_AND_ANKYRINS	3	2.18169	1.44195	0.37501	0.818796
REACTOME_SIGNAL_TRANSDUCTION_BY_L1	4	3.70887	1.08919	0.516376	0.942584
REACTOME_FATTY_ACID_TRIACYLGLYCEROL_AND_KETONE_BODY_METABOLISM	20	17.2353	1.18567	0.273486	0.728793
REACTOME_TRANSPORT_OF_VITAMINS_NUCLEOSIDES_AND_RELATED_MOLECULES	8	2.83619	3.64097	0.0050807	0.0828095
REACTOME_HIGHLY_CALCIUM_PERMEABLE_POSTSYNAPTIC_NICOTINIC_ACETYLCHOLINE_RECEPTORS	2	0.763591	3.2687	0.172626	0.579757
REACTOME_RNA_POL_I_PROMOTER_OPENING	0	5.45422	0	1	1
REACTOME_PRESYNAPTIC_NICOTINIC_ACETYLCHOLINE_RECEPTORS	1	0.763591	1.36137	0.55456	0.967196
REACTOME_ORGANIC_CATION_ANION_ZWITTERION_TRANSPORT	1	0.763591	1.36137	0.55456	0.967196
REACTOME_DCC_MEDIATED_ATTRACTIVE_SIGNALING	2	1.4181	1.48543	0.42266	0.857728
REACTOME_RECYCLING_PATHWAY_OF_L1	4	2.83619	1.48596	0.31364	0.769781
REACTOME_SYNTHESIS_OF_SUBSTRATES_IN_N_GLYCAN_BIOSYTHESIS	1	1.52718	0.628059	0.801654	1
REACTOME_RESPIRATORY_ELECTRON_TRANSPORT	2	7.09049	0.258479	0.99514	1
REACTOME_ASPARAGINE_N_LINKED_GLYCOSYLATION	7	8.72675	0.782352	0.783426	1
REACTOME_ASSEMBLY_OF_THE_PRE_REPLICATIVE_COMPLEX	1	6.54506	0.137964	0.999035	1
REACTOME_BIOSYNTHESIS_OF_THE_N_GLYCAN_PRECURSOR_DOLICHOL_LIPID_LINKED_OLIGOSACCHARIDE_LLO_AND_TRANSFER_TO_A_NASCENT_PROTEIN	1	3.05436	0.302122	0.960715	1
REACTOME_IL1_SIGNALING	2	3.59979	0.526415	0.888787	1
REACTOME_GLOBAL_GENOMIC_NER_GG_NER	2	3.27253	0.582932	0.85412	1
REACTOME_CGMP_EFFECTS	6	2.0726	3.77789	0.0129471	0.145121
REACTOME_REGULATION_OF_SIGNALING_BY_CBL	1	1.96352	0.480156	0.875097	1
REACTOME_AMINO_ACID_SYNTHESIS_AND_INTERCONVERSION_TRANSAMINATION	0	1.74535	0	1	1
REACTOME_CALNEXIN_CALRETICULIN_CYCLE	1	1.19993	0.81666	0.719439	1
REACTOME_SYNTHESIS_SECRETION_AND_INACTIVATION_OF_GIP	0	1.19993	0	1	1
REACTOME_PASSIVE_TRANSPORT_BY_AQUAPORINS	2	1.19993	1.81574	0.341312	0.787342
REACTOME_NEPHRIN_INTERACTIONS	5	2.0726	2.92181	0.0485462	0.299004
REACTOME_IL_3_5_AND_GM_CSF_SIGNALING	3	3.81795	0.765317	0.750987	1
REACTOME_NITRIC_OXIDE_STIMULATES_GUANYLATE_CYCLASE	6	2.72711	2.58411	0.0480721	0.298631
REACTOME_PLATELET_HOMEOSTASIS	12	7.52682	1.72409	0.0686145	0.368884
REACTOME_N_GLYCAN_TRIMMING_IN_THE_ER_AND_CALNEXIN_CALRETICULIN_CYCLE	1	1.4181	0.68044	0.777347	1
REACTOME_PLATELET_SENSITIZATION_BY_LDL	3	1.63627	2.04342	0.220004	0.645714
REACTOME_AQUAPORIN_MEDIATED_TRANSPORT	6	5.12697	1.19583	0.407443	0.848975
REACTOME_IL_RECEPTOR_SHC_SIGNALING	0	2.18169	0	1	1
REACTOME_RAP1_SIGNALLING	4	1.63627	2.97389	0.0722885	0.37214
REACTOME_PLATELET_CALCIUM_HOMEOSTASIS	1	1.30901	0.742354	0.750064	1
REACTOME_SIGNAL_REGULATORY_PROTEIN_SIRP_FAMILY_INTERACTIONS	1	1.30901	0.742354	0.750064	1
REACTOME_PROSTACYCLIN_SIGNALLING_THROUGH_PROSTACYCLIN_RECEPTOR	2	1.85443	1.08909	0.56762	0.976647
REACTOME_GABA_SYNTHESIS_RELEASE_REUPTAKE_AND_DEGRADATION	5	1.85443	3.40924	0.0310011	0.236488
REACTOME_INCRETIN_SYNTHESIS_SECRETION_AND_INACTIVATION	1	1.63627	0.58316	0.823309	1
REACTOME_TRANSPORT_OF_ORGANIC_ANIONS	2	0.98176	2.33478	0.256702	0.702871
REACTOME_SYNTHESIS_SECRETION_AND_INACTIVATION_OF_GLP1	1	1.52718	0.628059	0.801654	1
REACTOME_REGULATION_OF_WATER_BALANCE_BY_RENAL_AQUAPORINS	4	4.36338	0.907261	0.648346	1
REACTOME_DESTABILIZATION_OF_MRNA_BY_BRF1	4	1.85443	2.51615	0.106048	0.461974
REACTOME_IRAK1_RECRUITS_IKK_COMPLEX	1	0.98176	1.02091	0.646479	1
REACTOME_TRAF6_MEDIATED_IRF7_ACTIVATION	0	1.74535	0	1	1
REACTOME_CIRCADIAN_CLOCK	4	5.34514	0.725388	0.79681	1
REACTOME_TRAF6_MEDIATED_NFKB_ACTIVATION	2	2.29077	0.85954	0.684397	1
REACTOME_FACTORS_INVOLVED_IN_MEGAKARYOCYTE_DEVELOPMENT_AND_PLATELET_PRODUCTION	6	10.4721	0.542998	0.958044	1
REACTOME_REGULATION_OF_IFNG_SIGNALING	1	1.30901	0.742354	0.750064	1
REACTOME_GABA_A_RECEPTOR_ACTIVATION	2	1.19993	1.81574	0.341312	0.787342
REACTOME_REGULATION_OF_MRNA_STABILITY_BY_PROTEINS_THAT_BIND_AU_RICH_ELEMENTS	8	8.61767	0.919896	0.641883	1
REACTOME_INHIBITION_OF_VOLTAGE_GATED_CA2_CHANNELS_VIA_GBETA_GAMMA_SUBUNITS	3	2.50894	1.22543	0.466038	0.893582
REACTOME_IRAK2_MEDIATED_ACTIVATION_OF_TAK1_COMPLEX_UPON_TLR7_8_OR_9_STIMULATION	0	0.872675	0	1	1
REACTOME_TRAF6_MEDIATED_INDUCTION_OF_NFKB_AND_MAP_KINASES_UPON_TLR7_8_OR_9_ACTIVATION	7	7.74499	0.892872	0.668138	1
REACTOME_TRAF3_DEPENDENT_IRF_ACTIVATION_PATHWAY	0	1.30901	0	1	1
REACTOME_GABA_B_RECEPTOR_ACTIVATION	6	3.92704	1.63546	0.193434	0.611158
REACTOME_NFKB_ACTIVATION_THROUGH_FADD_RIP1_PATHWAY_MEDIATED_BY_CASPASE_8_AND10	0	1.30901	0	1	1
REACTOME_DESTABILIZATION_OF_MRNA_BY_KSRP	2	1.85443	1.08909	0.56762	0.976647
REACTOME_TRANSPORT_TO_THE_GOLGI_AND_SUBSEQUENT_MODIFICATION	4	3.59979	1.12676	0.492195	0.921107
REACTOME_IRON_UPTAKE_AND_TRANSPORT	6	3.59979	1.81753	0.144119	0.533901
REACTOME_DESTABILIZATION_OF_MRNA_BY_TRISTETRAPROLIN_TTP	4	1.85443	2.51615	0.106048	0.461974
REACTOME_INTERFERON_GAMMA_SIGNALING	8	5.5633	1.52171	0.187289	0.604864
REACTOME_N_GLYCAN_ANTENNAE_ELONGATION	1	1.52718	0.628059	0.801654	1
REACTOME_TRAF6_MEDIATED_IRF7_ACTIVATION_IN_TLR7_8_OR_9_SIGNALING	0	0.872675	0	1	1
REACTOME_ACTIVATION_OF_IRF3_IRF7_MEDIATED_BY_TBK1_IKK_EPSILON	0	1.19993	0	1	1
REACTOME_ION_TRANSPORT_BY_P_TYPE_ATPASES	7	2.94528	2.86541	0.0226878	0.199873
REACTOME_INTERFERON_ALPHA_BETA_SIGNALING	11	5.01788	2.57611	0.00914248	0.116299
REACTOME_ADVANCED_GLYCOSYLATION_ENDPRODUCT_RECEPTOR_SIGNALING	1	1.4181	0.68044	0.777347	1
REACTOME_GABA_RECEPTOR_ACTIVATION	8	5.23605	1.63616	0.146913	0.533901
REACTOME_KINESINS	1	2.18169	0.429557	0.900887	1
REACTOME_N_GLYCAN_ANTENNAE_ELONGATION_IN_THE_MEDIAL_TRANS_GOLGI	1	1.96352	0.480156	0.875097	1
REACTOME_REGULATION_OF_IFNA_SIGNALING	1	1.30901	0.742354	0.750064	1
REACTOME_INTERFERON_SIGNALING	23	14.3991	1.73249	0.0156665	0.164549
REACTOME_NEGATIVE_REGULATORS_OF_RIG_I_MDA5_SIGNALING	4	3.16345	1.3074	0.391277	0.831663
REACTOME_NFKB_AND_MAP_KINASES_ACTIVATION_MEDIATED_BY_TLR4_SIGNALING_REPERTOIRE	6	7.30866	0.802719	0.752991	1
REACTOME_TRANSFERRIN_ENDOCYTOSIS_AND_RECYCLING	3	2.50894	1.22543	0.466038	0.893582
REACTOME_DSCAM_INTERACTIONS	2	1.19993	1.81574	0.341312	0.787342
REACTOME_ION_CHANNEL_TRANSPORT	10	4.9088	2.34065	0.0209827	0.191044
REACTOME_DESTABILIZATION_OF_MRNA_BY_AUF1_HNRNP_D0	3	5.23605	0.543749	0.907312	1
REACTOME_TRAF6_MEDIATED_INDUCTION_OF_TAK1_COMPLEX	0	1.30901	0	1	1
REACTOME_RIG_I_MDA5_MEDIATED_INDUCTION_OF_IFN_ALPHA_BETA_PATHWAYS	6	6.3269	0.94218	0.617297	1
REACTOME_IKK_COMPLEX_RECRUITMENT_MEDIATED_BY_RIP1	0	0.98176	0	1	1
REACTOME_LIGAND_GATED_ION_CHANNEL_TRANSPORT	3	1.96352	1.63442	0.312534	0.769781
REACTOME_FORMATION_OF_INCISION_COMPLEX_IN_GG_NER	0	2.0726	0	1	1
REACTOME_TRANSCRIPTIONAL_REGULATION_OF_WHITE_ADIPOCYTE_DIFFERENTIATION	11	7.30866	1.60786	0.108804	0.462589
REACTOME_ENDOSOMAL_SORTING_COMPLEX_REQUIRED_FOR_TRANSPORT_ESCRT	2	2.72711	0.709888	0.773992	1
REACTOME_MEIOTIC_RECOMBINATION	2	7.30866	0.250492	0.99604	1
REACTOME_IL_2_SIGNALING	2	3.59979	0.526415	0.888787	1
REACTOME_IL_6_SIGNALING	0	1.09084	0	1	1
REACTOME_PLATELET_AGGREGATION_PLUG_FORMATION	5	3.05436	1.77753	0.18399	0.604864
REACTOME_SIGNALING_BY_NOTCH	19	10.0358	2.1374	0.00444278	0.0756166
REACTOME_LAGGING_STRAND_SYNTHESIS	3	2.0726	1.53217	0.343838	0.787342
REACTOME_INTRINSIC_PATHWAY	1	1.30901	0.742354	0.750064	1
REACTOME_INHIBITION_OF_REPLICATION_INITIATION_OF_DAMAGED_DNA_BY_RB1_E2F1	3	1.30901	2.725	0.135051	0.511367
REACTOME_ETHANOL_OXIDATION	1	0.545422	2.04228	0.438757	0.873131
REACTOME_SYNTHESIS_OF_VERY_LONG_CHAIN_FATTY_ACYL_COAS	4	1.52718	3.27118	0.0578325	0.327556
REACTOME_DNA_REPLICATION	10	18.2171	0.517585	0.990158	1
REACTOME_CLEAVAGE_OF_GROWING_TRANSCRIPT_IN_THE_TERMINATION_REGION_	4	4.47246	0.882677	0.667854	1
REACTOME_PKB_MEDIATED_EVENTS	2	2.94528	0.653012	0.80984	1
REACTOME_E2F_MEDIATED_REGULATION_OF_DNA_REPLICATION	4	3.4907	1.1671	0.46752	0.893582
REACTOME_METABOLISM_OF_CARBOHYDRATES	22	22.9077	0.955199	0.613162	1
REACTOME_HORMONE_SENSITIVE_LIPASE_HSL_MEDIATED_TRIACYLGLYCEROL_HYDROLYSIS	1	1.09084	0.907413	0.685064	1
REACTOME_SIGNALING_BY_INSULIN_RECEPTOR	8	10.363	0.749933	0.826924	1
REACTOME_SIGNAL_ATTENUATION	0	1.4181	0	1	1
REACTOME_PURINE_METABOLISM	3	3.16345	0.942275	0.62687	1
REACTOME_SOS_MEDIATED_SIGNALLING	1	1.52718	0.628059	0.801654	1
REACTOME_RNA_POL_III_TRANSCRIPTION_INITIATION_FROM_TYPE_3_PROMOTER	0	2.83619	0	1	1
REACTOME_APOPTOSIS	14	14.7264	0.944542	0.620828	1
REACTOME_LIPID_DIGESTION_MOBILIZATION_AND_TRANSPORT	5	3.59979	1.45964	0.288634	0.745692
REACTOME_HEMOSTASIS	59	41.9975	1.49399	0.00443584	0.0756166
REACTOME_INFLUENZA_LIFE_CYCLE	3	14.0719	0.193145	0.999955	1
REACTOME_INFLUENZA_VIRAL_RNA_TRANSCRIPTION_AND_REPLICATION	0	10.4721	0	1	1
REACTOME_NEP_NS2_INTERACTS_WITH_THE_CELLULAR_EXPORT_MACHINERY	3	2.94528	1.02094	0.577097	0.983212
REACTOME_HIV_INFECTION	13	19.9624	0.62188	0.968678	1
REACTOME_TRANSPORT_OF_RIBONUCLEOPROTEINS_INTO_THE_HOST_NUCLEUS	3	2.94528	1.02094	0.577097	0.983212
REACTOME_HIV_LIFE_CYCLE	9	11.8902	0.733752	0.853514	1
REACTOME_ABORTIVE_ELONGATION_OF_HIV1_TRANSCRIPT_IN_THE_ABSENCE_OF_TAT	0	2.0726	0	1	1
REACTOME_EARLY_PHASE_OF_HIV_LIFE_CYCLE	2	1.4181	1.48543	0.42266	0.857728
REACTOME_HOST_INTERACTIONS_OF_HIV_FACTORS	8	12.5447	0.608938	0.942874	1
REACTOME_RNA_POL_III_TRANSCRIPTION_TERMINATION	0	2.0726	0	1	1
REACTOME_RESPIRATORY_ELECTRON_TRANSPORT_ATP_SYNTHESIS_BY_CHEMIOSMOTIC_COUPLING_AND_HEAT_PRODUCTION_BY_UNCOUPLING_PROTEINS_	2	8.61767	0.211284	0.998858	1
REACTOME_FORMATION_OF_THE_HIV1_EARLY_ELONGATION_COMPLEX	0	3.05436	0	1	1
REACTOME_RAF_MAP_KINASE_CASCADE	1	1.09084	0.907413	0.685064	1
REACTOME_VIRAL_MESSENGER_RNA_SYNTHESIS	0	1.52718	0	1	1
REACTOME_LATE_PHASE_OF_HIV_LIFE_CYCLE	7	10.4721	0.641006	0.910503	1
REACTOME_SHC_MEDIATED_SIGNALLING	1	1.63627	0.58316	0.823309	1
REACTOME_INTERACTIONS_OF_VPR_WITH_HOST_CELLULAR_PROTEINS	3	3.4907	0.844613	0.693652	1
REACTOME_FORMATION_OF_ATP_BY_CHEMIOSMOTIC_COUPLING	0	1.30901	0	1	1
REACTOME_APC_C_CDH1_MEDIATED_DEGRADATION_OF_CDC20_AND_OTHER_APC_C_CDH1_TARGETED_PROTEINS_IN_LATE_MITOSIS_EARLY_G1	1	6.87232	0.131262	0.999318	1
REACTOME_ACTIVATION_OF_ATR_IN_RESPONSE_TO_REPLICATION_STRESS	2	3.4907	0.543998	0.878182	1
REACTOME_UNWINDING_OF_DNA	0	1.09084	0	1	1
REACTOME_APC_C_CDC20_MEDIATED_DEGRADATION_OF_MITOTIC_PROTEINS	1	6.9814	0.12917	0.999393	1
REACTOME_GLUCURONIDATION	1	0.436338	2.72311	0.370019	0.818796
REACTOME_AUTODEGRADATION_OF_CDH1_BY_CDH1_APC_C	1	6.10873	0.148038	0.998466	1
REACTOME_MYD88_MAL_CASCADE_INITIATED_ON_PLASMA_MEMBRANE	8	8.3995	0.94669	0.612436	1
REACTOME_INNATE_IMMUNE_SYSTEM	19	21.8169	0.855817	0.77169	1
REACTOME_REGULATION_OF_GLUCOKINASE_BY_GLUCOKINASE_REGULATORY_PROTEIN	3	2.83619	1.06541	0.550697	0.967196
REACTOME_MITOTIC_PROMETAPHASE	6	7.74499	0.753107	0.800659	1
REACTOME_APC_C_CDC20_MEDIATED_DEGRADATION_OF_CYCLIN_B	0	2.0726	0	1	1
REACTOME_SCF_BETA_TRCP_MEDIATED_DEGRADATION_OF_EMI1	1	5.23605	0.173328	0.996122	1
REACTOME_LIPOPROTEIN_METABOLISM	4	2.18169	2.04399	0.167198	0.568847
REACTOME_G1_S_SPECIFIC_TRANSCRIPTION	1	1.74535	0.544248	0.8426	1
REACTOME_THE_ROLE_OF_NEF_IN_HIV1_REPLICATION_AND_DISEASE_PATHOGENESIS	3	2.61803	1.167	0.495099	0.921107
REACTOME_CHYLOMICRON_MEDIATED_LIPID_TRANSPORT	1	1.09084	0.907413	0.685064	1
REACTOME_SIGNALING_BY_TGF_BETA_RECEPTOR_COMPLEX	9	6.21781	1.53392	0.163976	0.568102
REACTOME_CONVERSION_FROM_APC_C_CDC20_TO_APC_C_CDH1_IN_LATE_ANAPHASE	0	1.74535	0	1	1
REACTOME_ACTIVATED_TLR4_SIGNALLING	8	9.27217	0.84786	0.722105	1
REACTOME_IMMUNE_SYSTEM	74	82.9041	0.876032	0.869497	1
REACTOME_BINDING_AND_ENTRY_OF_HIV_VIRION	0	0.436338	0	1	1
REACTOME_PHOSPHORYLATION_OF_THE_APC_C	0	1.85443	0	1	1
REACTOME_CYTOSOLIC_SULFONATION_OF_SMALL_MOLECULES	1	0.872675	1.16682	0.603171	0.993489
REACTOME_INTEGRATION_OF_PROVIRUS	2	0.872675	2.72406	0.214284	0.645714
REACTOME_GLUTATHIONE_CONJUGATION	3	2.0726	1.53217	0.343838	0.787342
REACTOME_COMPLEMENT_CASCADE	3	2.29077	1.36176	0.405868	0.84778
REACTOME_PHASE_II_CONJUGATION	6	4.36338	1.44268	0.267209	0.715444
REACTOME_MTORC1_MEDIATED_SIGNALLING	0	1.19993	0	1	1
REACTOME_TOLL_RECEPTOR_CASCADES	11	11.2357	0.976373	0.576762	0.983212
REACTOME_ACTIVATION_OF_BH3_ONLY_PROTEINS	1	1.74535	0.544248	0.8426	1
REACTOME_GLUCOSE_METABOLISM	6	6.43598	0.924339	0.634267	1
REACTOME_RNA_POL_III_CHAIN_ELONGATION	0	1.85443	0	1	1
REACTOME_VOLTAGE_GATED_POTASSIUM_CHANNELS	4	4.47246	0.882677	0.667854	1
REACTOME_ADAPTIVE_IMMUNE_SYSTEM	42	50.5061	0.81045	0.916134	1
REACTOME_NOD1_2_SIGNALING_PATHWAY	3	2.94528	1.02094	0.577097	0.983212
REACTOME_CYTOKINE_SIGNALING_IN_IMMUNE_SYSTEM	31	24.4349	1.31718	0.0981096	0.441717
REACTOME_MEIOTIC_SYNAPSIS	9	6.54506	1.44341	0.202997	0.631447
REACTOME_ANTIGEN_PRESENTATION_FOLDING_ASSEMBLY_AND_PEPTIDE_LOADING_OF_CLASS_I_MHC	3	2.18169	1.44195	0.37501	0.818796
REACTOME_THE_NLRP3_INFLAMMASOME	0	1.19993	0	1	1
REACTOME_CLASS_I_MHC_MEDIATED_ANTIGEN_PROCESSING_PRESENTATION	9	24.544	0.337054	0.999952	1
REACTOME_NONSENSE_MEDIATED_DECAY_ENHANCED_BY_THE_EXON_JUNCTION_COMPLEX	5	11.0175	0.423817	0.988913	1
REACTOME_PIP3_ACTIVATES_AKT_SIGNALING	5	2.83619	1.94714	0.146771	0.533901
REACTOME_ANTIGEN_PROCESSING_UBIQUITINATION_PROTEASOME_DEGRADATION	6	20.8351	0.262477	0.999983	1
REACTOME_TANDEM_PORE_DOMAIN_POTASSIUM_CHANNELS	0	0.872675	0	1	1
REACTOME_INFLAMMASOMES	0	1.74535	0	1	1
REACTOME_POTASSIUM_CHANNELS	9	9.8176	0.907006	0.659184	1
REACTOME_NUCLEOTIDE_BINDING_DOMAIN_LEUCINE_RICH_REPEAT_CONTAINING_RECEPTOR_NLR_SIGNALING_PATHWAYS	3	4.58155	0.627652	0.851384	1
REACTOME_INWARDLY_RECTIFYING_K_CHANNELS	3	3.16345	0.942275	0.62687	1
REACTOME_AMYLOIDS	4	6.9814	0.543499	0.929208	1
REACTOME_PACKAGING_OF_TELOMERE_ENDS	2	4.58155	0.407729	0.952165	1
REACTOME_TELOMERE_MAINTENANCE	5	7.41774	0.647242	0.876908	1
REACTOME_PLATELET_ACTIVATION_SIGNALING_AND_AGGREGATION	24	19.0898	1.30204	0.141833	0.532043
REACTOME_REMOVAL_OF_THE_FLAP_INTERMEDIATE_FROM_THE_C_STRAND	1	1.09084	0.907413	0.685064	1
REACTOME_CREATION_OF_C4_AND_C2_ACTIVATORS	0	0.654506	0	1	1
REACTOME_APC_CDC20_MEDIATED_DEGRADATION_OF_NEK2A	0	2.29077	0	1	1
REACTOME_INITIAL_TRIGGERING_OF_COMPLEMENT	0	1.09084	0	1	1
REACTOME_EXTENSION_OF_TELOMERES	3	2.83619	1.06541	0.550697	0.967196
REACTOME_G2_M_CHECKPOINTS	2	4.03612	0.46613	0.923185	1
REACTOME_G2_M_DNA_DAMAGE_CHECKPOINT	0	0.763591	0	1	1
REACTOME_S_PHASE	6	11.0175	0.514247	0.97039	1
REACTOME_SCFSKP2_MEDIATED_DEGRADATION_OF_P27_P21	3	5.78147	0.489212	0.938513	1
REACTOME_TRYPTOPHAN_CATABOLISM	0	0.98176	0	1	1
REACTOME_DNA_STRAND_ELONGATION	3	3.16345	0.942275	0.62687	1
REACTOME_RESOLUTION_OF_AP_SITES_VIA_THE_SINGLE_NUCLEOTIDE_REPLACEMENT_PATHWAY	3	1.30901	2.725	0.135051	0.511367
REACTOME_FGFR_LIGAND_BINDING_AND_ACTIVATION	3	1.63627	2.04342	0.220004	0.645714
REACTOME_CHOLESTEROL_BIOSYNTHESIS	7	2.18169	4.4104	0.00390058	0.0697164
REACTOME_APOBEC3G_MEDIATED_RESISTANCE_TO_HIV1_INFECTION	0	0.436338	0	1	1
REACTOME_GAP_JUNCTION_TRAFFICKING	6	2.39986	3.0691	0.026819	0.218414
REACTOME_FGFR2C_LIGAND_BINDING_AND_ACTIVATION	1	0.872675	1.16682	0.603171	0.993489
REACTOME_METABOLISM_OF_PORPHYRINS	2	1.4181	1.48543	0.42266	0.857728
REACTOME_FGFR4_LIGAND_BINDING_AND_ACTIVATION	0	0.872675	0	1	1
REACTOME_VIF_MEDIATED_DEGRADATION_OF_APOBEC3G	1	5.12697	0.177108	0.995646	1
REACTOME_SIGNALING_BY_FGFR	16	10.7994	1.57941	0.069824	0.37214
REACTOME_DIGESTION_OF_DIETARY_CARBOHYDRATE	0	0.218169	0	1	1
REACTOME_FGFR1_LIGAND_BINDING_AND_ACTIVATION	1	0.98176	1.02091	0.646479	1
REACTOME_GAP_JUNCTION_ASSEMBLY	3	1.4181	2.45223	0.162041	0.563482
REACTOME_SYNTHESIS_OF_GLYCOSYLPHOSPHATIDYLINOSITOL_GPI	2	1.85443	1.08909	0.56762	0.976647
REACTOME_RNA_POL_I_TRANSCRIPTION_INITIATION	2	2.50894	0.777616	0.73237	1
REACTOME_PYRIMIDINE_METABOLISM	3	2.29077	1.36176	0.405868	0.84778
REACTOME_INTRINSIC_PATHWAY_FOR_APOPTOSIS	2	3.16345	0.604562	0.840525	1
REACTOME_PI3K_CASCADE	6	6.54506	0.907159	0.650785	1
REACTOME_APOPTOTIC_EXECUTION_PHASE	7	5.01788	1.46765	0.231477	0.670384
REACTOME_SHC_RELATED_EVENTS	1	1.85443	0.510199	0.859786	1
GO_CARDIAC_CHAMBER_DEVELOPMENT	28	13.4174	2.42878	0.000116207	0.00517884
GO_DNA_DEPENDENT_DNA_REPLICATION_MAINTENANCE_OF_FIDELITY	1	2.18169	0.429557	0.900887	1
GO_CIRCADIAN_RHYTHM	14	12.872	1.10016	0.411824	0.856523
GO_PHOSPHATIDYLSERINE_ACYL_CHAIN_REMODELING	2	0.98176	2.33478	0.256702	0.702871
GO_SPINAL_CORD_DEVELOPMENT	19	9.49034	2.29526	0.00229817	0.0484979
GO_PLATELET_DERIVED_GROWTH_FACTOR_RECEPTOR_SIGNALING_PATHWAY	5	3.70887	1.40922	0.310834	0.769781
GO_CELLULAR_RESPONSE_TO_LIPOPROTEIN_PARTICLE_STIMULUS	3	1.19993	3.06571	0.109809	0.462589
GO_REGULATION_OF_NLRP3_INFLAMMASOME_COMPLEX_ASSEMBLY	2	0.98176	2.33478	0.256702	0.702871
GO_POSITIVE_REGULATION_OF_EPITHELIAL_CELL_DIFFERENTIATION	10	4.79971	2.4096	0.0180304	0.173159
GO_POSITIVE_REGULATION_OF_KINASE_ACTIVITY	76	47.1245	1.7757	1.66566e-05	0.0011304
GO_NEGATIVE_REGULATION_OF_TRANSCRIPTION_FACTOR_IMPORT_INTO_NUCLEUS	3	4.14521	0.699567	0.799371	1
GO_POTASSIUM_ION_TRANSPORT	16	14.9446	1.08069	0.425706	0.861588
GO_REGULATION_OF_T_CELL_RECEPTOR_SIGNALING_PATHWAY	3	2.61803	1.167	0.495099	0.921107
GO_CARDIAC_MUSCLE_ADAPTATION	3	1.09084	3.50393	0.0866298	0.410371
GO_NEGATIVE_REGULATION_OF_EPITHELIAL_CELL_PROLIFERATION	14	10.5812	1.38048	0.168697	0.569952
GO_MOVEMENT_IN_ENVIRONMENT_OF_OTHER_ORGANISM_INVOLVED_IN_SYMBIOTIC_INTERACTION	19	7.96316	2.89305	0.000230759	0.00863626
GO_REGULATION_OF_PROTEIN_TARGETING_TO_MITOCHONDRION	11	9.70851	1.15268	0.378102	0.818796
GO_APICAL_PROTEIN_LOCALIZATION	2	1.09084	2.04285	0.299221	0.756585
GO_REGULATION_OF_ESTABLISHMENT_OF_PLANAR_POLARITY	14	11.2357	1.2869	0.230248	0.667394
GO_FOREBRAIN_NEURON_DEVELOPMENT	5	3.4907	1.5138	0.266737	0.715444
GO_POSITIVE_REGULATION_OF_PROTEIN_MATURATION	3	1.85443	1.75127	0.281304	0.738164
GO_NEUROMUSCULAR_JUNCTION_DEVELOPMENT	7	3.81795	2.04571	0.0803332	0.399599
GO_MITOTIC_CYTOKINESIS	2	3.05436	0.627855	0.82579	1
GO_NEGATIVE_REGULATION_OF_RESPONSE_TO_ENDOPLASMIC_RETICULUM_STRESS	3	3.81795	0.765317	0.750987	1
GO_SMAD_PROTEIN_SIGNAL_TRANSDUCTION	6	5.12697	1.19583	0.407443	0.848975
GO_CYTOPLASMIC_TRANSLATION	2	4.25429	0.440875	0.936357	1
GO_MEIOTIC_CHROMOSOME_SEGREGATION	3	5.01788	0.569115	0.891226	1
GO_POSITIVE_REGULATION_OF_CALCIUM_ION_TRANSPORT	15	9.70851	1.66086	0.0574509	0.327556
GO_REGULATION_OF_DOUBLE_STRAND_BREAK_REPAIR	3	3.70887	0.790063	0.732903	1
GO_RNA_DEPENDENT_DNA_BIOSYNTHETIC_PROCESS	3	2.29077	1.36176	0.405868	0.84778
GO_REGULATION_OF_B_CELL_RECEPTOR_SIGNALING_PATHWAY	0	1.19993	0	1	1
GO_REGULATION_OF_G_PROTEIN_COUPLED_RECEPTOR_PROTEIN_SIGNALING_PATHWAY	21	11.8902	1.95997	0.0066912	0.0981087
GO_DENDRITE_DEVELOPMENT	11	8.3995	1.36335	0.214826	0.645714
GO_REGULATION_OF_RESPIRATORY_BURST	1	1.09084	0.907413	0.685064	1
GO_G_PROTEIN_COUPLED_RECEPTOR_INTERNALIZATION	3	1.19993	3.06571	0.109809	0.462589
GO_MEMORY	11	9.92668	1.12371	0.407037	0.848975
GO_NEURON_DEVELOPMENT	107	67.0869	1.76491	5.77102e-07	7.51786e-05
GO_REGULATION_OF_GOLGI_ORGANIZATION	1	1.30901	0.742354	0.750064	1
GO_ENDOTHELIAL_CELL_DEVELOPMENT	9	4.69063	2.16752	0.0396085	0.271567
GO_POSITIVE_REGULATION_OF_MYOTUBE_DIFFERENTIATION	3	2.0726	1.53217	0.343838	0.787342
GO_REGULATION_OF_CELL_ACTIVATION	45	39.9249	1.14856	0.216466	0.645714
GO_MULTICELLULAR_ORGANISM_AGING	1	2.72711	0.339954	0.944414	1
GO_ATP_DEPENDENT_CHROMATIN_REMODELING	4	6.87232	0.552748	0.923719	1
GO_ANATOMICAL_STRUCTURE_FORMATION_INVOLVED_IN_MORPHOGENESIS	139	88.5765	1.74322	3.17835e-08	7.97413e-06
GO_ION_TRANSPORT	142	115.084	1.29297	0.00427949	0.0735769
GO_LIPID_MODIFICATION	25	20.0715	1.28807	0.146533	0.533901
GO_NEGATIVE_REGULATION_OF_KIDNEY_DEVELOPMENT	3	1.30901	2.725	0.135051	0.511367
GO_REGULATION_OF_HEPATOCYTE_PROLIFERATION	2	1.19993	1.81574	0.341312	0.787342
GO_ACYLGLYCEROL_HOMEOSTASIS	2	2.18169	0.907362	0.65787	1
GO_NEGATIVE_REGULATION_OF_PHOSPHOPROTEIN_PHOSPHATASE_ACTIVITY	1	1.52718	0.628059	0.801654	1
GO_NEGATIVE_REGULATION_OF_PROTEIN_COMPLEX_ASSEMBLY	15	10.5812	1.49803	0.103864	0.458059
GO_HEMOGLOBIN_METABOLIC_PROCESS	2	0.872675	2.72406	0.214284	0.645714
GO_SINGLE_FERTILIZATION	6	7.74499	0.753107	0.800659	1
GO_LEUKOCYTE_ACTIVATION	44	34.7979	1.31428	0.0607561	0.340134
GO_CHROMOSOME_ORGANIZATION	80	94.7943	0.820259	0.958773	1
GO_REGULATION_OF_MITOCHONDRIAL_DEPOLARIZATION	1	1.63627	0.58316	0.823309	1
GO_NEGATIVE_REGULATION_OF_MAP_KINASE_ACTIVITY	5	7.41774	0.647242	0.876908	1
GO_SYNAPTIC_VESICLE_LOCALIZATION	10	10.7994	0.917208	0.649708	1
GO_PHENOL_CONTAINING_COMPOUND_METABOLIC_PROCESS	11	6.9814	1.69921	0.0844992	0.410371
GO_REGULATION_OF_ANTIGEN_RECEPTOR_MEDIATED_SIGNALING_PATHWAY	3	3.59979	0.816459	0.713798	1
GO_ESTABLISHMENT_OF_SPINDLE_ORIENTATION	1	2.39986	0.388596	0.921355	1
GO_METANEPHRIC_NEPHRON_MORPHOGENESIS	5	2.0726	2.92181	0.0485462	0.299004
GO_GLYCERALDEHYDE_3_PHOSPHATE_METABOLIC_PROCESS	0	1.96352	0	1	1
GO_RESPONSE_TO_UV_C	1	0.98176	1.02091	0.646479	1
GO_CARBOHYDRATE_CATABOLIC_PROCESS	7	10.9084	0.613272	0.929761	1
GO_DENTATE_GYRUS_DEVELOPMENT	4	1.63627	2.97389	0.0722885	0.37214
GO_ESTABLISHMENT_OR_MAINTENANCE_OF_TRANSMEMBRANE_ELECTROCHEMICAL_GRADIENT	1	1.09084	0.907413	0.685064	1
GO_LABYRINTHINE_LAYER_DEVELOPMENT	7	4.14521	1.84734	0.113871	0.469769
GO_N_TERMINAL_PROTEIN_AMINO_ACID_ACETYLATION	1	1.52718	0.628059	0.801654	1
GO_NEUROLOGICAL_SYSTEM_PROCESS	92	80.5043	1.17174	0.0937604	0.430307
GO_NEURONAL_STEM_CELL_DIVISION	2	1.30901	1.63407	0.382564	0.818796
GO_CERAMIDE_CATABOLIC_PROCESS	0	1.19993	0	1	1
GO_EXCRETION	5	4.14521	1.23809	0.400989	0.847518
GO_DIGESTION	9	9.8176	0.907006	0.659184	1
GO_POSITIVE_REGULATION_OF_SYNAPTIC_TRANSMISSION_GLUTAMATERGIC	5	1.74535	3.71933	0.0239841	0.207785
GO_POSITIVE_REGULATION_OF_MITOTIC_NUCLEAR_DIVISION	4	4.58155	0.859386	0.686606	1
GO_HINDBRAIN_DEVELOPMENT	19	12.5447	1.62283	0.0427138	0.285733
GO_OLIGOSACCHARIDE_METABOLIC_PROCESS	8	6.65415	1.23379	0.346564	0.789164
GO_NEGATIVE_REGULATION_OF_DENDRITIC_SPINE_DEVELOPMENT	3	1.19993	3.06571	0.109809	0.462589
GO_MODULATION_OF_GROWTH_OF_SYMBIONT_INVOLVED_IN_INTERACTION_WITH_HOST	0	0.98176	0	1	1
GO_CHROMOSOME_SEGREGATION	22	24.1077	0.901719	0.707907	1
GO_NEGATIVE_REGULATION_OF_CYCLIN_DEPENDENT_PROTEIN_KINASE_ACTIVITY	3	3.16345	0.942275	0.62687	1
GO_ETHER_METABOLIC_PROCESS	0	0.98176	0	1	1
GO_HEMATOPOIETIC_PROGENITOR_CELL_DIFFERENTIATION	11	9.27217	1.21532	0.321051	0.783994
GO_CYTOKINE_METABOLIC_PROCESS	0	0.98176	0	1	1
GO_ANTEROGRADE_AXONAL_TRANSPORT	1	2.18169	0.429557	0.900887	1
GO_NEGATIVE_REGULATION_OF_ERK1_AND_ERK2_CASCADE	7	5.23605	1.39588	0.265785	0.715444
GO_STEROID_BIOSYNTHETIC_PROCESS	16	9.92668	1.74881	0.0364038	0.260676
GO_ALDITOL_PHOSPHATE_METABOLIC_PROCESS	5	2.72711	2.04456	0.129497	0.509414
GO_SODIUM_INDEPENDENT_ORGANIC_ANION_TRANSPORT	2	1.52718	1.36156	0.461359	0.893582
GO_REGULATION_OF_PROTEIN_TYROSINE_KINASE_ACTIVITY	6	5.5633	1.08928	0.487545	0.921107
GO_REGULATION_OF_INTERFERON_BETA_PRODUCTION	2	4.36338	0.429245	0.94211	1
GO_DNA_TEMPLATED_TRANSCRIPTION_ELONGATION	5	9.59943	0.490625	0.969704	1
GO_N_GLYCAN_PROCESSING	3	2.18169	1.44195	0.37501	0.818796
GO_INORGANIC_ION_IMPORT_INTO_CELL	4	1.52718	3.27118	0.0578325	0.327556
GO_ENDOPLASMIC_RETICULUM_TO_CYTOSOL_TRANSPORT	2	2.29077	0.85954	0.684397	1
GO_NEGATIVE_REGULATION_OF_REPRODUCTIVE_PROCESS	4	4.25429	0.933248	0.628091	1
GO_G_PROTEIN_COUPLED_PURINERGIC_RECEPTOR_SIGNALING_PATHWAY	0	1.85443	0	1	1
GO_MEMBRANE_DEPOLARIZATION	7	5.89056	1.21721	0.374838	0.818796
GO_OLFACTORY_BULB_INTERNEURON_DIFFERENTIATION	2	1.52718	1.36156	0.461359	0.893582
GO_POSITIVE_REGULATION_OF_G_PROTEIN_COUPLED_RECEPTOR_PROTEIN_SIGNALING_PATHWAY	4	2.39986	1.81664	0.213411	0.645714
GO_ATTACHMENT_OF_SPINDLE_MICROTUBULES_TO_KINETOCHORE	0	0.98176	0	1	1
GO_REGULATION_OF_LYASE_ACTIVITY	10	8.07225	1.27762	0.285034	0.745692
GO_RESPONSE_TO_NITROGEN_COMPOUND	119	80.3952	1.61242	6.38967e-06	0.000521489
GO_NEGATIVE_REGULATION_OF_TRANSMEMBRANE_TRANSPORT	9	7.96316	1.14923	0.401802	0.84778
GO_REGULATION_OF_DNA_RECOMBINATION	3	5.12697	0.556144	0.899559	1
GO_REGULATION_OF_LEUKOCYTE_PROLIFERATION	18	17.2353	1.05058	0.459924	0.893582
GO_RESPONSE_TO_ETHANOL	18	12.2175	1.56947	0.0597053	0.334804
GO_SULFUR_COMPOUND_METABOLIC_PROCESS	47	35.3433	1.39591	0.025664	0.213835
GO_POSITIVE_REGULATION_OF_TYROSINE_PHOSPHORYLATION_OF_STAT1_PROTEIN	1	0.763591	1.36137	0.55456	0.967196
GO_REGULATION_OF_CELL_CYCLE_CHECKPOINT	3	2.72711	1.11386	0.523344	0.948149
GO_NEGATIVE_REGULATION_OF_TRANSCRIPTION_REGULATORY_REGION_DNA_BINDING	2	1.52718	1.36156	0.461359	0.893582
GO_POSITIVE_REGULATION_OF_DNA_REPLICATION	7	7.96316	0.865693	0.69667	1
GO_NEGATIVE_REGULATION_OF_NEURON_APOPTOTIC_PROCESS	19	13.4174	1.4972	0.0748932	0.381684
GO_POSITIVE_REGULATION_OF_REPRODUCTIVE_PROCESS	4	4.25429	0.933248	0.628091	1
GO_POSITIVE_REGULATION_OF_METANEPHROS_DEVELOPMENT	1	1.19993	0.81666	0.719439	1
GO_POSITIVE_REGULATION_OF_LYMPHOCYTE_APOPTOTIC_PROCESS	1	1.74535	0.544248	0.8426	1
GO_NUCLEOTIDE_PHOSPHORYLATION	3	5.78147	0.489212	0.938513	1
GO_POSITIVE_REGULATION_OF_GENE_EXPRESSION_EPIGENETIC	3	7.63591	0.364669	0.986041	1
GO_GLUTAMATE_SECRETION	5	3.05436	1.77753	0.18399	0.604864
GO_REGULATION_OF_MRNA_METABOLIC_PROCESS	13	12.1084	1.08403	0.437037	0.8715
GO_POSITIVE_REGULATION_OF_PROTEIN_BINDING	9	7.52682	1.22618	0.337514	0.787342
GO_REGULATION_OF_NFAT_PROTEIN_IMPORT_INTO_NUCLEUS	2	1.63627	1.25676	0.498491	0.921107
GO_REGULATION_OF_VASCULOGENESIS	4	1.30901	4.09026	0.0340815	0.247713
GO_LENS_FIBER_CELL_DIFFERENTIATION	5	2.39986	2.40574	0.0838625	0.408988
GO_SENSORY_PERCEPTION	50	50.6152	0.985996	0.559701	0.974838
GO_HEPATICOBILIARY_SYSTEM_DEVELOPMENT	12	11.672	1.03186	0.505199	0.927682
GO_FATTY_ACID_CATABOLIC_PROCESS	5	7.19957	0.668552	0.860089	1
GO_REGULATION_OF_VESICLE_FUSION	3	6.21781	0.452853	0.956138	1
GO_MITOCHONDRIAL_RESPIRATORY_CHAIN_COMPLEX_I_BIOGENESIS	2	5.5633	0.33264	0.980099	1
GO_REGULATION_OF_LIPID_STORAGE	3	3.81795	0.765317	0.750987	1
GO_CARBOHYDRATE_TRANSPORT	14	8.61767	1.76487	0.0454659	0.292322
GO_REGULATION_OF_CELLULAR_RESPONSE_TO_GROWTH_FACTOR_STIMULUS	35	21.0533	1.82488	0.00174531	0.0399417
GO_EMBRYONIC_HEMOPOIESIS	1	1.74535	0.544248	0.8426	1
GO_EMBRYO_DEVELOPMENT_ENDING_IN_BIRTH_OR_EGG_HATCHING	84	50.1788	1.86409	1.33007e-06	0.00014078
GO_ANTIGEN_PROCESSING_AND_PRESENTATION_OF_PEPTIDE_OR_POLYSACCHARIDE_ANTIGEN_VIA_MHC_CLASS_II	5	9.49034	0.496642	0.967357	1
GO_RESPONSE_TO_IONIZING_RADIATION	13	13.9628	0.922698	0.649951	1
GO_PROTEIN_EXPORT_FROM_NUCLEUS	2	3.16345	0.604562	0.840525	1
GO_EPITHELIUM_DEVELOPMENT	131	84.8677	1.70397	2.11463e-07	3.47419e-05
GO_POSITIVE_REGULATION_OF_SEQUESTERING_OF_CALCIUM_ION	0	1.52718	0	1	1
GO_SECONDARY_METABOLITE_BIOSYNTHETIC_PROCESS	2	1.85443	1.08909	0.56762	0.976647
GO_CELL_MIGRATION_INVOLVED_IN_HEART_DEVELOPMENT	2	1.4181	1.48543	0.42266	0.857728
GO_PROTEIN_LOCALIZATION_TO_CYTOSKELETON	2	2.94528	0.653012	0.80984	1
GO_NUCLEAR_ENVELOPE_REASSEMBLY	4	1.85443	2.51615	0.106048	0.461974
GO_INTRINSIC_APOPTOTIC_SIGNALING_PATHWAY_IN_RESPONSE_TO_DNA_DAMAGE_BY_P53_CLASS_MEDIATOR	2	2.94528	0.653012	0.80984	1
GO_REGULATION_OF_AUTOPHAGY	30	25.853	1.1867	0.218708	0.645714
GO_PHOSPHOLIPID_METABOLIC_PROCESS	49	34.7979	1.49542	0.00853281	0.112964
GO_AMMONIUM_ION_METABOLIC_PROCESS	24	16.0354	1.60143	0.0285358	0.225556
GO_REGULATION_OF_INTERLEUKIN_4_PRODUCTION	0	2.72711	0	1	1
GO_NCRNA_CATABOLIC_PROCESS	3	2.18169	1.44195	0.37501	0.818796
GO_REGULATION_OF_FAT_CELL_DIFFERENTIATION	14	9.8176	1.50832	0.109241	0.462589
GO_GLUTAMINE_FAMILY_AMINO_ACID_BIOSYNTHETIC_PROCESS	1	1.85443	0.510199	0.859786	1
GO_REGULATION_OF_PROTEIN_ACTIVATION_CASCADE	3	2.72711	1.11386	0.523344	0.948149
GO_REGULATION_OF_TELOMERASE_RNA_LOCALIZATION_TO_CAJAL_BODY	0	1.63627	0	1	1
GO_REGULATION_OF_RNA_STABILITY	20	14.2901	1.47673	0.0760109	0.385403
GO_BUNDLE_OF_HIS_CELL_TO_PURKINJE_MYOCYTE_COMMUNICATION	2	0.872675	2.72406	0.214284	0.645714
GO_REGULATION_OF_CELL_MATURATION	0	1.63627	0	1	1
GO_NEGATIVE_REGULATION_OF_CELL_DEVELOPMENT	53	29.78	1.99634	2.09562e-05	0.00139174
GO_MAMMARY_GLAND_MORPHOGENESIS	4	3.38162	1.2104	0.442423	0.878877
GO_CELLULAR_PROTEIN_COMPLEX_DISASSEMBLY	6	12.6538	0.443676	0.990168	1
GO_REGULATION_OF_CYTOKINE_PRODUCTION_INVOLVED_IN_INFLAMMATORY_RESPONSE	1	1.30901	0.742354	0.750064	1
GO_URETER_DEVELOPMENT	2	0.872675	2.72406	0.214284	0.645714
GO_BODY_MORPHOGENESIS	5	4.47246	1.13468	0.467897	0.893582
GO_SOMATIC_STEM_CELL_POPULATION_MAINTENANCE	6	5.89056	1.02097	0.545257	0.964631
GO_CYTOPLASMIC_MICROTUBULE_ORGANIZATION	4	3.92704	1.02095	0.56303	0.976647
GO_POSITIVE_REGULATION_OF_DNA_DAMAGE_RESPONSE_SIGNAL_TRANSDUCTION_BY_P53_CLASS_MEDIATOR	1	1.19993	0.81666	0.719439	1
GO_PROTEIN_ACTIVATION_CASCADE	5	5.01788	0.995991	0.573212	0.982944
GO_POSITIVE_REGULATION_OF_PHOSPHOLIPASE_ACTIVITY	7	4.14521	1.84734	0.113871	0.469769
GO_NEGATIVE_REGULATION_OF_PEPTIDYL_TYROSINE_PHOSPHORYLATION	3	3.81795	0.765317	0.750987	1
GO_REGULATION_OF_COLLATERAL_SPROUTING	1	1.85443	0.510199	0.859786	1
GO_ESTABLISHMENT_OR_MAINTENANCE_OF_MONOPOLAR_CELL_POLARITY	0	1.63627	0	1	1
GO_NEURON_RECOGNITION	5	3.59979	1.45964	0.288634	0.745692
GO_NUCLEOSIDE_DIPHOSPHATE_METABOLIC_PROCESS	5	8.07225	0.590724	0.917385	1
GO_MICROTUBULE_POLYMERIZATION_OR_DEPOLYMERIZATION	6	3.81795	1.69197	0.176327	0.588974
GO_RESPONSE_TO_AMMONIUM_ION	6	5.23605	1.16728	0.42768	0.86249
GO_REGULATION_OF_INTERLEUKIN_5_PRODUCTION	0	1.19993	0	1	1
GO_REGULATION_OF_GLUCOSE_IMPORT	5	5.45422	0.90721	0.648958	1
GO_NEGATIVE_REGULATION_OF_PROTEOLYSIS	26	26.5075	0.978252	0.572764	0.982944
GO_PINOCYTOSIS	6	1.30901	8.18811	0.000861983	0.0243295
GO_REGULATION_OF_EPITHELIAL_CELL_APOPTOTIC_PROCESS	13	4.79971	3.44191	0.000595684	0.0186813
GO_PHOSPHATIDYLETHANOLAMINE_METABOLIC_PROCESS	3	1.52718	2.22929	0.190461	0.604864
GO_PHOSPHATIDYLCHOLINE_METABOLIC_PROCESS	9	5.45422	1.79664	0.0891644	0.413415
GO_LUNG_EPITHELIUM_DEVELOPMENT	2	3.05436	0.627855	0.82579	1
GO_METENCEPHALON_DEVELOPMENT	14	9.70851	1.52854	0.101938	0.451199
GO_G_PROTEIN_COUPLED_PURINERGIC_NUCLEOTIDE_RECEPTOR_SIGNALING_PATHWAY	0	1.30901	0	1	1
GO_ACTIN_FILAMENT_BUNDLE_ORGANIZATION	6	5.12697	1.19583	0.407443	0.848975
GO_CELLULAR_RESPONSE_TO_VIRUS	0	1.96352	0	1	1
GO_CYTOPLASMIC_MRNA_PROCESSING_BODY_ASSEMBLY	0	1.19993	0	1	1
GO_RESPIRATORY_GASEOUS_EXCHANGE	9	5.01788	1.99143	0.0577512	0.327556
GO_NEGATIVE_REGULATION_OF_PROTEIN_MODIFICATION_BY_SMALL_PROTEIN_CONJUGATION_OR_REMOVAL	13	14.181	0.9068	0.67212	1
GO_AMINO_ACID_ACTIVATION	1	5.34514	0.169706	0.996547	1
GO_DENDRITIC_CELL_DIFFERENTIATION	2	2.83619	0.680265	0.7926	1
GO_NATURAL_KILLER_CELL_DIFFERENTIATION	3	1.09084	3.50393	0.0866298	0.410371
GO_BONE_TRABECULA_MORPHOGENESIS	4	0.872675	8.18026	0.00687964	0.100213
GO_REGULATION_OF_INFLAMMATORY_RESPONSE_TO_ANTIGENIC_STIMULUS	2	1.63627	1.25676	0.498491	0.921107
GO_REGULATION_OF_PROTEASOMAL_UBIQUITIN_DEPENDENT_PROTEIN_CATABOLIC_PROCESS	11	14.9446	0.711288	0.893559	1
GO_NEGATIVE_REGULATION_OF_NEURON_DIFFERENTIATION	35	19.0898	2.06201	0.000277199	0.00988289
GO_REGULATION_OF_SKELETAL_MUSCLE_TISSUE_DEVELOPMENT	8	4.47246	1.98418	0.0722203	0.37214
GO_MUSCLE_TISSUE_DEVELOPMENT	51	24.4349	2.44771	2.31972e-07	3.57132e-05
GO_NEGATIVE_REGULATION_OF_PROTEIN_AUTOPHOSPHORYLATION	0	0.872675	0	1	1
GO_ACID_SECRETION	5	6.10873	0.800195	0.745361	1
GO_POSITIVE_REGULATION_OF_ADAPTIVE_IMMUNE_RESPONSE	4	6.43598	0.593105	0.89775	1
GO_REGULATION_OF_OSTEOCLAST_DIFFERENTIATION	4	4.9088	0.796389	0.738297	1
GO_REGULATION_OF_PROTEIN_BINDING	13	17.1263	0.735451	0.886383	1
GO_CARDIAC_SEPTUM_DEVELOPMENT	15	7.96316	2.12128	0.0112651	0.134556
GO_REGULATION_OF_ICOSANOID_SECRETION	2	1.85443	1.08909	0.56762	0.976647
GO_L_ALPHA_AMINO_ACID_TRANSMEMBRANE_TRANSPORT	5	3.16345	1.70335	0.203771	0.631447
GO_REGULATION_OF_HISTONE_METHYLATION	6	4.9088	1.25732	0.366841	0.817698
GO_POSITIVE_REGULATION_OF_MITOCHONDRIAL_FISSION	1	1.30901	0.742354	0.750064	1
GO_ANTIMICROBIAL_HUMORAL_RESPONSE	3	3.38162	0.874843	0.672452	1
GO_EPIDERMIS_MORPHOGENESIS	4	2.29077	1.92371	0.189857	0.604864
GO_INTERMEDIATE_FILAMENT_BASED_PROCESS	3	3.81795	0.765317	0.750987	1
GO_COGNITION	35	24.9803	1.48265	0.0249547	0.208695
GO_RESPONSE_TO_ZINC_ION	8	5.12697	1.67822	0.134495	0.511367
GO_PURINE_DEOXYRIBONUCLEOTIDE_METABOLIC_PROCESS	4	1.52718	3.27118	0.0578325	0.327556
GO_DISRUPTION_OF_CELLS_OF_OTHER_ORGANISM	0	1.4181	0	1	1
GO_AXIS_SPECIFICATION	14	7.63591	2.04974	0.0176622	0.173159
GO_PHOSPHATIDYLINOSITOL_METABOLIC_PROCESS	24	18.2171	1.37561	0.0970008	0.441717
GO_CELL_PART_MORPHOGENESIS	102	62.069	1.82998	2.49595e-07	3.75724e-05
GO_PIGMENT_GRANULE_LOCALIZATION	2	2.39986	0.816559	0.709211	1
GO_VASCULAR_ENDOTHELIAL_GROWTH_FACTOR_SIGNALING_PATHWAY	2	1.52718	1.36156	0.461359	0.893582
GO_RESPONSE_TO_ORGANOPHOSPHORUS	19	13.4174	1.4972	0.0748932	0.381684
GO_AXO_DENDRITIC_TRANSPORT	1	3.38162	0.271855	0.972238	1
GO_SINGLE_ORGANISM_MEMBRANE_FUSION	16	12.2175	1.36436	0.158502	0.563482
GO_REGULATION_OF_PROTEIN_UBIQUITINATION_INVOLVED_IN_UBIQUITIN_DEPENDENT_PROTEIN_CATABOLIC_PROCESS	4	10.6903	0.346126	0.995671	1
GO_SKELETAL_MUSCLE_TISSUE_REGENERATION	4	2.50894	1.72092	0.237712	0.680872
GO_POLYSACCHARIDE_BIOSYNTHETIC_PROCESS	5	4.03612	1.27686	0.378407	0.818796
GO_REGULATION_OF_TYROSINE_PHOSPHORYLATION_OF_STAT_PROTEIN	7	4.9088	1.50637	0.214915	0.645714
GO_ORGAN_REGENERATION	9	7.41774	1.24704	0.32168	0.784117
GO_GLAND_MORPHOGENESIS	11	8.83584	1.28511	0.266194	0.715444
GO_NEGATIVE_REGULATION_OF_ADAPTIVE_IMMUNE_RESPONSE	1	2.94528	0.313762	0.955896	1
GO_REGULATION_OF_SYSTEMIC_ARTERIAL_BLOOD_PRESSURE_BY_CIRCULATORY_RENIN_ANGIOTENSIN	1	0.763591	1.36137	0.55456	0.967196
GO_RIBOSOME_BIOGENESIS	10	31.8526	0.285727	0.999999	1
GO_B_CELL_HOMEOSTASIS	1	1.85443	0.510199	0.859786	1
GO_IRE1_MEDIATED_UNFOLDED_PROTEIN_RESPONSE	4	5.89056	0.652632	0.85458	1
GO_SINGLE_ORGANISM_BEHAVIOR	52	37.8523	1.45246	0.0110488	0.132468
GO_POSITIVE_REGULATION_OF_CALCIUM_ION_DEPENDENT_EXOCYTOSIS	2	2.39986	0.816559	0.709211	1
GO_POSITIVE_REGULATION_OF_ENDOCYTOSIS	16	10.9084	1.5605	0.0750957	0.381906
GO_MRNA_SPLICE_SITE_SELECTION	4	2.72711	1.55682	0.287968	0.745692
GO_REGULATION_OF_TRANSLATION_IN_RESPONSE_TO_STRESS	2	2.0726	0.960806	0.629584	1
GO_NEGATIVE_REGULATION_OF_GENE_EXPRESSION	199	138.974	1.57428	5.65965e-08	1.1276e-05
GO_PHENOL_CONTAINING_COMPOUND_BIOSYNTHETIC_PROCESS	8	2.83619	3.64097	0.0050807	0.0828095
GO_POSITIVE_REGULATION_OF_ERYTHROCYTE_DIFFERENTIATION	2	2.0726	0.960806	0.629584	1
GO_DENDRITIC_CELL_MIGRATION	0	1.4181	0	1	1
GO_SENSORY_PERCEPTION_OF_TEMPERATURE_STIMULUS	0	1.74535	0	1	1
GO_LYSOSOMAL_TRANSPORT	7	7.19957	0.968873	0.590003	0.993489
GO_CELLULAR_CATABOLIC_PROCESS	122	126.211	0.960038	0.674247	1
GO_POSITIVE_REGULATION_OF_DNA_BIOSYNTHETIC_PROCESS	6	6.10873	0.980001	0.582068	0.990437
GO_POSITIVE_REGULATION_OF_MACROPHAGE_ACTIVATION	0	0.872675	0	1	1
GO_REGULATION_OF_CALCIUM_MEDIATED_SIGNALING	13	7.63591	1.86872	0.0378737	0.266968
GO_REGULATION_OF_ALPHA_BETA_T_CELL_ACTIVATION	7	5.5633	1.30046	0.319509	0.78051
GO_MUSCLE_ORGAN_DEVELOPMENT	38	24.7622	1.65563	0.0048231	0.0793002
GO_POSITIVE_REGULATION_OF_HEMOPOIESIS	18	13.5265	1.39069	0.12703	0.505883
GO_OUTFLOW_TRACT_SEPTUM_MORPHOGENESIS	1	1.19993	0.81666	0.719439	1
GO_REGULATION_OF_MAMMARY_GLAND_EPITHELIAL_CELL_PROLIFERATION	1	1.4181	0.68044	0.777347	1
GO_REGULATION_OF_PHOSPHATIDYLINOSITOL_3_KINASE_ACTIVITY	3	4.14521	0.699567	0.799371	1
GO_CELLULAR_RESPONSE_TO_EPIDERMAL_GROWTH_FACTOR_STIMULUS	5	2.39986	2.40574	0.0838625	0.408988
GO_LEUKOCYTE_DEGRANULATION	4	2.72711	1.55682	0.287968	0.745692
GO_MYELOID_CELL_HOMEOSTASIS	9	7.96316	1.14923	0.401802	0.84778
GO_REGULATION_OF_BLOOD_PRESSURE	21	14.7264	1.51029	0.059932	0.335797
GO_REGULATION_OF_MORPHOGENESIS_OF_A_BRANCHING_STRUCTURE	9	4.79971	2.10546	0.0451572	0.291051
GO_RESPONSE_TO_ELECTRICAL_STIMULUS	3	3.70887	0.790063	0.732903	1
GO_NEGATIVE_REGULATION_OF_TELOMERE_MAINTENANCE_VIA_TELOMERASE	2	1.30901	1.63407	0.382564	0.818796
GO_REGULATION_OF_T_CELL_CHEMOTAXIS	1	0.545422	2.04228	0.438757	0.873131
GO_REGULATION_OF_ESTABLISHMENT_OF_PLANAR_POLARITY_INVOLVED_IN_NEURAL_TUBE_CLOSURE	3	1.19993	3.06571	0.109809	0.462589
GO_REGULATION_OF_CYTOKINE_PRODUCTION	56	49.7425	1.14791	0.18903	0.604864
GO_REGULATION_OF_ERBB_SIGNALING_PATHWAY	6	7.63591	0.764929	0.78946	1
GO_REGULATION_OF_CHOLESTEROL_HOMEOSTASIS	1	1.19993	0.81666	0.719439	1
GO_VENTRICULAR_SEPTUM_MORPHOGENESIS	6	2.83619	2.45462	0.0569432	0.327556
GO_POSITIVE_REGULATION_OF_ENDOTHELIAL_CELL_CHEMOTAXIS	1	1.09084	0.907413	0.685064	1
GO_POSITIVE_REGULATION_OF_ENDOTHELIAL_CELL_DIFFERENTIATION	2	1.09084	2.04285	0.299221	0.756585
GO_NEGATIVE_REGULATION_OF_SMOOTH_MUSCLE_CELL_PROLIFERATION	8	3.27253	2.97822	0.0128404	0.145121
GO_TOLERANCE_INDUCTION	0	0.872675	0	1	1
GO_CHEMICAL_HOMEOSTASIS	100	78.3226	1.34011	0.00591318	0.0912434
GO_SYNAPSE_ORGANIZATION	27	15.5991	1.91448	0.00311154	0.0609177
GO_METANEPHROS_DEVELOPMENT	10	7.63591	1.36315	0.229354	0.665426
GO_REGULATION_OF_MICROTUBULE_BASED_PROCESS	26	23.5622	1.11928	0.326952	0.787342
GO_NEGATIVE_REGULATION_OF_TRANSPORTER_ACTIVITY	7	6.3269	1.12142	0.449041	0.88918
GO_ENDOSOME_ORGANIZATION	6	6.3269	0.94218	0.617297	1
GO_REGULATION_OF_WOUND_HEALING	16	11.2357	1.50639	0.0924531	0.424883
GO_REGULATION_OF_MAPK_CASCADE	76	60.6509	1.30582	0.0224239	0.199873
GO_DEVELOPMENTAL_PROGRAMMED_CELL_DEATH	4	2.29077	1.92371	0.189857	0.604864
GO_POSITIVE_REGULATION_OF_SKELETAL_MUSCLE_TISSUE_DEVELOPMENT	3	2.39986	1.29001	0.436256	0.870713
GO_MYELOID_LEUKOCYTE_MIGRATION	8	7.52682	1.07144	0.483842	0.921107
GO_COLLAGEN_FIBRIL_ORGANIZATION	13	3.59979	5.3386	2.07234e-05	0.00138991
GO_POSITIVE_REGULATION_OF_NEURON_DEATH	7	6.87232	1.02098	0.539007	0.956917
GO_RESPONSE_TO_ESTRADIOL	17	13.8537	1.26464	0.219985	0.645714
GO_CORONARY_VASCULATURE_DEVELOPMENT	7	3.70887	2.12159	0.0706082	0.37214
GO_CARTILAGE_DEVELOPMENT	21	13.3083	1.70617	0.0229774	0.201617
GO_REGULATION_OF_TUMOR_NECROSIS_FACTOR_SUPERFAMILY_CYTOKINE_PRODUCTION	9	9.38126	0.954385	0.603954	0.993489
GO_NEURON_PROJECTION_EXTENSION	10	5.23605	2.15545	0.0319326	0.24115
GO_REGULATION_OF_CARDIAC_MUSCLE_TISSUE_DEVELOPMENT	9	4.69063	2.16752	0.0396085	0.271567
GO_NEGATIVE_REGULATION_OF_CYCLIC_NUCLEOTIDE_METABOLIC_PROCESS	4	4.14521	0.960763	0.607105	0.996735
GO_PYRIMIDINE_NUCLEOTIDE_BIOSYNTHETIC_PROCESS	3	2.94528	1.02094	0.577097	0.983212
GO_RESPONSE_TO_MUSCLE_STRETCH	3	1.74535	1.88602	0.250377	0.697103
GO_NEGATIVE_REGULATION_OF_OLIGODENDROCYTE_DIFFERENTIATION	3	1.4181	2.45223	0.162041	0.563482
GO_REGULATION_OF_PHOSPHATIDYLINOSITOL_3_KINASE_SIGNALING	19	12.6538	1.60599	0.0460639	0.293544
GO_RESPONSE_TO_COLD	7	4.14521	1.84734	0.113871	0.469769
GO_NEGATIVE_REGULATION_OF_SODIUM_ION_TRANSPORT	2	1.19993	1.81574	0.341312	0.787342
GO_CELLULAR_RESPONSE_TO_INTERLEUKIN_1	6	6.65415	0.890602	0.666838	1
GO_CIRCULATORY_SYSTEM_PROCESS	47	32.6162	1.53699	0.00646505	0.0964631
GO_REGULATION_OF_VASODILATION	6	4.03612	1.5826	0.211136	0.645714
GO_REGULATION_OF_TRIGLYCERIDE_METABOLIC_PROCESS	6	2.83619	2.45462	0.0569432	0.327556
GO_NEGATIVE_REGULATION_OF_GLYCOPROTEIN_BIOSYNTHETIC_PROCESS	1	1.30901	0.742354	0.750064	1
GO_RESPONSE_TO_COCAINE	8	4.79971	1.81843	0.100658	0.449822
GO_CELL_CHEMOTAXIS	17	12.5447	1.42063	0.119857	0.487633
GO_NEGATIVE_REGULATION_OF_INTRINSIC_APOPTOTIC_SIGNALING_PATHWAY_BY_P53_CLASS_MEDIATOR	1	1.96352	0.480156	0.875097	1
GO_RIBONUCLEOTIDE_CATABOLIC_PROCESS	6	3.05436	2.23132	0.077434	0.389991
GO_POSITIVE_REGULATION_OF_MITOTIC_SISTER_CHROMATID_SEPARATION	0	1.4181	0	1	1
GO_DNA_TEMPLATED_TRANSCRIPTION_TERMINATION	9	10.2539	0.864082	0.709679	1
GO_NEGATIVE_REGULATION_OF_INTERLEUKIN_1_PRODUCTION	1	1.74535	0.544248	0.8426	1
GO_POSITIVE_REGULATION_OF_CATION_CHANNEL_ACTIVITY	7	3.59979	2.20333	0.0616208	0.341587
GO_REGULATION_OF_PROSTAGLANDIN_SECRETION	2	1.30901	1.63407	0.382564	0.818796
GO_REGULATION_OF_PODOSOME_ASSEMBLY	1	1.09084	0.907413	0.685064	1
GO_REGULATION_OF_CELLULAR_SENESCENCE	1	2.61803	0.354758	0.937598	1
GO_CARDIAC_LEFT_VENTRICLE_MORPHOGENESIS	4	1.19993	4.67444	0.0248197	0.20808
GO_NEGATIVE_REGULATION_OF_STRIATED_MUSCLE_CELL_DIFFERENTIATION	5	2.39986	2.40574	0.0838625	0.408988
GO_RESPONSE_TO_AMINE	4	5.01788	0.777371	0.75402	1
GO_REGULATION_OF_ORGANIC_ACID_TRANSPORT	8	4.79971	1.81843	0.100658	0.449822
GO_REGULATION_OF_DNA_DEPENDENT_DNA_REPLICATION	6	3.92704	1.63546	0.193434	0.611158
GO_NEGATIVE_REGULATION_OF_POTASSIUM_ION_TRANSMEMBRANE_TRANSPORTER_ACTIVITY	3	1.4181	2.45223	0.162041	0.563482
GO_PROTEIN_HOMOTETRAMERIZATION	7	5.99964	1.19177	0.393427	0.834244
GO_IMMUNE_SYSTEM_PROCESS	175	165.808	1.06928	0.225442	0.657685
GO_HEART_TRABECULA_MORPHOGENESIS	7	2.50894	3.5826	0.00921351	0.116299
GO_RESPIRATORY_CHAIN_COMPLEX_IV_ASSEMBLY	0	1.09084	0	1	1
GO_VESICLE_LOCALIZATION	16	22.9077	0.67072	0.956329	1
GO_NITRIC_OXIDE_METABOLIC_PROCESS	2	1.52718	1.36156	0.461359	0.893582
GO_POSITIVE_REGULATION_OF_LEUKOCYTE_APOPTOTIC_PROCESS	2	2.61803	0.742212	0.75394	1
GO_POSITIVE_REGULATION_OF_CELL_FATE_COMMITMENT	2	0.98176	2.33478	0.256702	0.702871
GO_FOREBRAIN_MORPHOGENESIS	0	1.30901	0	1	1
GO_TELOMERE_CAPPING	3	2.94528	1.02094	0.577097	0.983212
GO_PROSTATE_GLAND_MORPHOGENESIS	5	1.85443	3.40924	0.0310011	0.236488
GO_NEGATIVE_REGULATION_OF_AXON_EXTENSION	5	3.81795	1.36216	0.333252	0.787342
GO_POSITIVE_REGULATION_OF_TYPE_I_INTERFERON_PRODUCTION	5	7.30866	0.657725	0.868726	1
GO_REGULATION_OF_STRESS_ACTIVATED_PROTEIN_KINASE_SIGNALING_CASCADE	27	19.1989	1.4871	0.0427727	0.285742
GO_MYELOID_CELL_DEVELOPMENT	5	4.03612	1.27686	0.378407	0.818796
GO_NEGATIVE_REGULATION_OF_KINASE_ACTIVITY	21	25.0894	0.818579	0.835758	1
GO_REGULATION_OF_MITOCHONDRIAL_MEMBRANE_PERMEABILITY_INVOLVED_IN_APOPTOTIC_PROCESS	0	2.39986	0	1	1
GO_INTRACELLULAR_PROTEIN_TRANSPORT	59	79.1953	0.713204	0.995443	1
GO_REGULATION_OF_HISTONE_DEACETYLATION	5	2.39986	2.40574	0.0838625	0.408988
GO_REGULATION_OF_PHOSPHATASE_ACTIVITY	19	12.4356	1.64002	0.0395434	0.271567
GO_NEUROTRANSMITTER_UPTAKE	2	1.4181	1.48543	0.42266	0.857728
GO_MICROTUBULE_ANCHORING	1	1.85443	0.510199	0.859786	1
GO_CELL_DIVISION	46	44.8337	1.03005	0.449722	0.88918
GO_REGULATION_OF_MRNA_CATABOLIC_PROCESS	3	2.61803	1.167	0.495099	0.921107
GO_INTERMEDIATE_FILAMENT_ORGANIZATION	3	1.85443	1.75127	0.281304	0.738164
GO_REGULATION_OF_INTERLEUKIN_10_PRODUCTION	3	3.4907	0.844613	0.693652	1
GO_SODIUM_ION_EXPORT	1	1.09084	0.907413	0.685064	1
GO_NEGATIVE_REGULATION_OF_CELL_DIVISION	1	5.23605	0.173328	0.996122	1
GO_CELLULAR_RESPONSE_TO_UV	7	6.76323	1.03962	0.521439	0.948149
GO_REGULATION_OF_NUCLEAR_DIVISION	12	14.9446	0.782652	0.827814	1
GO_RESPONSE_TO_ACID_CHEMICAL	44	29.5619	1.59737	0.00458549	0.0770773
GO_RESPONSE_TO_PROSTAGLANDIN_E	2	2.72711	0.709888	0.773992	1
GO_NEGATIVE_REGULATION_OF_RESPONSE_TO_REACTIVE_OXYGEN_SPECIES	1	1.85443	0.510199	0.859786	1
GO_POSITIVE_REGULATION_OF_EPITHELIAL_TO_MESENCHYMAL_TRANSITION	7	3.38162	2.38721	0.0458453	0.292701
GO_RESPONSE_TO_STEROID_HORMONE	62	45.27	1.44966	0.00636299	0.0953796
GO_POSITIVE_REGULATION_OF_RNA_SPLICING	5	2.61803	2.15229	0.113212	0.469769
GO_RESPONSE_TO_IMMOBILIZATION_STRESS	1	2.18169	0.429557	0.900887	1
GO_RESPONSE_TO_INTERLEUKIN_4	1	2.72711	0.339954	0.944414	1
GO_POSITIVE_REGULATION_OF_KERATINOCYTE_DIFFERENTIATION	2	1.09084	2.04285	0.299221	0.756585
GO_CARDIAC_CHAMBER_MORPHOGENESIS	22	9.59943	2.74313	0.000145679	0.006065
GO_REGULATION_OF_CARTILAGE_DEVELOPMENT	11	5.78147	2.14579	0.0258179	0.214064
GO_POSITIVE_REGULATION_OF_INTERLEUKIN_8_PRODUCTION	2	3.59979	0.526415	0.888787	1
GO_SEROTONIN_METABOLIC_PROCESS	3	1.19993	3.06571	0.109809	0.462589
GO_REGULATION_OF_DEFENSE_RESPONSE_TO_VIRUS	16	17.9989	0.875919	0.728138	1
GO_RESPONSE_TO_PEPTIDE	57	38.3977	1.59659	0.00148233	0.0354817
GO_REGULATION_OF_ENDOTHELIAL_CELL_APOPTOTIC_PROCESS	7	3.16345	2.60459	0.0329241	0.245355
GO_DNA_DEPENDENT_DNA_REPLICATION	11	9.49034	1.18318	0.349385	0.794473
GO_REGULATION_OF_SKELETAL_MUSCLE_CELL_DIFFERENTIATION	1	1.4181	0.68044	0.777347	1
GO_POSITIVE_REGULATION_OF_CELLULAR_PROTEIN_CATABOLIC_PROCESS	15	20.1806	0.71834	0.915802	1
GO_STEROL_HOMEOSTASIS	7	4.47246	1.68403	0.153608	0.551718
GO_EMBRYONIC_AXIS_SPECIFICATION	6	2.83619	2.45462	0.0569432	0.327556
GO_REGULATION_OF_LEUKOCYTE_APOPTOTIC_PROCESS	4	7.30866	0.517515	0.943597	1
GO_POSITIVE_REGULATION_OF_INTERLEUKIN_1_BETA_PRODUCTION	3	2.72711	1.11386	0.523344	0.948149
GO_CELLULAR_RESPONSE_TO_LIPID	47	40.6885	1.18214	0.164106	0.568102
GO_SECRETION_BY_CELL	53	45.8155	1.1848	0.145036	0.533901
GO_LIPOPROTEIN_METABOLIC_PROCESS	11	11.9993	0.906903	0.665602	1
GO_DISRUPTION_OF_CELLS_OF_OTHER_ORGANISM_INVOLVED_IN_SYMBIOTIC_INTERACTION	0	0.763591	0	1	1
GO_IRON_COORDINATION_ENTITY_TRANSPORT	2	0.872675	2.72406	0.214284	0.645714
GO_PHOSPHATIDYLCHOLINE_BIOSYNTHETIC_PROCESS	5	2.61803	2.15229	0.113212	0.469769
GO_KERATAN_SULFATE_METABOLIC_PROCESS	5	3.38162	1.57212	0.245235	0.697103
GO_REGULATION_OF_COAGULATION	10	7.41774	1.41034	0.203211	0.631447
GO_MEMBRANE_BIOGENESIS	7	3.16345	2.60459	0.0329241	0.245355
GO_REGULATION_OF_EPIDERMIS_DEVELOPMENT	8	5.34514	1.59614	0.159868	0.563482
GO_FORMATION_OF_PRIMARY_GERM_LAYER	19	10.4721	2.02585	0.00716363	0.10152
GO_NEGATIVE_REGULATION_OF_MUSCLE_CELL_DIFFERENTIATION	10	4.9088	2.34065	0.0209827	0.191044
GO_ENERGY_RESERVE_METABOLIC_PROCESS	4	7.09049	0.534554	0.934337	1
GO_GLYCOLIPID_BIOSYNTHETIC_PROCESS	5	6.21781	0.78475	0.759348	1
GO_REGULATION_OF_ACTIN_NUCLEATION	2	2.83619	0.680265	0.7926	1
GO_REGULATION_OF_DENDRITIC_CELL_DIFFERENTIATION	2	1.09084	2.04285	0.299221	0.756585
GO_EPITHELIAL_CELL_DEVELOPMENT	36	17.7808	2.34134	2.67237e-05	0.00164787
GO_AMIDE_TRANSPORT	8	8.94492	0.882419	0.683576	1
GO_REGULATION_OF_INTERFERON_GAMMA_PRODUCTION	8	7.74499	1.03727	0.517316	0.944046
GO_NEGATIVE_REGULATION_OF_LIPID_METABOLIC_PROCESS	13	6.65415	2.22048	0.0130712	0.145121
GO_PROTEIN_LOCALIZATION_TO_KINETOCHORE	0	0.98176	0	1	1
GO_NEGATIVE_REGULATION_OF_FAT_CELL_DIFFERENTIATION	8	3.70887	2.51946	0.0269552	0.218414
GO_PHOTOPERIODISM	2	2.50894	0.777616	0.73237	1
GO_ALPHA_AMINO_ACID_BIOSYNTHETIC_PROCESS	3	7.19957	0.387926	0.98001	1
GO_MESENCHYMAL_TO_EPITHELIAL_TRANSITION	2	1.30901	1.63407	0.382564	0.818796
GO_ESTABLISHMENT_OF_ENDOTHELIAL_INTESTINAL_BARRIER	3	1.19993	3.06571	0.109809	0.462589
GO_SALIVARY_GLAND_DEVELOPMENT	3	3.05436	0.980033	0.602498	0.993489
GO_CELL_CYCLE_DNA_REPLICATION	1	1.30901	0.742354	0.750064	1
GO_NEGATIVE_REGULATION_OF_TRANSCRIPTION_ELONGATION_FROM_RNA_POLYMERASE_II_PROMOTER	0	0.763591	0	1	1
GO_CHROMOSOME_CONDENSATION	3	2.61803	1.167	0.495099	0.921107
GO_POSITIVE_REGULATION_OF_RESPONSE_TO_STIMULUS	217	173.771	1.32672	0.000221303	0.00842193
GO_REGULATION_OF_MONOOXYGENASE_ACTIVITY	7	5.45422	1.33078	0.301361	0.760306
GO_SENSORY_PERCEPTION_OF_MECHANICAL_STIMULUS	18	13.5265	1.39069	0.12703	0.505883
GO_ESTABLISHMENT_OF_EPITHELIAL_CELL_POLARITY	1	2.39986	0.388596	0.921355	1
GO_TOLL_LIKE_RECEPTOR_9_SIGNALING_PATHWAY	0	1.4181	0	1	1
GO_EMBRYONIC_DIGIT_MORPHOGENESIS	9	5.78147	1.67381	0.11823	0.482888
GO_REGULATION_OF_CANONICAL_WNT_SIGNALING_PATHWAY	39	23.5622	1.81688	0.0010767	0.0283189
GO_NITROGEN_CYCLE_METABOLIC_PROCESS	1	1.4181	0.68044	0.777347	1
GO_T_CELL_ACTIVATION_INVOLVED_IN_IMMUNE_RESPONSE	0	3.4907	0	1	1
GO_NEGATIVE_REGULATION_OF_LEUKOCYTE_PROLIFERATION	6	6.21781	0.96072	0.599892	0.993489
GO_NECROPTOTIC_PROCESS	1	2.0726	0.453451	0.888737	1
GO_NEGATIVE_REGULATION_OF_GLIOGENESIS	8	3.70887	2.51946	0.0269552	0.218414
GO_DENDRITIC_CELL_CHEMOTAXIS	0	1.09084	0	1	1
GO_REGULATION_OF_ANTIGEN_PROCESSING_AND_PRESENTATION_OF_PEPTIDE_ANTIGEN	1	1.19993	0.81666	0.719439	1
GO_REGULATION_OF_NEURONAL_SYNAPTIC_PLASTICITY	11	5.01788	2.57611	0.00914248	0.116299
GO_REGULATION_OF_PHOSPHOLIPASE_C_ACTIVITY	5	3.27253	1.63511	0.224215	0.654388
GO_REGULATION_OF_DEVELOPMENTAL_GROWTH	48	28.5801	1.85416	0.000217089	0.00830826
GO_MEMBRANE_DISASSEMBLY	8	4.9088	1.76917	0.111351	0.467344
GO_REGULATION_OF_SYNAPTIC_TRANSMISSION_GLUTAMATERGIC	9	5.23605	1.88893	0.0724063	0.37214
GO_ACTIVATION_OF_PHOSPHOLIPASE_C_ACTIVITY	4	1.96352	2.33624	0.125154	0.500763
GO_NEGATIVE_REGULATION_OF_BIOMINERAL_TISSUE_DEVELOPMENT	4	1.74535	2.72594	0.08839	0.413415
GO_NEGATIVE_REGULATION_OF_BONE_RESORPTION	0	1.09084	0	1	1
GO_CELLULAR_RESPONSE_TO_EXTERNAL_STIMULUS	32	25.9621	1.27345	0.124553	0.500763
GO_NADP_METABOLIC_PROCESS	1	3.05436	0.302122	0.960715	1
GO_POSITIVE_REGULATION_OF_MRNA_PROCESSING	7	3.38162	2.38721	0.0458453	0.292701
GO_EPITHELIAL_TUBE_BRANCHING_INVOLVED_IN_LUNG_MORPHOGENESIS	3	2.29077	1.36176	0.405868	0.84778
GO_DETECTION_OF_MECHANICAL_STIMULUS_INVOLVED_IN_SENSORY_PERCEPTION	3	1.96352	1.63442	0.312534	0.769781
GO_REGULATION_OF_CELL_CELL_ADHESION_MEDIATED_BY_CADHERIN	0	0.763591	0	1	1
GO_METANEPHRIC_EPITHELIUM_DEVELOPMENT	5	1.96352	3.14663	0.039178	0.271084
GO_REGULATION_OF_SMOOTH_MUSCLE_CELL_DIFFERENTIATION	3	1.74535	1.88602	0.250377	0.697103
GO_FATTY_ACID_BETA_OXIDATION	3	5.12697	0.556144	0.899559	1
GO_ACTIN_FILAMENT_BASED_PROCESS	60	44.2883	1.43035	0.00900726	0.116299
GO_RESPONSE_TO_FLUID_SHEAR_STRESS	4	3.4907	1.1671	0.46752	0.893582
GO_NEGATIVE_REGULATION_OF_MUSCLE_CONTRACTION	3	2.29077	1.36176	0.405868	0.84778
GO_TRANSITION_METAL_ION_TRANSPORT	14	10.5812	1.38048	0.168697	0.569952
GO_POSITIVE_REGULATION_OF_MUSCLE_CELL_DIFFERENTIATION	13	7.19957	2.01038	0.0244652	0.20808
GO_REGULATION_OF_ADAPTIVE_IMMUNE_RESPONSE	6	10.5812	0.536995	0.960836	1
GO_PHOSPHATIDYLINOSITOL_BIOSYNTHETIC_PROCESS	12	11.672	1.03186	0.505199	0.927682
GO_POSITIVE_REGULATION_OF_CELL_COMMUNICATION	197	142.682	1.50221	9.47041e-07	0.000110608
GO_POSITIVE_REGULATION_OF_LIPID_KINASE_ACTIVITY	3	3.38162	0.874843	0.672452	1
GO_RESPONSE_TO_CORTICOSTEROID	23	16.0354	1.52139	0.0480967	0.298631
GO_POSITIVE_REGULATION_OF_LEUKOCYTE_DEGRANULATION	2	1.63627	1.25676	0.498491	0.921107
GO_SODIUM_ION_TRANSMEMBRANE_TRANSPORT	11	7.63591	1.52581	0.136736	0.516813
GO_PROTEIN_UBIQUITINATION_INVOLVED_IN_UBIQUITIN_DEPENDENT_PROTEIN_CATABOLIC_PROCESS	12	13.9628	0.843841	0.752365	1
GO_NEGATIVE_REGULATION_OF_BLOOD_VESSEL_ENDOTHELIAL_CELL_MIGRATION	2	2.0726	0.960806	0.629584	1
GO_CELL_PROJECTION_ASSEMBLY	37	25.9621	1.51375	0.0169593	0.171692
GO_REGULATION_OF_PROTEIN_IMPORT_INTO_NUCLEUS_TRANSLOCATION	2	2.29077	0.85954	0.684397	1
GO_GLUCOCORTICOID_METABOLIC_PROCESS	1	1.30901	0.742354	0.750064	1
GO_PROTEIN_MATURATION	28	24.3258	1.1754	0.241657	0.691295
GO_SKELETAL_MUSCLE_ADAPTATION	2	0.872675	2.72406	0.214284	0.645714
GO_PROTEIN_N_LINKED_GLYCOSYLATION	8	7.85408	1.02099	0.533775	0.95131
GO_ANAPHASE_PROMOTING_COMPLEX_DEPENDENT_CATABOLIC_PROCESS	2	8.18133	0.222921	0.998267	1
GO_HINDLIMB_MORPHOGENESIS	5	2.94528	1.8584	0.164963	0.568102
GO_ESTABLISHMENT_OR_MAINTENANCE_OF_EPITHELIAL_CELL_APICAL_BASAL_POLARITY	3	2.83619	1.06541	0.550697	0.967196
GO_LOOP_OF_HENLE_DEVELOPMENT	3	1.09084	3.50393	0.0866298	0.410371
GO_VESICLE_ORGANIZATION	30	28.2529	1.07112	0.391968	0.832609
GO_KERATINOCYTE_PROLIFERATION	1	0.763591	1.36137	0.55456	0.967196
GO_MACROPHAGE_ACTIVATION_INVOLVED_IN_IMMUNE_RESPONSE	1	1.09084	0.907413	0.685064	1
GO_INDOLALKYLAMINE_METABOLIC_PROCESS	1	1.52718	0.628059	0.801654	1
GO_POSITIVE_REGULATION_OF_BINDING	15	12.5447	1.22693	0.270235	0.722346
GO_SMOOTH_MUSCLE_CELL_DIFFERENTIATION	6	2.83619	2.45462	0.0569432	0.327556
GO_MALE_GENITALIA_DEVELOPMENT	2	1.4181	1.48543	0.42266	0.857728
GO_REGULATION_OF_HYDROLASE_ACTIVITY	148	122.065	1.26637	0.00675893	0.0988877
GO_ENDOCARDIAL_CUSHION_DEVELOPMENT	9	3.16345	3.68801	0.00281701	0.056255
GO_NEGATIVE_REGULATION_OF_ERBB_SIGNALING_PATHWAY	2	4.69063	0.397758	0.956544	1
GO_RESPONSE_TO_DIETARY_EXCESS	3	1.63627	2.04342	0.220004	0.645714
GO_REGULATION_OF_MEIOTIC_NUCLEAR_DIVISION	3	2.29077	1.36176	0.405868	0.84778
GO_BRANCH_ELONGATION_OF_AN_EPITHELIUM	1	1.4181	0.68044	0.777347	1
GO_POSITIVE_REGULATION_OF_CELLULAR_AMIDE_METABOLIC_PROCESS	13	10.5812	1.26584	0.257085	0.703349
GO_POSITIVE_REGULATION_OF_VACUOLE_ORGANIZATION	4	1.30901	4.09026	0.0340815	0.247713
GO_NEGATIVE_REGULATION_OF_PLATELET_ACTIVATION	5	1.63627	4.09195	0.0180783	0.173159
GO_GLUTAMINE_FAMILY_AMINO_ACID_CATABOLIC_PROCESS	2	2.39986	0.816559	0.709211	1
GO_EMBRYONIC_SKELETAL_SYSTEM_DEVELOPMENT	15	9.8176	1.63861	0.0622923	0.344745
GO_NEURON_MATURATION	3	3.05436	0.980033	0.602498	0.993489
GO_THYMIC_T_CELL_SELECTION	2	1.63627	1.25676	0.498491	0.921107
GO_CELLULAR_RESPONSE_TO_BIOTIC_STIMULUS	12	14.6173	0.802065	0.804839	1
GO_COENZYME_A_METABOLIC_PROCESS	2	1.85443	1.08909	0.56762	0.976647
GO_PROTEIN_LOCALIZATION_TO_CILIUM	4	2.39986	1.81664	0.213411	0.645714
GO_RNA_STABILIZATION	8	2.94528	3.44914	0.00654139	0.0965389
GO_ACTIN_MYOSIN_FILAMENT_SLIDING	7	3.38162	2.38721	0.0458453	0.292701
GO_REGULATION_OF_CELL_MORPHOGENESIS_INVOLVED_IN_DIFFERENTIATION	65	34.1434	2.18247	2.15406e-07	3.47419e-05
GO_REGULATION_OF_PROTEIN_HOMODIMERIZATION_ACTIVITY	0	2.29077	0	1	1
GO_REGULATION_OF_HETEROTYPIC_CELL_CELL_ADHESION	2	1.19993	1.81574	0.341312	0.787342
GO_POSITIVE_REGULATION_OF_REACTIVE_OXYGEN_SPECIES_BIOSYNTHETIC_PROCESS	8	4.69063	1.87044	0.0905668	0.417816
GO_ALPHA_AMINO_ACID_METABOLIC_PROCESS	16	21.8169	0.707649	0.93049	1
GO_MITOCHONDRIAL_DNA_METABOLIC_PROCESS	2	1.19993	1.81574	0.341312	0.787342
GO_CGMP_METABOLIC_PROCESS	2	2.18169	0.907362	0.65787	1
GO_ADULT_BEHAVIOR	15	13.1992	1.15701	0.339946	0.787342
GO_RETINAL_GANGLION_CELL_AXON_GUIDANCE	3	1.63627	2.04342	0.220004	0.645714
GO_POSITIVE_REGULATION_OF_MEMBRANE_INVAGINATION	2	0.763591	3.2687	0.172626	0.579757
GO_SPINDLE_LOCALIZATION	1	3.4907	0.263068	0.975272	1
GO_HYDROGEN_PEROXIDE_CATABOLIC_PROCESS	1	1.74535	0.544248	0.8426	1
GO_CELLULAR_RESPONSE_TO_ORGANIC_CYCLIC_COMPOUND	64	44.0701	1.55677	0.00139195	0.0344127
GO_POSITIVE_REGULATION_OF_CYTOKINE_PRODUCTION_INVOLVED_IN_IMMUNE_RESPONSE	2	2.94528	0.653012	0.80984	1
GO_REGULATION_OF_PROTEIN_SUMOYLATION	3	2.0726	1.53217	0.343838	0.787342
GO_RESPONSE_TO_ENDOPLASMIC_RETICULUM_STRESS	23	23.4531	0.978089	0.572501	0.982944
GO_CELLULAR_RESPONSE_TO_LIGHT_STIMULUS	8	8.3995	0.94669	0.612436	1
GO_POSITIVE_REGULATION_BY_HOST_OF_VIRAL_TRANSCRIPTION	0	1.19993	0	1	1
GO_NEGATIVE_REGULATION_OF_STEM_CELL_DIFFERENTIATION	11	4.03612	3.4698	0.00146394	0.0352909
GO_NEGATIVE_REGULATION_OF_PRODUCTION_OF_MOLECULAR_MEDIATOR_OF_IMMUNE_RESPONSE	1	2.29077	0.408052	0.911712	1
GO_SPHINGOLIPID_MEDIATED_SIGNALING_PATHWAY	2	1.30901	1.63407	0.382564	0.818796
GO_SYNAPTIC_VESICLE_CYTOSKELETAL_TRANSPORT	0	1.19993	0	1	1
GO_LUNG_CELL_DIFFERENTIATION	2	2.18169	0.907362	0.65787	1
GO_PLATELET_ACTIVATION	17	12.981	1.36456	0.149649	0.542632
GO_CYTOSKELETON_ORGANIZATION	100	79.8498	1.30915	0.0101167	0.123926
GO_NUCLEOTIDE_BINDING_DOMAIN_LEUCINE_RICH_REPEAT_CONTAINING_RECEPTOR_SIGNALING_PATHWAY	3	2.72711	1.11386	0.523344	0.948149
GO_TRANSCRIPTION_COUPLED_NUCLEOTIDE_EXCISION_REPAIR	3	7.63591	0.364669	0.986041	1
GO_MEMBRANE_DEPOLARIZATION_DURING_ACTION_POTENTIAL	4	3.81795	1.05396	0.540005	0.956917
GO_MATURATION_OF_SSU_RRNA	0	4.36338	0	1	1
GO_BETA_AMYLOID_METABOLIC_PROCESS	2	1.09084	2.04285	0.299221	0.756585
GO_RESPONSE_TO_WOUNDING	63	49.8516	1.31681	0.0300886	0.23563
GO_NON_CANONICAL_WNT_SIGNALING_PATHWAY	19	13.9628	1.42805	0.101643	0.451199
GO_RENAL_SYSTEM_PROCESS_INVOLVED_IN_REGULATION_OF_BLOOD_VOLUME	4	1.4181	3.63519	0.0450855	0.291051
GO_NEGATIVE_REGULATION_OF_LEUKOCYTE_MEDIATED_IMMUNITY	0	4.14521	0	1	1
GO_POSITIVE_REGULATION_OF_CREB_TRANSCRIPTION_FACTOR_ACTIVITY	2	1.4181	1.48543	0.42266	0.857728
GO_NEGATIVE_REGULATION_OF_CELL_GROWTH	26	16.799	1.66839	0.0157718	0.164619
GO_MODIFIED_AMINO_ACID_TRANSPORT	2	2.18169	0.907362	0.65787	1
GO_CGMP_BIOSYNTHETIC_PROCESS	1	1.30901	0.742354	0.750064	1
GO_PROTEIN_SECRETION	13	10.1448	1.32948	0.211036	0.645714
GO_ALTERNATIVE_MRNA_SPLICING_VIA_SPLICEOSOME	2	1.19993	1.81574	0.341312	0.787342
GO_ASSOCIATIVE_LEARNING	12	7.19957	1.82023	0.051681	0.311465
GO_SNORNA_METABOLIC_PROCESS	0	1.19993	0	1	1
GO_NEGATIVE_REGULATION_OF_CELLULAR_CATABOLIC_PROCESS	10	14.9446	0.641141	0.939928	1
GO_REGULATION_OF_RESPONSE_TO_EXTRACELLULAR_STIMULUS	20	17.8898	1.13579	0.33288	0.787342
GO_COFACTOR_TRANSPORT	2	2.50894	0.777616	0.73237	1
GO_POSITIVE_REGULATION_OF_FAT_CELL_DIFFERENTIATION	6	4.79971	1.29049	0.346584	0.789164
GO_NEGATIVE_REGULATION_OF_PROTEIN_POLYMERIZATION	9	5.34514	1.84166	0.0805215	0.399599
GO_EXOGENOUS_DRUG_CATABOLIC_PROCESS	0	0.654506	0	1	1
GO_NEGATIVE_REGULATION_OF_REACTIVE_OXYGEN_SPECIES_METABOLIC_PROCESS	7	3.92704	1.97508	0.0907921	0.417816
GO_REGULATION_OF_PROTEIN_DEACETYLATION	5	3.38162	1.57212	0.245235	0.697103
GO_OTIC_VESICLE_DEVELOPMENT	3	1.30901	2.725	0.135051	0.511367
GO_POSITIVE_REGULATION_OF_DNA_TEMPLATED_TRANSCRIPTION_INITIATION	2	2.39986	0.816559	0.709211	1
GO_NEURON_PROJECTION_EXTENSION_INVOLVED_IN_NEURON_PROJECTION_GUIDANCE	4	0.98176	6.54407	0.0113223	0.134556
GO_PHOSPHOLIPID_DEPHOSPHORYLATION	4	3.59979	1.12676	0.492195	0.921107
GO_NEGATIVE_REGULATION_OF_DNA_REPAIR	1	1.4181	0.68044	0.777347	1
GO_METAL_ION_TRANSPORT	64	53.2332	1.24121	0.0678303	0.365539
GO_INSULIN_SECRETION	2	3.38162	0.562794	0.866649	1
GO_POSITIVE_REGULATION_OF_FIBROBLAST_PROLIFERATION	6	4.9088	1.25732	0.366841	0.817698
GO_PREASSEMBLY_OF_GPI_ANCHOR_IN_ER_MEMBRANE	1	1.63627	0.58316	0.823309	1
GO_NECROTIC_CELL_DEATH	1	2.83619	0.326334	0.950487	1
GO_REGULATION_OF_MAST_CELL_ACTIVATION_INVOLVED_IN_IMMUNE_RESPONSE	4	2.94528	1.42127	0.339497	0.787342
GO_POSITIVE_REGULATION_OF_CELLULAR_AMINE_METABOLIC_PROCESS	2	1.19993	1.81574	0.341312	0.787342
GO_POSITIVE_REGULATION_OF_INTRACELLULAR_PROTEIN_TRANSPORT	33	24.7622	1.39638	0.0528036	0.316261
GO_REGULATION_BY_VIRUS_OF_VIRAL_PROTEIN_LEVELS_IN_HOST_CELL	2	1.19993	1.81574	0.341312	0.787342
GO_CHROMOSOME_LOCALIZATION	7	5.34514	1.36256	0.283438	0.742462
GO_REGULATION_OF_RESPIRATORY_SYSTEM_PROCESS	2	1.30901	1.63407	0.382564	0.818796
GO_POSITIVE_REGULATION_OF_ADENYLATE_CYCLASE_ACTIVITY	7	4.47246	1.68403	0.153608	0.551718
GO_POSITIVE_REGULATION_OF_NEURON_DIFFERENTIATION	38	29.78	1.32743	0.0689268	0.369976
GO_EMBRYONIC_SKELETAL_SYSTEM_MORPHOGENESIS	9	7.30866	1.26863	0.306	0.769781
GO_ACTIVATION_OF_GTPASE_ACTIVITY	5	7.30866	0.657725	0.868726	1
GO_INOSITOL_PHOSPHATE_METABOLIC_PROCESS	5	5.89056	0.832913	0.715605	1
GO_T_CELL_HOMEOSTASIS	1	2.83619	0.326334	0.950487	1
GO_REGULATION_OF_RECEPTOR_ACTIVITY	14	11.5629	1.24469	0.26406	0.714354
GO_HISTONE_METHYLATION	8	7.63591	1.05408	0.500664	0.921371
GO_CELLULAR_RESPONSE_TO_FLUID_SHEAR_STRESS	2	1.85443	1.08909	0.56762	0.976647
GO_POSITIVE_REGULATION_OF_TRANSPORTER_ACTIVITY	15	7.30866	2.36695	0.00498432	0.0817525
GO_POSITIVE_REGULATION_OF_TRANSCRIPTION_FACTOR_IMPORT_INTO_NUCLEUS	6	4.79971	1.29049	0.346584	0.789164
GO_ALPHA_BETA_T_CELL_DIFFERENTIATION	2	3.59979	0.526415	0.888787	1
GO_ESTABLISHMENT_OF_PROTEIN_LOCALIZATION_TO_CHROMOSOME	1	1.09084	0.907413	0.685064	1
GO_PEPTIDE_CROSS_LINKING	4	4.03612	0.989944	0.585409	0.991142
GO_PEPTIDYL_SERINE_MODIFICATION	12	15.49	0.752288	0.861475	1
GO_CELLULAR_RESPONSE_TO_EXTRACELLULAR_STIMULUS	23	18.7625	1.26401	0.177553	0.59161
GO_ROUNDABOUT_SIGNALING_PATHWAY	5	1.09084	8.18418	0.00241497	0.0497816
GO_ESTABLISHMENT_OF_PROTEIN_LOCALIZATION	117	141.592	0.796087	0.99123	1
GO_NEGATIVE_REGULATION_OF_RESPONSE_TO_DNA_DAMAGE_STIMULUS	5	5.23605	0.949538	0.612163	1
GO_GLUTAMATE_METABOLIC_PROCESS	1	2.61803	0.354758	0.937598	1
GO_SPHINGOMYELIN_METABOLIC_PROCESS	3	1.30901	2.725	0.135051	0.511367
GO_TRNA_METABOLIC_PROCESS	10	17.8898	0.527774	0.988052	1
GO_NEGATIVE_REGULATION_OF_ATPASE_ACTIVITY	4	1.30901	4.09026	0.0340815	0.247713
GO_POSITIVE_REGULATION_OF_LOCOMOTION	61	39.0522	1.70073	0.000270416	0.0097957
GO_REGULATION_OF_DENDRITE_MORPHOGENESIS	12	7.96316	1.6106	0.0962505	0.439354
GO_CELLULAR_RESPONSE_TO_LITHIUM_ION	3	1.63627	2.04342	0.220004	0.645714
GO_MAMMARY_GLAND_EPITHELIUM_DEVELOPMENT	7	4.69063	1.59026	0.18319	0.604864
GO_CELLULAR_RESPONSE_TO_PROSTAGLANDIN_STIMULUS	2	2.39986	0.816559	0.709211	1
GO_REGULATION_OF_MYELOID_CELL_APOPTOTIC_PROCESS	1	1.85443	0.510199	0.859786	1
GO_NEGATIVE_REGULATION_OF_VIRAL_PROCESS	14	8.07225	1.91267	0.0276965	0.221121
GO_ERYTHROCYTE_HOMEOSTASIS	6	6.54506	0.907159	0.650785	1
GO_RESPONSE_TO_HEAT	5	8.07225	0.590724	0.917385	1
GO_NOTCH_RECEPTOR_PROCESSING	5	1.63627	4.09195	0.0180783	0.173159
GO_CELLULAR_RESPONSE_TO_CADMIUM_ION	5	1.52718	4.54655	0.0132182	0.145121
GO_SUCKLING_BEHAVIOR	0	1.19993	0	1	1
GO_POSITIVE_REGULATION_OF_KIDNEY_DEVELOPMENT	6	3.59979	1.81753	0.144119	0.533901
GO_REGULATION_OF_MITOTIC_SPINDLE_CHECKPOINT	1	0.98176	1.02091	0.646479	1
GO_I_KAPPAB_KINASE_NF_KAPPAB_SIGNALING	3	6.87232	0.407404	0.97393	1
GO_REGULATION_OF_NON_CANONICAL_WNT_SIGNALING_PATHWAY	6	1.85443	4.46579	0.00714332	0.101444
GO_REGULATION_OF_KINASE_ACTIVITY	99	76.1409	1.36982	0.0036186	0.0666097
GO_CHROMOSOME_LOCALIZATION_TO_NUCLEAR_ENVELOPE_INVOLVED_IN_HOMOLOGOUS_CHROMOSOME_SEGREGATION	0	0.763591	0	1	1
GO_NEGATIVE_REGULATION_OF_DNA_RECOMBINATION	2	1.52718	1.36156	0.461359	0.893582
GO_POSITIVE_REGULATION_OF_LYMPHOCYTE_MIGRATION	3	1.96352	1.63442	0.312534	0.769781
GO_NEGATIVE_REGULATION_OF_CELLULAR_RESPONSE_TO_INSULIN_STIMULUS	2	3.16345	0.604562	0.840525	1
GO_POSITIVE_REGULATION_OF_CELLULAR_EXTRAVASATION	1	1.19993	0.81666	0.719439	1
GO_MYELOID_LEUKOCYTE_DIFFERENTIATION	5	8.72675	0.543249	0.945634	1
GO_PEROXISOME_ORGANIZATION	1	3.59979	0.25483	0.977974	1
GO_DNA_STRAND_ELONGATION_INVOLVED_IN_DNA_REPLICATION	5	2.61803	2.15229	0.113212	0.469769
GO_CELLULAR_MODIFIED_AMINO_ACID_CATABOLIC_PROCESS	1	1.63627	0.58316	0.823309	1
GO_SINGLE_ORGANISM_CELL_ADHESION	67	40.5794	1.82418	2.42079e-05	0.00154702
GO_POLYOL_METABOLIC_PROCESS	10	9.59943	1.04735	0.495705	0.921107
GO_POSITIVE_REGULATION_OF_TRANSCRIPTION_INITIATION_FROM_RNA_POLYMERASE_II_PROMOTER	2	1.63627	1.25676	0.498491	0.921107
GO_APICAL_JUNCTION_ASSEMBLY	5	4.03612	1.27686	0.378407	0.818796
GO_PYRIMIDINE_RIBONUCLEOSIDE_TRIPHOSPHATE_METABOLIC_PROCESS	0	1.4181	0	1	1
GO_LYMPHOCYTE_HOMEOSTASIS	3	4.14521	0.699567	0.799371	1
GO_SERTOLI_CELL_DEVELOPMENT	3	1.19993	3.06571	0.109809	0.462589
GO_NEGATIVE_REGULATION_OF_RNA_SPLICING	5	2.61803	2.15229	0.113212	0.469769
GO_CELL_CYCLE_PHASE_TRANSITION	26	25.853	1.00648	0.518917	0.946458
GO_TISSUE_MORPHOGENESIS	82	49.5243	1.83771	2.76916e-06	0.000264202
GO_ENDOSOME_TO_LYSOSOME_TRANSPORT	3	4.25429	0.68009	0.813644	1
GO_MRNA_PROCESSING	33	42.652	0.748317	0.956198	1
GO_RESPONSE_TO_ANGIOTENSIN	2	1.4181	1.48543	0.42266	0.857728
GO_DENDRITIC_SPINE_DEVELOPMENT	3	1.96352	1.63442	0.312534	0.769781
GO_REGULATION_OF_PROTEIN_OLIGOMERIZATION	0	3.16345	0	1	1
GO_HEME_METABOLIC_PROCESS	2	2.83619	0.680265	0.7926	1
GO_SERINE_FAMILY_AMINO_ACID_BIOSYNTHETIC_PROCESS	0	1.52718	0	1	1
GO_CEREBELLAR_PURKINJE_CELL_LAYER_FORMATION	0	1.09084	0	1	1
GO_CELLULAR_RESPONSE_TO_CARBOHYDRATE_STIMULUS	7	7.19957	0.968873	0.590003	0.993489
GO_INOSITOL_PHOSPHATE_CATABOLIC_PROCESS	1	1.09084	0.907413	0.685064	1
GO_C21_STEROID_HORMONE_METABOLIC_PROCESS	2	2.29077	0.85954	0.684397	1
GO_NEGATIVE_REGULATION_OF_GLIAL_CELL_DIFFERENTIATION	5	2.61803	2.15229	0.113212	0.469769
GO_POSITIVE_REGULATION_OF_SYNAPSE_ASSEMBLY	11	6.3269	1.91699	0.0468289	0.295913
GO_TRANSMISSION_OF_NERVE_IMPULSE	5	5.23605	0.949538	0.612163	1
GO_POSITIVE_REGULATION_OF_VASCULATURE_DEVELOPMENT	19	11.8902	1.73171	0.0262154	0.216829
GO_POSITIVE_REGULATION_OF_EPIDERMAL_CELL_DIFFERENTIATION	4	1.74535	2.72594	0.08839	0.413415
GO_MEMBRANE_FUSION	17	15.0536	1.14882	0.335065	0.787342
GO_POSITIVE_REGULATION_OF_TOR_SIGNALING	5	2.83619	1.94714	0.146771	0.533901
GO_POSITIVE_REGULATION_OF_GLIAL_CELL_DIFFERENTIATION	7	3.05436	2.72878	0.0274841	0.220068
GO_MALE_SEX_DETERMINATION	0	1.09084	0	1	1
GO_TYPE_B_PANCREATIC_CELL_DEVELOPMENT	6	1.30901	8.18811	0.000861983	0.0243295
GO_REGULATION_OF_SUPEROXIDE_ANION_GENERATION	2	1.19993	1.81574	0.341312	0.787342
GO_ANTIGEN_RECEPTOR_MEDIATED_SIGNALING_PATHWAY	12	16.3627	0.708292	0.904295	1
GO_POSITIVE_REGULATION_OF_MITOTIC_CELL_CYCLE	12	11.8902	1.01045	0.532072	0.95131
GO_LYMPHOCYTE_COSTIMULATION	4	6.65415	0.572218	0.91158	1
GO_REGULATION_OF_SERINE_TYPE_PEPTIDASE_ACTIVITY	0	0.654506	0	1	1
GO_NEGATIVE_REGULATION_OF_STEROID_METABOLIC_PROCESS	7	1.74535	6.37151	0.000851915	0.0243295
GO_COFACTOR_METABOLIC_PROCESS	24	33.2707	0.69355	0.969545	1
GO_BARBED_END_ACTIN_FILAMENT_CAPPING	1	1.19993	0.81666	0.719439	1
GO_CELL_MIGRATION_INVOLVED_IN_SPROUTING_ANGIOGENESIS	3	1.52718	2.22929	0.190461	0.604864
GO_NEGATIVE_REGULATION_OF_INTRACELLULAR_ESTROGEN_RECEPTOR_SIGNALING_PATHWAY	1	1.30901	0.742354	0.750064	1
GO_REGULATION_OF_TYPE_2_IMMUNE_RESPONSE	0	1.96352	0	1	1
GO_3_UTR_MEDIATED_MRNA_STABILIZATION	3	1.19993	3.06571	0.109809	0.462589
GO_DRUG_CATABOLIC_PROCESS	0	0.98176	0	1	1
GO_POSITIVE_REGULATION_OF_RHO_PROTEIN_SIGNAL_TRANSDUCTION	2	1.30901	1.63407	0.382564	0.818796
GO_PRIMITIVE_STREAK_FORMATION	1	0.872675	1.16682	0.603171	0.993489
GO_RESPONSE_TO_PHENYLPROPANOID	2	0.872675	2.72406	0.214284	0.645714
GO_REGULATION_OF_EPITHELIAL_CELL_MIGRATION	28	15.5991	2.00383	0.00150986	0.0358871
GO_POSITIVE_REGULATION_OF_NOTCH_SIGNALING_PATHWAY	7	3.05436	2.72878	0.0274841	0.220068
GO_CELL_DEATH	94	95.2307	0.984733	0.571572	0.982698
GO_CELLULAR_IRON_ION_HOMEOSTASIS	4	4.36338	0.907261	0.648346	1
GO_CONTRACTILE_ACTIN_FILAMENT_BUNDLE_ASSEMBLY	2	1.52718	1.36156	0.461359	0.893582
GO_MACROMOLECULE_DEACYLATION	6	7.30866	0.802719	0.752991	1
GO_TRANSLATIONAL_INITIATION	3	14.6173	0.18571	0.999973	1
GO_ACTIVATION_OF_NF_KAPPAB_INDUCING_KINASE_ACTIVITY	1	1.63627	0.58316	0.823309	1
GO_SYNAPTIC_TRANSMISSION_CHOLINERGIC	3	2.94528	1.02094	0.577097	0.983212
GO_NEGATIVE_REGULATION_OF_CYTOKINE_PRODUCTION_INVOLVED_IN_IMMUNE_RESPONSE	1	1.63627	0.58316	0.823309	1
GO_REGULATION_OF_TOLL_LIKE_RECEPTOR_4_SIGNALING_PATHWAY	1	1.4181	0.68044	0.777347	1
GO_POSITIVE_REGULATION_OF_CELLULAR_PROTEIN_LOCALIZATION	39	35.1252	1.12822	0.266534	0.715444
GO_PLASMA_MEMBRANE_ORGANIZATION	30	20.8351	1.53048	0.0257894	0.214064
GO_REGULATION_OF_NEUROTRANSMITTER_SECRETION	4	4.9088	0.796389	0.738297	1
GO_POSITIVE_REGULATION_OF_PROTEIN_CATABOLIC_PROCESS	20	27.162	0.710139	0.946785	1
GO_ACTIVATION_OF_ADENYLATE_CYCLASE_ACTIVITY	4	3.70887	1.08919	0.516376	0.942584
GO_WHITE_FAT_CELL_DIFFERENTIATION	2	1.19993	1.81574	0.341312	0.787342
GO_OOGENESIS	7	4.9088	1.50637	0.214915	0.645714
GO_REGULATION_OF_SHORT_TERM_NEURONAL_SYNAPTIC_PLASTICITY	6	1.4181	7.01864	0.00145355	0.0351655
GO_ALDEHYDE_CATABOLIC_PROCESS	1	1.19993	0.81666	0.719439	1
GO_RESPONSE_TO_TYPE_I_INTERFERON	11	5.45422	2.31114	0.0170985	0.171692
GO_MITOCHONDRIAL_RESPIRATORY_CHAIN_COMPLEX_ASSEMBLY	2	6.9814	0.262665	0.994617	1
GO_HYALURONAN_CATABOLIC_PROCESS	1	1.4181	0.68044	0.777347	1
GO_NEUROTRANSMITTER_BIOSYNTHETIC_PROCESS	0	1.19993	0	1	1
GO_PENTOSE_PHOSPHATE_SHUNT	0	1.4181	0	1	1
GO_CYTOKINE_MEDIATED_SIGNALING_PATHWAY	39	37.3069	1.05235	0.409054	0.851547
GO_ATP_GENERATION_FROM_ADP	1	3.70887	0.247092	0.980382	1
GO_NEGATIVE_REGULATION_OF_LOCOMOTION	46	25.0894	2.06856	3.34304e-05	0.00195222
GO_IMP_METABOLIC_PROCESS	2	1.4181	1.48543	0.42266	0.857728
GO_NCRNA_3_END_PROCESSING	2	1.96352	1.02093	0.599506	0.993489
GO_LYMPH_NODE_DEVELOPMENT	1	1.63627	0.58316	0.823309	1
GO_REGULATION_OF_CELLULAR_COMPONENT_SIZE	43	33.8162	1.32288	0.0586966	0.331066
GO_MITOCHONDRIAL_TRANSPORT	8	17.4535	0.427365	0.99733	1
GO_SULFUR_COMPOUND_BIOSYNTHETIC_PROCESS	34	20.3988	1.83026	0.00192505	0.042362
GO_T_CELL_PROLIFERATION	7	3.27253	2.49132	0.0390365	0.271084
GO_REGULATION_OF_RESPIRATORY_GASEOUS_EXCHANGE_BY_NEUROLOGICAL_SYSTEM_PROCESS	2	1.09084	2.04285	0.299221	0.756585
GO_PROTEIN_TARGETING	23	41.2339	0.523167	0.999611	1
GO_POSITIVE_REGULATION_OF_CHOLESTEROL_EFFLUX	3	1.19993	3.06571	0.109809	0.462589
GO_SINGLE_ORGANISM_BIOSYNTHETIC_PROCESS	143	130.683	1.11613	0.128467	0.509414
GO_POSITIVE_REGULATION_OF_VIRAL_GENOME_REPLICATION	3	2.94528	1.02094	0.577097	0.983212
GO_NEGATIVE_REGULATION_OF_INNATE_IMMUNE_RESPONSE	1	3.59979	0.25483	0.977974	1
GO_REGULATION_OF_ALPHA_AMINO_3_HYDROXY_5_METHYL_4_ISOXAZOLE_PROPIONATE_SELECTIVE_GLUTAMATE_RECEPTOR_ACTIVITY	3	2.0726	1.53217	0.343838	0.787342
GO_REGULATION_OF_ENDOTHELIAL_CELL_DIFFERENTIATION	2	2.29077	0.85954	0.684397	1
GO_REGULATION_OF_NOREPINEPHRINE_SECRETION	3	1.63627	2.04342	0.220004	0.645714
GO_GLIAL_CELL_DEVELOPMENT	17	7.41774	2.73832	0.000798275	0.0235109
GO_MITOCHONDRIAL_TRANSLATION	0	11.672	0	1	1
GO_REGULATION_OF_RETINOIC_ACID_RECEPTOR_SIGNALING_PATHWAY	4	1.63627	2.97389	0.0722885	0.37214
GO_STRIATED_MUSCLE_CELL_DIFFERENTIATION	27	15.3809	1.9483	0.00253205	0.0513535
GO_REGULATION_OF_SYSTEMIC_ARTERIAL_BLOOD_PRESSURE	11	6.87232	1.73201	0.0772153	0.389991
GO_REGULATION_OF_SMOOTH_MUSCLE_CONTRACTION	10	5.45422	2.04743	0.0411486	0.278184
GO_POLYOL_CATABOLIC_PROCESS	3	1.74535	1.88602	0.250377	0.697103
GO_SECOND_MESSENGER_MEDIATED_SIGNALING	22	14.8355	1.58308	0.0381764	0.268264
GO_CELL_CELL_SIGNALING	87	67.9596	1.34187	0.00914368	0.116299
GO_NEGATIVE_REGULATION_OF_B_CELL_ACTIVATION	2	2.72711	0.709888	0.773992	1
GO_POSITIVE_REGULATION_OF_COAGULATION	3	1.74535	1.88602	0.250377	0.697103
GO_NEGATIVE_REGULATION_OF_PROTEIN_TYROSINE_KINASE_ACTIVITY	0	1.96352	0	1	1
GO_LUNG_MORPHOGENESIS	5	4.14521	1.23809	0.400989	0.847518
GO_VENTRICULAR_CARDIAC_MUSCLE_CELL_DIFFERENTIATION	3	1.85443	1.75127	0.281304	0.738164
GO_OXIDATIVE_DEMETHYLATION	1	1.09084	0.907413	0.685064	1
GO_REGULATION_OF_MACROPHAGE_ACTIVATION	3	2.18169	1.44195	0.37501	0.818796
GO_VASCULAR_ENDOTHELIAL_GROWTH_FACTOR_RECEPTOR_SIGNALING_PATHWAY	8	7.63591	1.05408	0.500664	0.921371
GO_POSITIVE_REGULATION_OF_MAPK_CASCADE	59	42.4338	1.47548	0.00554993	0.0874566
GO_MULTICELLULAR_ORGANISMAL_MACROMOLECULE_METABOLIC_PROCESS	10	6.3269	1.70528	0.0954264	0.43618
GO_CARBOHYDRATE_DERIVATIVE_CATABOLIC_PROCESS	26	16.1445	1.75115	0.00963231	0.119723
GO_L_AMINO_ACID_TRANSPORT	6	5.89056	1.02097	0.545257	0.964631
GO_POSITIVE_REGULATION_OF_ACTION_POTENTIAL	1	0.872675	1.16682	0.603171	0.993489
GO_REGULATION_OF_MUSCLE_CONTRACTION	20	13.7446	1.5469	0.0548364	0.325558
GO_REGULATION_OF_CHOLESTEROL_EFFLUX	3	1.63627	2.04342	0.220004	0.645714
GO_REGULATION_OF_EXOCYTOSIS	18	17.7808	1.014	0.51533	0.942584
GO_NEGATIVE_REGULATION_OF_TOLL_LIKE_RECEPTOR_SIGNALING_PATHWAY	3	2.39986	1.29001	0.436256	0.870713
GO_ANION_TRANSMEMBRANE_TRANSPORT	34	22.7986	1.59782	0.0113058	0.134556
GO_POSITIVE_REGULATION_OF_PROTEIN_LOCALIZATION_TO_CELL_SURFACE	0	1.09084	0	1	1
GO_PROTEIN_MODIFICATION_BY_SMALL_PROTEIN_CONJUGATION_OR_REMOVAL	84	87.2675	0.95615	0.665187	1
GO_RENAL_VESICLE_DEVELOPMENT	2	1.4181	1.48543	0.42266	0.857728
GO_REGULATION_OF_BODY_FLUID_LEVELS	46	43.5247	1.06596	0.367288	0.818425
GO_REGULATION_OF_HORMONE_LEVELS	55	41.7793	1.38092	0.020309	0.186666
GO_BONE_CELL_DEVELOPMENT	3	2.39986	1.29001	0.436256	0.870713
GO_REGULATION_OF_DEFENSE_RESPONSE	66	65.7779	1.00393	0.50832	0.931897
GO_NEGATIVE_REGULATION_OF_NEUROLOGICAL_SYSTEM_PROCESS	1	1.19993	0.81666	0.719439	1
GO_PYRIMIDINE_NUCLEOSIDE_MONOPHOSPHATE_METABOLIC_PROCESS	2	1.52718	1.36156	0.461359	0.893582
GO_POSITIVE_REGULATION_OF_HEART_GROWTH	6	2.50894	2.88848	0.0330327	0.245355
GO_NEGATIVE_REGULATION_OF_LIPID_BIOSYNTHETIC_PROCESS	8	3.81795	2.42589	0.0317084	0.24107
GO_NEGATIVE_REGULATION_OF_PEPTIDE_SECRETION	6	5.01788	1.22581	0.387146	0.827556
GO_VESICLE_TARGETING	6	7.74499	0.753107	0.800659	1
GO_REGULATION_OF_PROTEIN_EXPORT_FROM_NUCLEUS	3	3.4907	0.844613	0.693652	1
GO_LAYER_FORMATION_IN_CEREBRAL_CORTEX	2	1.52718	1.36156	0.461359	0.893582
GO_POSITIVE_REGULATION_OF_ACTIN_CYTOSKELETON_REORGANIZATION	2	1.52718	1.36156	0.461359	0.893582
GO_SEX_DETERMINATION	0	1.85443	0	1	1
GO_OLIGOSACCHARIDE_CATABOLIC_PROCESS	1	1.09084	0.907413	0.685064	1
GO_B_CELL_PROLIFERATION	1	1.63627	0.58316	0.823309	1
GO_POSITIVE_REGULATION_OF_DNA_METABOLIC_PROCESS	11	17.3444	0.604661	0.966762	1
GO_PROTEASOME_ASSEMBLY	0	1.52718	0	1	1
GO_ESTABLISHMENT_OF_PROTEIN_LOCALIZATION_TO_ENDOPLASMIC_RETICULUM	2	10.6903	0.169252	0.999847	1
GO_PYRIMIDINE_NUCLEOSIDE_TRIPHOSPHATE_BIOSYNTHETIC_PROCESS	1	1.74535	0.544248	0.8426	1
GO_NEGATIVE_REGULATION_OF_ENDOCYTOSIS	3	3.81795	0.765317	0.750987	1
GO_RESPONSE_TO_POTASSIUM_ION	0	1.09084	0	1	1
GO_REGULATION_OF_LYMPHOCYTE_APOPTOTIC_PROCESS	2	4.9088	0.379207	0.964178	1
GO_SMALL_MOLECULE_METABOLIC_PROCESS	169	164.608	1.0331	0.365036	0.816128
GO_THYMUS_DEVELOPMENT	3	4.25429	0.68009	0.813644	1
GO_NEGATIVE_REGULATION_OF_ADHERENS_JUNCTION_ORGANIZATION	2	1.63627	1.25676	0.498491	0.921107
GO_HOMEOSTATIC_PROCESS	147	119.447	1.28968	0.00405889	0.0712303
GO_CEREBELLAR_CORTEX_MORPHOGENESIS	3	2.83619	1.06541	0.550697	0.967196
GO_POSITIVE_REGULATION_OF_CYTOPLASMIC_TRANSPORT	37	27.162	1.43415	0.0318679	0.24115
GO_MORPHOGENESIS_OF_AN_EPITHELIUM	60	37.3069	1.76264	0.000134711	0.00576113
GO_OSTEOBLAST_DIFFERENTIATION	22	12.2175	2.00848	0.0044047	0.075347
GO_REGULATION_OF_STRIATED_MUSCLE_CELL_DIFFERENTIATION	14	7.41774	2.12592	0.0138252	0.151051
GO_DEFENSE_RESPONSE_TO_VIRUS	11	13.4174	0.800972	0.798653	1
GO_SENSORY_PERCEPTION_OF_CHEMICAL_STIMULUS	4	15.7082	0.231681	0.999939	1
GO_REGULATION_OF_RUFFLE_ASSEMBLY	4	2.0726	2.18037	0.145583	0.533901
GO_CELLULAR_PIGMENTATION	2	4.58155	0.407729	0.952165	1
GO_NEGATIVE_REGULATION_OF_CALCIUM_ION_DEPENDENT_EXOCYTOSIS	1	0.98176	1.02091	0.646479	1
GO_VACUOLAR_TRANSPORT	24	25.0894	0.950875	0.6233	1
GO_NEGATIVE_REGULATION_OF_CELL_CELL_ADHESION	17	11.9993	1.4975	0.0880344	0.413415
GO_POSITIVE_REGULATION_OF_VIRAL_RELEASE_FROM_HOST_CELL	3	1.52718	2.22929	0.190461	0.604864
GO_LEUKOCYTE_MEDIATED_CYTOTOXICITY	3	2.72711	1.11386	0.523344	0.948149
GO_POSITIVE_REGULATION_OF_VACUOLAR_TRANSPORT	2	1.52718	1.36156	0.461359	0.893582
GO_POSITIVE_REGULATION_OF_LYASE_ACTIVITY	7	5.67239	1.27147	0.337835	0.787342
GO_ENTRAINMENT_OF_CIRCADIAN_CLOCK_BY_PHOTOPERIOD	2	1.96352	1.02093	0.599506	0.993489
GO_SUPEROXIDE_METABOLIC_PROCESS	3	2.72711	1.11386	0.523344	0.948149
GO_ORGANIC_HYDROXY_COMPOUND_METABOLIC_PROCESS	63	43.5247	1.55024	0.00163878	0.0382796
GO_TELOMERE_MAINTENANCE_VIA_TELOMERE_LENGTHENING	4	2.72711	1.55682	0.287968	0.745692
GO_PHOTOTRANSDUCTION	1	2.83619	0.326334	0.950487	1
GO_REGULATION_OF_LIGASE_ACTIVITY	7	13.1992	0.499598	0.982431	1
GO_REGULATION_OF_OXIDOREDUCTASE_ACTIVITY	10	7.85408	1.31901	0.256688	0.702871
GO_SULFATE_TRANSPORT	3	1.09084	3.50393	0.0866298	0.410371
GO_RESPONSE_TO_FOOD	3	1.96352	1.63442	0.312534	0.769781
GO_REGULATION_OF_PROTEIN_INSERTION_INTO_MITOCHONDRIAL_MEMBRANE_INVOLVED_IN_APOPTOTIC_SIGNALING_PATHWAY	1	3.05436	0.302122	0.960715	1
GO_TELOMERE_ORGANIZATION	9	10.4721	0.8441	0.733029	1
GO_IMMUNE_SYSTEM_DEVELOPMENT	60	51.0515	1.20786	0.103729	0.458056
GO_CAMP_BIOSYNTHETIC_PROCESS	2	1.52718	1.36156	0.461359	0.893582
GO_ALPHA_AMINO_ACID_CATABOLIC_PROCESS	6	8.72675	0.661109	0.881619	1
GO_CELLULAR_COMPONENT_MAINTENANCE	1	1.85443	0.510199	0.859786	1
GO_REGULATION_OF_CARDIAC_MUSCLE_CELL_CONTRACTION	6	2.39986	3.0691	0.026819	0.218414
GO_FC_GAMMA_RECEPTOR_SIGNALING_PATHWAY	6	7.41774	0.789716	0.765632	1
GO_RRNA_METABOLIC_PROCESS	9	26.5075	0.310748	0.999989	1
GO_RESPIRATORY_SYSTEM_PROCESS	5	1.52718	4.54655	0.0132182	0.145121
GO_NEUROTRANSMITTER_TRANSPORT	19	15.49	1.26433	0.204393	0.632645
GO_REGULATION_OF_T_HELPER_CELL_DIFFERENTIATION	2	1.96352	1.02093	0.599506	0.993489
GO_REGULATION_OF_VOLTAGE_GATED_CALCIUM_CHANNEL_ACTIVITY	5	2.72711	2.04456	0.129497	0.509414
GO_PH_REDUCTION	2	3.4907	0.543998	0.878182	1
GO_POSITIVE_REGULATION_OF_TRIGLYCERIDE_LIPASE_ACTIVITY	2	0.763591	3.2687	0.172626	0.579757
GO_MONOSACCHARIDE_CATABOLIC_PROCESS	3	5.78147	0.489212	0.938513	1
GO_POSITIVE_REGULATION_OF_MRNA_METABOLIC_PROCESS	7	4.58155	1.63581	0.168112	0.569745
GO_RESPONSE_TO_FUNGICIDE	1	1.19993	0.81666	0.719439	1
GO_NEGATIVE_REGULATION_BY_HOST_OF_VIRAL_TRANSCRIPTION	0	0.98176	0	1	1
GO_REGULATION_OF_EPIDERMAL_GROWTH_FACTOR_ACTIVATED_RECEPTOR_ACTIVITY	1	1.85443	0.510199	0.859786	1
GO_PROTEIN_NEDDYLATION	0	1.30901	0	1	1
GO_POTASSIUM_ION_HOMEOSTASIS	4	1.63627	2.97389	0.0722885	0.37214
GO_HORMONE_TRANSPORT	8	6.65415	1.23379	0.346564	0.789164
GO_PROTEIN_CATABOLIC_PROCESS	53	56.1785	0.935046	0.696826	1
GO_POSITIVE_REGULATION_OF_INTRACELLULAR_STEROID_HORMONE_RECEPTOR_SIGNALING_PATHWAY	2	1.09084	2.04285	0.299221	0.756585
GO_NEGATIVE_REGULATION_OF_MYOTUBE_DIFFERENTIATION	3	1.63627	2.04342	0.220004	0.645714
GO_INORGANIC_ANION_TRANSPORT	23	11.5629	2.27913	0.000927748	0.025341
GO_CARBOHYDRATE_PHOSPHORYLATION	0	2.0726	0	1	1
GO_PROTEIN_IMPORT	11	15.9263	0.663468	0.932402	1
GO_NUCLEOSIDE_BISPHOSPHATE_METABOLIC_PROCESS	4	3.4907	1.1671	0.46752	0.893582
GO_REGULATION_OF_INTRACELLULAR_STEROID_HORMONE_RECEPTOR_SIGNALING_PATHWAY	5	5.99964	0.816257	0.730781	1
GO_MAMMARY_GLAND_EPITHELIAL_CELL_DIFFERENTIATION	2	1.52718	1.36156	0.461359	0.893582
GO_CELLULAR_RESPONSE_TO_GAMMA_RADIATION	2	2.0726	0.960806	0.629584	1
GO_REGULATION_OF_HEAT_GENERATION	3	1.30901	2.725	0.135051	0.511367
GO_REGULATION_OF_FIBROBLAST_MIGRATION	1	2.72711	0.339954	0.944414	1
GO_INDUCTION_OF_POSITIVE_CHEMOTAXIS	0	0.98176	0	1	1
GO_REGENERATION	24	14.5082	1.80881	0.00905943	0.116299
GO_EXTRINSIC_APOPTOTIC_SIGNALING_PATHWAY	8	9.38126	0.836931	0.734223	1
GO_REGULATION_OF_TRANSLATIONAL_ELONGATION	4	2.39986	1.81664	0.213411	0.645714
GO_CELL_MATRIX_ADHESION	20	11.0175	2.02774	0.00586202	0.0906605
GO_PITUITARY_GLAND_DEVELOPMENT	5	3.4907	1.5138	0.266737	0.715444
GO_MATING	2	3.27253	0.582932	0.85412	1
GO_DEVELOPMENTAL_INDUCTION	5	2.61803	2.15229	0.113212	0.469769
GO_REGULATION_OF_TRANSFERASE_ACTIVITY	110	92.2854	1.23473	0.0277826	0.221411
GO_NEGATIVE_REGULATION_OF_ALCOHOL_BIOSYNTHETIC_PROCESS	4	1.52718	3.27118	0.0578325	0.327556
GO_CHROMOSOME_SEPARATION	1	1.52718	0.628059	0.801654	1
GO_GANGLIOSIDE_METABOLIC_PROCESS	2	2.50894	0.777616	0.73237	1
GO_TISSUE_HOMEOSTASIS	20	13.8537	1.53235	0.0586944	0.331066
GO_ANTIGEN_PROCESSING_AND_PRESENTATION_VIA_MHC_CLASS_IB	0	0.98176	0	1	1
GO_GAMMA_AMINOBUTYRIC_ACID_SIGNALING_PATHWAY	2	2.18169	0.907362	0.65787	1
GO_POSITIVE_REGULATION_OF_STEROL_TRANSPORT	3	1.30901	2.725	0.135051	0.511367
GO_ADAPTIVE_IMMUNE_RESPONSE_BASED_ON_SOMATIC_RECOMBINATION_OF_IMMUNE_RECEPTORS_BUILT_FROM_IMMUNOGLOBULIN_SUPERFAMILY_DOMAINS	8	10.5812	0.732977	0.843662	1
GO_CELL_CYCLE_ARREST	13	14.6173	0.876581	0.713978	1
GO_THYROID_HORMONE_METABOLIC_PROCESS	0	0.98176	0	1	1
GO_APOPTOTIC_CELL_CLEARANCE	3	2.61803	1.167	0.495099	0.921107
GO_MODIFICATION_OF_MORPHOLOGY_OR_PHYSIOLOGY_OF_OTHER_ORGANISM	5	8.83584	0.536065	0.949386	1
GO_RIBOSOME_ASSEMBLY	0	5.45422	0	1	1
GO_NEGATIVE_REGULATION_OF_ACTIN_FILAMENT_DEPOLYMERIZATION	3	3.16345	0.942275	0.62687	1
GO_DNA_LIGATION_INVOLVED_IN_DNA_REPAIR	2	1.30901	1.63407	0.382564	0.818796
GO_REGULATION_OF_CELL_JUNCTION_ASSEMBLY	12	6.9814	1.8904	0.0421199	0.282495
GO_HYPEROSMOTIC_RESPONSE	2	1.63627	1.25676	0.498491	0.921107
GO_REGULATION_OF_SMAD_PROTEIN_IMPORT_INTO_NUCLEUS	4	1.52718	3.27118	0.0578325	0.327556
GO_NEGATIVE_REGULATION_OF_NATURAL_KILLER_CELL_MEDIATED_IMMUNITY	0	0.98176	0	1	1
GO_ARTERY_DEVELOPMENT	18	7.19957	3.08279	0.00017699	0.00717924
GO_PROTEIN_DEALKYLATION	5	2.94528	1.8584	0.164963	0.568102
GO_NEGATIVE_REGULATION_OF_DENDRITE_MORPHOGENESIS	4	1.63627	2.97389	0.0722885	0.37214
GO_NEGATIVE_REGULATION_OF_TYPE_I_INTERFERON_PRODUCTION	4	3.81795	1.05396	0.540005	0.956917
GO_EXTRACELLULAR_MATRIX_ASSEMBLY	4	1.52718	3.27118	0.0578325	0.327556
GO_POSTREPLICATION_REPAIR	4	5.45422	0.70957	0.809667	1
GO_SKELETAL_SYSTEM_DEVELOPMENT	70	40.5794	1.92856	3.41118e-06	0.000313979
GO_ORGANOPHOSPHATE_METABOLIC_PROCESS	88	85.7403	1.03118	0.413155	0.857728
GO_CARDIAC_MYOFIBRIL_ASSEMBLY	3	1.4181	2.45223	0.162041	0.563482
GO_REGULATION_OF_HEART_CONTRACTION	28	20.8351	1.40918	0.0642004	0.352998
GO_CELLULAR_AMINO_ACID_BIOSYNTHETIC_PROCESS	5	8.72675	0.543249	0.945634	1
GO_CRANIAL_NERVE_MORPHOGENESIS	3	1.85443	1.75127	0.281304	0.738164
GO_ACTIVATION_OF_JUN_KINASE_ACTIVITY	5	3.4907	1.5138	0.266737	0.715444
GO_REGULATION_OF_BROWN_FAT_CELL_DIFFERENTIATION	0	1.09084	0	1	1
GO_FIBRIL_ORGANIZATION	5	1.85443	3.40924	0.0310011	0.236488
GO_LONG_CHAIN_FATTY_ACID_METABOLIC_PROCESS	14	8.18133	1.88101	0.0307551	0.236488
GO_MONOVALENT_INORGANIC_CATION_TRANSPORT	42	39.2704	1.08056	0.34489	0.788487
GO_RELAXATION_OF_CARDIAC_MUSCLE	4	1.4181	3.63519	0.0450855	0.291051
GO_POSITIVE_REGULATION_OF_BEHAVIOR	3	2.29077	1.36176	0.405868	0.84778
GO_CALCIUM_MEDIATED_SIGNALING_USING_INTRACELLULAR_CALCIUM_SOURCE	1	1.09084	0.907413	0.685064	1
GO_NEURAL_TUBE_DEVELOPMENT	27	14.0719	2.17917	0.000636244	0.0195905
GO_POLYSACCHARIDE_METABOLIC_PROCESS	5	7.85408	0.608439	0.905422	1
GO_REGULATION_OF_INTRACELLULAR_SIGNAL_TRANSDUCTION	191	155.773	1.29147	0.00131471	0.0330314
GO_CYCLIC_NUCLEOTIDE_METABOLIC_PROCESS	9	5.45422	1.79664	0.0891644	0.413415
GO_POSITIVE_REGULATION_OF_T_CELL_PROLIFERATION	8	7.41774	1.08938	0.466876	0.893582
GO_MULTICELLULAR_ORGANISMAL_MOVEMENT	4	3.81795	1.05396	0.540005	0.956917
GO_CLATHRIN_COAT_ASSEMBLY	3	1.19993	3.06571	0.109809	0.462589
GO_NEGATIVE_REGULATION_OF_MEIOTIC_NUCLEAR_DIVISION	0	0.872675	0	1	1
GO_VASCULAR_SMOOTH_MUSCLE_CELL_DIFFERENTIATION	3	1.09084	3.50393	0.0866298	0.410371
GO_POSITIVE_REGULATION_OF_BIOSYNTHETIC_PROCESS	207	165.917	1.32315	0.000328123	0.0114573
GO_NEGATIVE_REGULATION_OF_NITROGEN_COMPOUND_METABOLIC_PROCESS	198	140.719	1.53916	2.27753e-07	3.57132e-05
GO_DNA_INTEGRATION	1	0.98176	1.02091	0.646479	1
GO_CELL_ACTIVATION	60	48.2153	1.29237	0.043605	0.289873
GO_REGULATION_OF_MYELINATION	4	3.05436	1.36196	0.365414	0.816128
GO_NEGATIVE_REGULATION_OF_JUN_KINASE_ACTIVITY	2	1.4181	1.48543	0.42266	0.857728
GO_REGULATION_OF_AXON_GUIDANCE	10	4.14521	2.92709	0.00626762	0.0947752
GO_REGULATION_OF_DOPAMINE_SECRETION	3	2.39986	1.29001	0.436256	0.870713
GO_RESPONSE_TO_COPPER_ION	6	2.72711	2.58411	0.0480721	0.298631
GO_REGULATION_OF_CIRCADIAN_SLEEP_WAKE_CYCLE	4	2.18169	2.04399	0.167198	0.568847
GO_NEGATIVE_REGULATION_OF_CELLULAR_PROTEIN_CATABOLIC_PROCESS	2	5.67239	0.325966	0.981976	1
GO_REGULATION_OF_DOUBLE_STRAND_BREAK_REPAIR_VIA_HOMOLOGOUS_RECOMBINATION	1	1.74535	0.544248	0.8426	1
GO_RESPONSE_TO_AXON_INJURY	5	4.47246	1.13468	0.467897	0.893582
GO_REGULATION_OF_VACUOLE_ORGANIZATION	5	4.25429	1.2016	0.423474	0.85784
GO_CIRCADIAN_REGULATION_OF_GENE_EXPRESSION	7	5.78147	1.24375	0.356293	0.802903
GO_RETINOL_METABOLIC_PROCESS	4	2.29077	1.92371	0.189857	0.604864
GO_OXALOACETATE_METABOLIC_PROCESS	2	1.19993	1.81574	0.341312	0.787342
GO_NEGATIVE_REGULATION_OF_TUMOR_NECROSIS_FACTOR_MEDIATED_SIGNALING_PATHWAY	1	1.30901	0.742354	0.750064	1
GO_NEGATIVE_REGULATION_OF_EXOCYTOSIS	3	2.72711	1.11386	0.523344	0.948149
GO_INTRACELLULAR_STEROID_HORMONE_RECEPTOR_SIGNALING_PATHWAY	4	6.76323	0.562315	0.91785	1
GO_REGULATION_OF_WNT_SIGNALING_PATHWAY	49	30.7618	1.73724	0.000663037	0.0202316
GO_NEGATIVE_REGULATION_OF_CELL_JUNCTION_ASSEMBLY	2	2.0726	0.960806	0.629584	1
GO_ANTIGEN_PROCESSING_AND_PRESENTATION_OF_PEPTIDE_ANTIGEN	10	17.7808	0.531259	0.987262	1
GO_HIPPO_SIGNALING	6	2.83619	2.45462	0.0569432	0.327556
GO_NEGATIVE_REGULATION_OF_EPITHELIAL_TO_MESENCHYMAL_TRANSITION	6	2.18169	3.50804	0.0168242	0.171379
GO_REGULATION_OF_MEMBRANE_DEPOLARIZATION	5	3.92704	1.31813	0.355803	0.802903
GO_AMINO_SUGAR_BIOSYNTHETIC_PROCESS	2	1.19993	1.81574	0.341312	0.787342
GO_REGULATION_OF_NERVOUS_SYSTEM_DEVELOPMENT	119	73.4138	1.80669	5.37717e-08	1.1276e-05
GO_REGULATION_OF_ESTABLISHMENT_OF_PROTEIN_LOCALIZATION_TO_CHROMOSOME	0	1.09084	0	1	1
GO_REGULATION_OF_CARDIAC_MUSCLE_CELL_DIFFERENTIATION	3	1.74535	1.88602	0.250377	0.697103
GO_POSITIVE_REGULATION_OF_DIGESTIVE_SYSTEM_PROCESS	1	1.09084	0.907413	0.685064	1
GO_INTRINSIC_APOPTOTIC_SIGNALING_PATHWAY_IN_RESPONSE_TO_DNA_DAMAGE	5	7.09049	0.67974	0.850981	1
GO_TETRAPYRROLE_BIOSYNTHETIC_PROCESS	2	2.83619	0.680265	0.7926	1
GO_NUCLEOSIDE_PHOSPHATE_BIOSYNTHETIC_PROCESS	15	18.2171	0.804402	0.822184	1
GO_PROTEIN_LIPID_COMPLEX_ASSEMBLY	1	1.74535	0.544248	0.8426	1
GO_POSITIVE_REGULATION_OF_SODIUM_ION_TRANSPORT	5	3.4907	1.5138	0.266737	0.715444
GO_DETECTION_OF_OTHER_ORGANISM	1	1.30901	0.742354	0.750064	1
GO_ESTABLISHMENT_OF_LOCALIZATION_IN_CELL	136	167.008	0.779883	0.997229	1
GO_G_PROTEIN_COUPLED_GLUTAMATE_RECEPTOR_SIGNALING_PATHWAY	2	1.30901	1.63407	0.382564	0.818796
GO_NEURAL_RETINA_DEVELOPMENT	6	4.47246	1.40137	0.286683	0.745692
GO_CLEAVAGE_INVOLVED_IN_RRNA_PROCESSING	2	1.96352	1.02093	0.599506	0.993489
GO_REGULATION_OF_EXIT_FROM_MITOSIS	0	1.63627	0	1	1
GO_FORELIMB_MORPHOGENESIS	2	3.16345	0.604562	0.840525	1
GO_ASPARTATE_FAMILY_AMINO_ACID_BIOSYNTHETIC_PROCESS	1	2.39986	0.388596	0.921355	1
GO_MANGANESE_ION_TRANSPORT	2	1.30901	1.63407	0.382564	0.818796
GO_POSITIVE_REGULATION_OF_HISTONE_H3_K4_METHYLATION	3	1.4181	2.45223	0.162041	0.563482
GO_NEURON_PROJECTION_DEVELOPMENT	94	54.324	1.949	6.40392e-08	1.23943e-05
GO_MALE_GAMETE_GENERATION	42	35.9979	1.19553	0.162858	0.566034
GO_POSITIVE_REGULATION_OF_FIBROBLAST_MIGRATION	1	0.98176	1.02091	0.646479	1
GO_NEGATIVE_REGULATION_OF_RESPONSE_TO_OXIDATIVE_STRESS	3	3.4907	0.844613	0.693652	1
GO_CHAPERONE_MEDIATED_PROTEIN_COMPLEX_ASSEMBLY	1	1.4181	0.68044	0.777347	1
GO_ORGANELLE_TRANSPORT_ALONG_MICROTUBULE	2	5.78147	0.319553	0.98368	1
GO_CHONDROCYTE_DEVELOPMENT	3	2.0726	1.53217	0.343838	0.787342
GO_MEMBRANE_RAFT_ORGANIZATION	4	1.63627	2.97389	0.0722885	0.37214
GO_MITOTIC_SISTER_CHROMATID_SEGREGATION	7	8.29041	0.827878	0.736366	1
GO_MICROTUBULE_NUCLEATION	2	1.96352	1.02093	0.599506	0.993489
GO_ESTABLISHMENT_OF_PROTEIN_LOCALIZATION_TO_ORGANELLE	21	36.6524	0.539209	0.998883	1
GO_NEGATIVE_REGULATION_OF_ACUTE_INFLAMMATORY_RESPONSE	1	1.09084	0.907413	0.685064	1
GO_REGULATION_OF_SEQUESTERING_OF_CALCIUM_ION	14	10.0358	1.46946	0.124757	0.500763
GO_REGULATION_OF_MEMBRANE_LIPID_METABOLIC_PROCESS	1	1.4181	0.68044	0.777347	1
GO_XENOPHAGY	7	10.2539	0.65583	0.899276	1
GO_DRUG_TRANSMEMBRANE_TRANSPORT	3	1.30901	2.725	0.135051	0.511367
GO_POSITIVE_REGULATION_OF_MEMBRANE_DEPOLARIZATION	2	0.98176	2.33478	0.256702	0.702871
GO_MYD88_DEPENDENT_TOLL_LIKE_RECEPTOR_SIGNALING_PATHWAY	0	3.05436	0	1	1
GO_REGULATION_OF_PROTEIN_POLYMERIZATION	20	17.2353	1.18567	0.273486	0.728793
GO_REGULATION_OF_PROTEIN_TARGETING_TO_MEMBRANE	8	2.29077	5.04287	0.00108694	0.0283189
GO_KIDNEY_EPITHELIUM_DEVELOPMENT	28	11.8902	2.85131	1.12019e-05	0.000833867
GO_HISTONE_H2A_UBIQUITINATION	4	1.74535	2.72594	0.08839	0.413415
GO_TOOTH_MINERALIZATION	4	1.19993	4.67444	0.0248197	0.20808
GO_REGULATION_OF_HAIR_CYCLE	2	2.18169	0.907362	0.65787	1
GO_NEGATIVE_REGULATION_OF_BONE_REMODELING	2	1.30901	1.63407	0.382564	0.818796
GO_POSITIVE_REGULATION_OF_RECEPTOR_MEDIATED_ENDOCYTOSIS	7	4.69063	1.59026	0.18319	0.604864
GO_ESTABLISHMENT_OF_MITOTIC_SPINDLE_ORIENTATION	1	1.74535	0.544248	0.8426	1
GO_POSITIVE_REGULATION_OF_PROTEIN_OLIGOMERIZATION	0	1.74535	0	1	1
GO_SPINDLE_CHECKPOINT	0	2.18169	0	1	1
GO_POSITIVE_REGULATION_OF_STAT_CASCADE	9	4.9088	2.04686	0.0512008	0.309122
GO_LEUKOTRIENE_BIOSYNTHETIC_PROCESS	1	1.96352	0.480156	0.875097	1
GO_POSITIVE_REGULATION_OF_SUBSTRATE_ADHESION_DEPENDENT_CELL_SPREADING	5	2.39986	2.40574	0.0838625	0.408988
GO_POSITIVE_REGULATION_OF_THYMOCYTE_AGGREGATION	2	0.763591	3.2687	0.172626	0.579757
GO_CATECHOLAMINE_METABOLIC_PROCESS	7	3.81795	2.04571	0.0803332	0.399599
GO_POSITIVE_REGULATION_OF_PROTEIN_COMPLEX_DISASSEMBLY	1	2.50894	0.370908	0.929945	1
GO_BLASTOCYST_FORMATION	5	2.61803	2.15229	0.113212	0.469769
GO_REGULATION_OF_WATER_LOSS_VIA_SKIN	1	1.09084	0.907413	0.685064	1
GO_NEGATIVE_REGULATION_OF_REGULATED_SECRETORY_PATHWAY	1	2.0726	0.453451	0.888737	1
GO_CELL_DIFFERENTIATION_INVOLVED_IN_METANEPHROS_DEVELOPMENT	4	1.19993	4.67444	0.0248197	0.20808
GO_POSITIVE_REGULATION_OF_ALCOHOL_BIOSYNTHETIC_PROCESS	2	1.96352	1.02093	0.599506	0.993489
GO_REGULATION_OF_EPITHELIAL_CELL_DIFFERENTIATION_INVOLVED_IN_KIDNEY_DEVELOPMENT	3	1.30901	2.725	0.135051	0.511367
GO_MAGNESIUM_ION_TRANSPORT	1	1.30901	0.742354	0.750064	1
GO_PYRIMIDINE_RIBONUCLEOSIDE_METABOLIC_PROCESS	0	2.29077	0	1	1
GO_PROTEIN_LOCALIZATION_TO_CENTROSOME	2	1.63627	1.25676	0.498491	0.921107
GO_POSITIVE_REGULATION_OF_B_CELL_PROLIFERATION	3	2.94528	1.02094	0.577097	0.983212
GO_POSITIVE_REGULATION_OF_ORGANELLE_ORGANIZATION	55	55.633	0.986851	0.558095	0.972609
GO_MUSCLE_CELL_PROLIFERATION	7	1.96352	5.21257	0.00194724	0.0424136
GO_VENTRAL_SPINAL_CORD_INTERNEURON_SPECIFICATION	2	1.09084	2.04285	0.299221	0.756585
GO_AMINO_ACID_TRANSMEMBRANE_TRANSPORT	8	6.43598	1.28234	0.312672	0.769781
GO_CELLULAR_RESPONSE_TO_ACID_CHEMICAL	22	16.0354	1.44271	0.0776029	0.390262
GO_PHAGOCYTOSIS_ENGULFMENT	1	1.85443	0.510199	0.859786	1
GO_REGULATION_OF_TOLERANCE_INDUCTION	1	1.63627	0.58316	0.823309	1
GO_REGULATION_OF_CORTICOSTEROID_HORMONE_SECRETION	1	1.30901	0.742354	0.750064	1
GO_CELLULAR_SENESCENCE	2	3.38162	0.562794	0.866649	1
GO_SULFATION	2	1.19993	1.81574	0.341312	0.787342
GO_REGULATION_OF_MEIOTIC_CELL_CYCLE	4	3.16345	1.3074	0.391277	0.831663
GO_DNA_DEALKYLATION	1	1.52718	0.628059	0.801654	1
GO_ACTIN_FILAMENT_BASED_MOVEMENT	17	8.94492	2.14656	0.00662718	0.0975925
GO_POSITIVE_REGULATION_OF_EPITHELIAL_CELL_PROLIFERATION	19	14.181	1.40213	0.113834	0.469769
GO_SARCOMERE_ORGANIZATION	6	2.39986	3.0691	0.026819	0.218414
GO_POSITIVE_REGULATION_OF_B_CELL_MEDIATED_IMMUNITY	1	2.29077	0.408052	0.911712	1
GO_OVULATION_CYCLE	18	9.92668	2.02382	0.0087627	0.115484
GO_NEGATIVE_REGULATION_OF_NITRIC_OXIDE_METABOLIC_PROCESS	4	1.09084	5.45358	0.0172604	0.171692
GO_VENTRICULAR_SYSTEM_DEVELOPMENT	6	2.72711	2.58411	0.0480721	0.298631
GO_ADULT_LOCOMOTORY_BEHAVIOR	10	7.85408	1.31901	0.256688	0.702871
GO_REGULATION_OF_ACTIVATED_T_CELL_PROLIFERATION	5	3.16345	1.70335	0.203771	0.631447
GO_POSITIVE_REGULATION_OF_HOMEOSTATIC_PROCESS	23	19.9624	1.17624	0.266239	0.715444
GO_RESPONSE_TO_GRAVITY	1	0.763591	1.36137	0.55456	0.967196
GO_REGULATION_OF_IMMUNOGLOBULIN_SECRETION	2	1.52718	1.36156	0.461359	0.893582
GO_ACETYL_COA_METABOLIC_PROCESS	2	2.39986	0.816559	0.709211	1
GO_CREATINE_METABOLIC_PROCESS	3	1.09084	3.50393	0.0866298	0.410371
GO_REGULATION_OF_CELLULAR_COMPONENT_BIOGENESIS	104	75.1592	1.47914	0.000349939	0.0118524
GO_POSITIVE_REGULATION_OF_MACROPHAGE_DERIVED_FOAM_CELL_DIFFERENTIATION	2	0.98176	2.33478	0.256702	0.702871
GO_IRON_ION_TRANSPORT	8	5.78147	1.45389	0.21654	0.645714
GO_REGULATION_OF_RECEPTOR_BINDING	1	1.63627	0.58316	0.823309	1
GO_POSITIVE_REGULATION_OF_POTASSIUM_ION_TRANSPORT	7	3.92704	1.97508	0.0907921	0.417816
GO_POSITIVE_REGULATION_OF_NERVOUS_SYSTEM_DEVELOPMENT	62	42.4338	1.5677	0.00140944	0.0346271
GO_REGULATION_OF_CARDIAC_MUSCLE_CELL_PROLIFERATION	7	2.94528	2.86541	0.0226878	0.199873
GO_CELLULAR_RESPONSE_TO_OXYGEN_CONTAINING_COMPOUND	92	74.1774	1.29255	0.0167907	0.171379
GO_REGULATION_OF_INTERLEUKIN_10_SECRETION	0	1.09084	0	1	1
GO_REGULATION_OF_LAMELLIPODIUM_ASSEMBLY	5	2.29077	2.5563	0.070898	0.37214
GO_CELLULAR_KETONE_METABOLIC_PROCESS	3	6.65415	0.421509	0.968941	1
GO_CRANIAL_NERVE_DEVELOPMENT	7	3.38162	2.38721	0.0458453	0.292701
GO_WNT_SIGNALING_PATHWAY_CALCIUM_MODULATING_PATHWAY	8	3.70887	2.51946	0.0269552	0.218414
GO_EPIDERMAL_GROWTH_FACTOR_RECEPTOR_SIGNALING_PATHWAY	9	5.01788	1.99143	0.0577512	0.327556
GO_CELL_PROLIFERATION_IN_FOREBRAIN	5	2.50894	2.27199	0.0979819	0.441717
GO_RESPONSE_TO_MURAMYL_DIPEPTIDE	4	1.4181	3.63519	0.0450855	0.291051
GO_REGULATION_OF_POSITIVE_CHEMOTAXIS	3	2.18169	1.44195	0.37501	0.818796
GO_REGULATION_OF_IMMUNE_RESPONSE	67	70.6867	0.939615	0.700891	1
GO_NEGATIVE_REGULATION_OF_NOTCH_SIGNALING_PATHWAY	4	2.61803	1.63476	0.262612	0.712144
GO_MEMBRANE_LIPID_CATABOLIC_PROCESS	2	2.39986	0.816559	0.709211	1
GO_POSITIVE_REGULATION_OF_NEUROBLAST_PROLIFERATION	3	1.85443	1.75127	0.281304	0.738164
GO_CARTILAGE_MORPHOGENESIS	1	1.09084	0.907413	0.685064	1
GO_PEPTIDE_SECRETION	6	5.34514	1.14005	0.447807	0.88827
GO_THIOESTER_METABOLIC_PROCESS	11	8.18133	1.40614	0.190825	0.60489
GO_NEGATIVE_REGULATION_OF_INTRINSIC_APOPTOTIC_SIGNALING_PATHWAY_IN_RESPONSE_TO_DNA_DAMAGE	2	2.72711	0.709888	0.773992	1
GO_REGULATION_OF_T_HELPER_2_CELL_DIFFERENTIATION	0	1.09084	0	1	1
GO_NEGATIVE_REGULATION_OF_CELLULAR_AMIDE_METABOLIC_PROCESS	25	12.6538	2.26079	0.000632693	0.0195701
GO_PURINE_RIBONUCLEOSIDE_BISPHOSPHATE_METABOLIC_PROCESS	2	1.63627	1.25676	0.498491	0.921107
GO_PEPTIDYL_CYSTEINE_MODIFICATION	3	2.0726	1.53217	0.343838	0.787342
GO_LEUKOCYTE_DIFFERENTIATION	29	24.4349	1.21805	0.188341	0.604864
GO_RESPONSE_TO_EXOGENOUS_DSRNA	5	3.16345	1.70335	0.203771	0.631447
GO_MORPHOGENESIS_OF_EMBRYONIC_EPITHELIUM	20	12.5447	1.72729	0.0235248	0.205622
GO_SKELETAL_MUSCLE_CONTRACTION	4	2.72711	1.55682	0.287968	0.745692
GO_POSITIVE_REGULATION_OF_HORMONE_METABOLIC_PROCESS	0	1.09084	0	1	1
GO_TONGUE_DEVELOPMENT	1	1.85443	0.510199	0.859786	1
GO_BONE_GROWTH	1	1.4181	0.68044	0.777347	1
GO_ACTIN_POLYMERIZATION_OR_DEPOLYMERIZATION	2	3.81795	0.494446	0.907472	1
GO_UV_PROTECTION	3	1.19993	3.06571	0.109809	0.462589
GO_PROTEIN_MODIFICATION_BY_SMALL_PROTEIN_REMOVAL	10	11.672	0.841094	0.743213	1
GO_REGULATION_OF_NITRIC_OXIDE_BIOSYNTHETIC_PROCESS	10	5.01788	2.27549	0.0242716	0.20808
GO_PHOSPHATIDYLGLYCEROL_METABOLIC_PROCESS	3	2.61803	1.167	0.495099	0.921107
GO_PYRIMIDINE_NUCLEOSIDE_BIOSYNTHETIC_PROCESS	2	3.05436	0.627855	0.82579	1
GO_TRANSLATIONAL_TERMINATION	2	10.0358	0.180608	0.99971	1
GO_CYTOKINETIC_PROCESS	0	1.52718	0	1	1
GO_ENDOCARDIAL_CUSHION_MORPHOGENESIS	6	2.18169	3.50804	0.0168242	0.171379
GO_REGULATION_OF_INNATE_IMMUNE_RESPONSE	25	31.4163	0.773268	0.909805	1
GO_VESICLE_MEDIATED_TRANSPORT	126	116.611	1.09804	0.18312	0.604864
GO_INTERLEUKIN_1_PRODUCTION	2	1.4181	1.48543	0.42266	0.857728
GO_MODULATION_BY_HOST_OF_VIRAL_PROCESS	2	1.96352	1.02093	0.599506	0.993489
GO_REGULATION_OF_DNA_REPAIR	3	7.52682	0.370219	0.984722	1
GO_REGULATION_OF_MEMBRANE_LIPID_DISTRIBUTION	5	3.38162	1.57212	0.245235	0.697103
GO_REFLEX	2	1.85443	1.08909	0.56762	0.976647
GO_LEUKOCYTE_MEDIATED_IMMUNITY	13	13.4174	0.964968	0.591265	0.993489
GO_ORGANOPHOSPHATE_BIOSYNTHETIC_PROCESS	47	43.4156	1.09611	0.3026	0.763146
GO_NEGATIVE_REGULATION_OF_SERINE_TYPE_PEPTIDASE_ACTIVITY	0	0.545422	0	1	1
GO_PROTEIN_LOCALIZATION_TO_CELL_PERIPHERY	24	15.7082	1.64179	0.0228289	0.200575
GO_REGULATION_OF_PROTEIN_GLYCOSYLATION	1	1.30901	0.742354	0.750064	1
GO_NEGATIVE_REGULATION_OF_FIBROBLAST_PROLIFERATION	3	2.83619	1.06541	0.550697	0.967196
GO_REGULATION_OF_MUSCLE_TISSUE_DEVELOPMENT	19	9.70851	2.22944	0.00301787	0.0596007
GO_ORGANIC_ACID_BIOSYNTHETIC_PROCESS	28	25.3076	1.12284	0.313538	0.769781
GO_NEGATIVE_REGULATION_OF_DNA_DEPENDENT_DNA_REPLICATION	3	1.63627	2.04342	0.220004	0.645714
GO_REGULATION_OF_LEUKOCYTE_MIGRATION	17	12.1084	1.48147	0.0939129	0.430715
GO_ORGAN_MATURATION	6	1.63627	5.45847	0.00349787	0.065466
GO_REGULATION_OF_CELLULAR_RESPONSE_TO_HEAT	13	7.96316	1.77499	0.0508722	0.308237
GO_POSITIVE_REGULATION_OF_ACUTE_INFLAMMATORY_RESPONSE	2	2.39986	0.816559	0.709211	1
GO_GASTRULATION_WITH_MOUTH_FORMING_SECOND	5	2.50894	2.27199	0.0979819	0.441717
GO_ENDOCARDIUM_DEVELOPMENT	4	1.19993	4.67444	0.0248197	0.20808
GO_ENDOTHELIAL_CELL_DIFFERENTIATION	19	7.41774	3.18908	8.27323e-05	0.00397467
GO_NEGATIVE_REGULATION_OF_CELLULAR_PROTEIN_LOCALIZATION	16	13.1992	1.24667	0.243822	0.696312
GO_INSEMINATION	1	0.872675	1.16682	0.603171	0.993489
GO_REGULATION_OF_NUCLEOBASE_CONTAINING_COMPOUND_TRANSPORT	2	1.30901	1.63407	0.382564	0.818796
GO_PHOSPHATIDYLINOSITOL_3_PHOSPHATE_BIOSYNTHETIC_PROCESS	6	4.36338	1.44268	0.267209	0.715444
GO_CYCLIC_NUCLEOTIDE_CATABOLIC_PROCESS	6	1.85443	4.46579	0.00714332	0.101444
GO_RESPONSE_TO_EPIDERMAL_GROWTH_FACTOR	5	2.94528	1.8584	0.164963	0.568102
GO_POSITIVE_REGULATION_OF_TRANSMEMBRANE_TRANSPORT	24	12.2175	2.24344	0.000876119	0.0243412
GO_REGULATION_OF_NUCLEOTIDE_CATABOLIC_PROCESS	2	3.92704	0.479872	0.915672	1
GO_POSITIVE_REGULATION_OF_CARBOHYDRATE_METABOLIC_PROCESS	5	6.87232	0.703272	0.831286	1
GO_WNT_SIGNALING_PATHWAY	41	34.4707	1.22263	0.136795	0.516813
GO_REGULATION_OF_NEUROTRANSMITTER_LEVELS	21	19.0898	1.115	0.35532	0.802903
GO_POSITIVE_REGULATION_OF_STRESS_ACTIVATED_PROTEIN_KINASE_SIGNALING_CASCADE	21	13.0901	1.74087	0.0193825	0.180353
GO_PEPTIDYL_ARGININE_MODIFICATION	0	1.4181	0	1	1
GO_SPECIFICATION_OF_ORGAN_IDENTITY	3	1.4181	2.45223	0.162041	0.563482
GO_REGULATION_OF_CELLULAR_AMINE_METABOLIC_PROCESS	9	9.05401	0.993277	0.559805	0.974838
GO_RRNA_TRANSCRIPTION	1	1.74535	0.544248	0.8426	1
GO_POSITIVE_REGULATION_OF_LIPID_TRANSPORT	4	4.58155	0.859386	0.686606	1
GO_ANATOMICAL_STRUCTURE_ARRANGEMENT	3	1.30901	2.725	0.135051	0.511367
GO_EPITHELIAL_TO_MESENCHYMAL_TRANSITION	12	5.34514	2.65949	0.00540487	0.085945
GO_PATHWAY_RESTRICTED_SMAD_PROTEIN_PHOSPHORYLATION	3	1.30901	2.725	0.135051	0.511367
GO_SINGLE_ORGANISM_MEMBRANE_BUDDING	3	7.52682	0.370219	0.984722	1
GO_NEGATIVE_REGULATION_OF_MAPK_CASCADE	16	14.5082	1.11788	0.378328	0.818796
GO_SPONGIOTROPHOBLAST_LAYER_DEVELOPMENT	0	1.30901	0	1	1
GO_NEGATIVE_REGULATION_OF_NERVOUS_SYSTEM_DEVELOPMENT	45	26.3984	1.88724	0.000238759	0.00878997
GO_HISTONE_H2A_MONOUBIQUITINATION	4	1.30901	4.09026	0.0340815	0.247713
GO_REGULATION_OF_EXTRACELLULAR_MATRIX_ORGANIZATION	8	2.94528	3.44914	0.00654139	0.0965389
GO_CELL_DIFFERENTIATION_IN_SPINAL_CORD	8	4.03612	2.25832	0.042861	0.28605
GO_MITOTIC_G2_M_TRANSITION_CHECKPOINT	3	1.96352	1.63442	0.312534	0.769781
GO_POSITIVE_REGULATION_OF_INTERLEUKIN_8_SECRETION	1	1.09084	0.907413	0.685064	1
GO_PYRIMIDINE_NUCLEOBASE_METABOLIC_PROCESS	2	2.0726	0.960806	0.629584	1
GO_RNA_METHYLATION	2	5.34514	0.346842	0.97576	1
GO_PURINE_CONTAINING_COMPOUND_SALVAGE	2	1.63627	1.25676	0.498491	0.921107
GO_INNER_EAR_RECEPTOR_STEREOCILIUM_ORGANIZATION	6	2.0726	3.77789	0.0129471	0.145121
GO_NEGATIVE_REGULATION_OF_CATION_TRANSMEMBRANE_TRANSPORT	7	5.89056	1.21721	0.374838	0.818796
GO_REGULATION_OF_PHOSPHOLIPID_METABOLIC_PROCESS	9	6.21781	1.53392	0.163976	0.568102
GO_NEGATIVE_REGULATION_OF_CYTOPLASMIC_TRANSPORT	10	11.7811	0.832453	0.75361	1
GO_POSITIVE_REGULATION_OF_CELLULAR_RESPONSE_TO_TRANSFORMING_GROWTH_FACTOR_BETA_STIMULUS	2	2.39986	0.816559	0.709211	1
GO_AXON_REGENERATION	4	2.39986	1.81664	0.213411	0.645714
GO_MICROTUBULE_BASED_PROCESS	42	48.6516	0.845554	0.86562	1
GO_CALCIUM_MEDIATED_SIGNALING	10	7.74499	1.34072	0.242883	0.693923
GO_LOW_DENSITY_LIPOPROTEIN_PARTICLE_CLEARANCE	2	0.98176	2.33478	0.256702	0.702871
GO_SPERM_MOTILITY	4	3.05436	1.36196	0.365414	0.816128
GO_NEGATIVE_REGULATION_OF_SEQUENCE_SPECIFIC_DNA_BINDING_TRANSCRIPTION_FACTOR_ACTIVITY	23	13.1992	1.92845	0.00555675	0.0874566
GO_NEGATIVE_REGULATION_OF_PROTEIN_CATABOLIC_PROCESS	10	10.2539	0.972136	0.582721	0.990802
GO_CELLULAR_AMINO_ACID_METABOLIC_PROCESS	22	31.9617	0.658935	0.980362	1
GO_POSITIVE_REGULATION_OF_DNA_BINDING	5	4.03612	1.27686	0.378407	0.818796
GO_NUCLEOTIDE_TRANSPORT	5	2.61803	2.15229	0.113212	0.469769
GO_REGULATION_OF_HAIR_FOLLICLE_DEVELOPMENT	1	1.4181	0.68044	0.777347	1
GO_CRISTAE_FORMATION	0	1.19993	0	1	1
GO_SYNAPTIC_VESICLE_RECYCLING	1	2.50894	0.370908	0.929945	1
GO_POSITIVE_REGULATION_OF_NUCLEOSIDE_METABOLIC_PROCESS	0	2.61803	0	1	1
GO_DORSAL_VENTRAL_PATTERN_FORMATION	15	8.07225	2.0852	0.012744	0.145121
GO_REGULATION_OF_VITAMIN_METABOLIC_PROCESS	0	0.98176	0	1	1
GO_AEROBIC_RESPIRATION	2	5.34514	0.346842	0.97576	1
GO_CELLULAR_RESPONSE_TO_INSULIN_STIMULUS	18	14.6173	1.26996	0.207434	0.64104
GO_SEQUESTERING_OF_METAL_ION	2	0.98176	2.33478	0.256702	0.702871
GO_COPPER_ION_TRANSPORT	3	1.85443	1.75127	0.281304	0.738164
GO_MEMBRANE_ASSEMBLY	7	2.61803	3.37181	0.0118069	0.138373
GO_REGULATION_OF_DNA_DAMAGE_RESPONSE_SIGNAL_TRANSDUCTION_BY_P53_CLASS_MEDIATOR	3	2.83619	1.06541	0.550697	0.967196
GO_LIPID_DIGESTION	2	1.63627	1.25676	0.498491	0.921107
GO_POSITIVE_REGULATION_OF_CELLULAR_COMPONENT_ORGANIZATION	138	110.83	1.3068	0.00348959	0.065466
GO_POSITIVE_REGULATION_OF_G1_S_TRANSITION_OF_MITOTIC_CELL_CYCLE	2	2.61803	0.742212	0.75394	1
GO_POSITIVE_REGULATION_OF_GENE_EXPRESSION	209	160.79	1.39438	2.70022e-05	0.00164787
GO_NEUROMUSCULAR_PROCESS_CONTROLLING_BALANCE	6	4.9088	1.25732	0.366841	0.817698
GO_ORGAN_OR_TISSUE_SPECIFIC_IMMUNE_RESPONSE	0	1.96352	0	1	1
GO_REGULATION_OF_CARDIAC_MUSCLE_CONTRACTION_BY_REGULATION_OF_THE_RELEASE_OF_SEQUESTERED_CALCIUM_ION	3	2.0726	1.53217	0.343838	0.787342
GO_NEGATIVE_REGULATION_OF_ORGANELLE_ASSEMBLY	2	2.18169	0.907362	0.65787	1
GO_RESPONSE_TO_INTERFERON_BETA	4	1.96352	2.33624	0.125154	0.500763
GO_REGULATION_OF_ORGAN_FORMATION	4	3.05436	1.36196	0.365414	0.816128
GO_FOREBRAIN_DEVELOPMENT	54	34.907	1.67794	0.000745819	0.0223548
GO_RHODOPSIN_MEDIATED_SIGNALING_PATHWAY	1	0.98176	1.02091	0.646479	1
GO_ACTIVATION_OF_CYSTEINE_TYPE_ENDOPEPTIDASE_ACTIVITY	9	9.38126	0.954385	0.603954	0.993489
GO_REGULATION_OF_MESONEPHROS_DEVELOPMENT	6	2.29077	3.27367	0.0214309	0.193306
GO_CARBOHYDRATE_DERIVATIVE_METABOLIC_PROCESS	111	100.03	1.13278	0.127711	0.507995
GO_REGULATION_OF_CHROMATIN_BINDING	3	1.74535	1.88602	0.250377	0.697103
GO_STEM_CELL_PROLIFERATION	13	5.78147	2.66596	0.00380521	0.0687373
GO_NAD_METABOLIC_PROCESS	1	5.34514	0.169706	0.996547	1
GO_REGULATION_OF_EXTRACELLULAR_MATRIX_ASSEMBLY	4	1.09084	5.45358	0.0172604	0.171692
GO_PROTEIN_LOCALIZATION_TO_LYSOSOME	4	1.96352	2.33624	0.125154	0.500763
GO_MRNA_MODIFICATION	0	0.763591	0	1	1
GO_SOMATIC_DIVERSIFICATION_OF_IMMUNOGLOBULINS	1	2.72711	0.339954	0.944414	1
GO_ERBB2_SIGNALING_PATHWAY	4	3.92704	1.02095	0.56303	0.976647
GO_AMEBOIDAL_TYPE_CELL_MIGRATION	22	14.9446	1.5692	0.0409734	0.277276
GO_HEMATOPOIETIC_STEM_CELL_DIFFERENTIATION	3	1.19993	3.06571	0.109809	0.462589
GO_SPINAL_CORD_MOTOR_NEURON_DIFFERENTIATION	6	2.61803	2.72784	0.040108	0.271963
GO_MONOCARBOXYLIC_ACID_METABOLIC_PROCESS	45	45.0519	0.998676	0.527283	0.95131
GO_CELLULAR_RESPONSE_TO_TOPOLOGICALLY_INCORRECT_PROTEIN	11	12.3265	0.880047	0.700214	1
GO_AMINOGLYCAN_BIOSYNTHETIC_PROCESS	14	10.6903	1.36395	0.178326	0.593893
GO_DICARBOXYLIC_ACID_METABOLIC_PROCESS	5	9.92668	0.473415	0.975841	1
GO_NEGATIVE_REGULATION_OF_ASTROCYTE_DIFFERENTIATION	2	1.30901	1.63407	0.382564	0.818796
GO_POSITIVE_REGULATION_OF_PROTEASOMAL_PROTEIN_CATABOLIC_PROCESS	9	10.5812	0.834449	0.744217	1
GO_REGULATION_OF_ENERGY_HOMEOSTASIS	3	1.74535	1.88602	0.250377	0.697103
[truncated: 4,775 more rows]

## Sheet: GRN Negative
Gene Set	Overlap	Expected	OddsRatio	P	P_FDR
KEGG_CITRATE_CYCLE_TCA_CYCLE	4	4.03124	0.990997	0.587829	1
KEGG_PENTOSE_PHOSPHATE_PATHWAY	3	3.61421	0.807653	0.721136	1
KEGG_PENTOSE_AND_GLUCURONATE_INTERCONVERSIONS	3	1.52909	2.32423	0.188552	1
KEGG_FRUCTOSE_AND_MANNOSE_METABOLISM	2	4.30925	0.426684	0.942152	1
KEGG_GALACTOSE_METABOLISM	3	3.19719	0.928974	0.638443	1
KEGG_ASCORBATE_AND_ALDARATE_METABOLISM	0	1.11206	0	1	1
KEGG_FATTY_ACID_METABOLISM	4	4.72628	0.825553	0.714827	1
KEGG_STEROID_BIOSYNTHESIS	0	1.94611	0	1	1
KEGG_PRIMARY_BILE_ACID_BIOSYNTHESIS	1	1.80711	0.515962	0.857222	1
KEGG_STEROID_HORMONE_BIOSYNTHESIS	2	3.75322	0.49509	0.905976	1
KEGG_OXIDATIVE_PHOSPHORYLATION	36	15.2909	3.04449	3.71629e-07	0.000238496
KEGG_PURINE_METABOLISM	18	19.3221	0.920772	0.664464	1
KEGG_PYRIMIDINE_METABOLISM	10	12.2327	0.793204	0.79785	1
KEGG_ALANINE_ASPARTATE_AND_GLUTAMATE_METABOLISM	2	4.30925	0.426684	0.942152	1
KEGG_GLYCINE_SERINE_AND_THREONINE_METABOLISM	0	4.03124	0	1	1
KEGG_CYSTEINE_AND_METHIONINE_METABOLISM	4	4.30925	0.91745	0.642378	1
KEGG_VALINE_LEUCINE_AND_ISOLEUCINE_DEGRADATION	5	5.97735	0.814589	0.732185	1
KEGG_VALINE_LEUCINE_AND_ISOLEUCINE_BIOSYNTHESIS	2	1.39008	1.54887	0.414725	1
KEGG_LYSINE_DEGRADATION	10	5.97735	1.88054	0.0668049	0.95824
KEGG_ARGININE_AND_PROLINE_METABOLISM	3	6.53338	0.421577	0.96778	1
KEGG_HISTIDINE_METABOLISM	3	3.4752	0.844431	0.695345	1
KEGG_TYROSINE_METABOLISM	2	4.72628	0.386603	0.960129	1
KEGG_PHENYLALANINE_METABOLISM	1	2.22413	0.412685	0.908907	1
KEGG_TRYPTOPHAN_METABOLISM	2	4.72628	0.386603	0.960129	1
KEGG_BETA_ALANINE_METABOLISM	3	2.91917	1.03235	0.574472	1
KEGG_TAURINE_AND_HYPOTAURINE_METABOLISM	1	1.39008	0.688083	0.77623	1
KEGG_SELENOAMINO_ACID_METABOLISM	2	3.33619	0.562717	0.86593	1
KEGG_GLUTATHIONE_METABOLISM	7	6.11636	1.17229	0.413531	1
KEGG_STARCH_AND_SUCROSE_METABOLISM	2	3.4752	0.538214	0.880763	1
KEGG_N_GLYCAN_BIOSYNTHESIS	0	6.39437	0	1	1
KEGG_OTHER_GLYCAN_DEGRADATION	0	2.08512	0	1	1
KEGG_O_GLYCAN_BIOSYNTHESIS	2	3.33619	0.562717	0.86593	1
KEGG_AMINO_SUGAR_AND_NUCLEOTIDE_SUGAR_METABOLISM	7	5.83834	1.23946	0.365363	1
KEGG_GLYCOSAMINOGLYCAN_DEGRADATION	1	2.50215	0.364084	0.932494	1
KEGG_GLYCOSAMINOGLYCAN_BIOSYNTHESIS_CHONDROITIN_SULFATE	2	3.05818	0.619072	0.831072	1
KEGG_GLYCOSAMINOGLYCAN_BIOSYNTHESIS_KERATAN_SULFATE	1	2.08512	0.442192	0.894185	1
KEGG_GLYCOSAMINOGLYCAN_BIOSYNTHESIS_HEPARAN_SULFATE	4	3.33619	1.23915	0.433047	1
KEGG_GLYCEROLIPID_METABOLISM	4	5.83834	0.651399	0.854098	1
KEGG_INOSITOL_PHOSPHATE_METABOLISM	8	7.36743	1.1015	0.459869	1
KEGG_GLYCOSYLPHOSPHATIDYLINOSITOL_GPI_ANCHOR_BIOSYNTHESIS	3	3.33619	0.88466	0.667785	1
KEGG_GLYCEROPHOSPHOLIPID_METABOLISM	5	9.31354	0.498444	0.965299	1
KEGG_ETHER_LIPID_METABOLISM	3	3.61421	0.807653	0.721136	1
KEGG_ARACHIDONIC_ACID_METABOLISM	4	5.83834	0.651399	0.854098	1
KEGG_LINOLEIC_ACID_METABOLISM	0	2.22413	0	1	1
KEGG_ALPHA_LINOLENIC_ACID_METABOLISM	0	1.6681	0	1	1
KEGG_SPHINGOLIPID_METABOLISM	3	5.1433	0.545947	0.90449	1
KEGG_GLYCOSPHINGOLIPID_BIOSYNTHESIS_LACTO_AND_NEOLACTO_SERIES	2	2.78016	0.687949	0.788231	1
KEGG_GLYCOSPHINGOLIPID_BIOSYNTHESIS_GLOBO_SERIES	1	1.52909	0.619235	0.807354	1
KEGG_GLYCOSPHINGOLIPID_BIOSYNTHESIS_GANGLIO_SERIES	2	2.08512	0.952853	0.637677	1
KEGG_PYRUVATE_METABOLISM	3	5.00429	0.562529	0.894061	1
KEGG_GLYOXYLATE_AND_DICARBOXYLATE_METABOLISM	3	1.94611	1.69004	0.307065	1
KEGG_PROPANOATE_METABOLISM	3	4.17024	0.687815	0.807473	1
KEGG_BUTANOATE_METABOLISM	4	4.03124	0.990997	0.587829	1
KEGG_ONE_CARBON_POOL_BY_FOLATE	2	2.22413	0.88471	0.673351	1
KEGG_RIBOFLAVIN_METABOLISM	0	1.94611	0	1	1
KEGG_NICOTINATE_AND_NICOTINAMIDE_METABOLISM	1	2.50215	0.364084	0.932494	1
KEGG_PANTOTHENATE_AND_COA_BIOSYNTHESIS	2	1.94611	1.03233	0.599007	1
KEGG_FOLATE_BIOSYNTHESIS	1	1.39008	0.688083	0.77623	1
KEGG_RETINOL_METABOLISM	2	4.03124	0.458352	0.926129	1
KEGG_PORPHYRIN_AND_CHLOROPHYLL_METABOLISM	2	3.19719	0.589552	0.849418	1
KEGG_TERPENOID_BACKBONE_BIOSYNTHESIS	3	1.94611	1.69004	0.307065	1
KEGG_LIMONENE_AND_PINENE_DEGRADATION	0	1.25107	0	1	1
KEGG_NITROGEN_METABOLISM	2	2.50215	0.774045	0.736082	1
KEGG_SULFUR_METABOLISM	0	1.39008	0	1	1
KEGG_AMINOACYL_TRNA_BIOSYNTHESIS	6	5.69933	1.06197	0.513828	1
KEGG_METABOLISM_OF_XENOBIOTICS_BY_CYTOCHROME_P450	4	5.00429	0.773851	0.756764	1
KEGG_DRUG_METABOLISM_CYTOCHROME_P450	4	5.28231	0.728232	0.793762	1
KEGG_DRUG_METABOLISM_OTHER_ENZYMES	3	3.89223	0.742941	0.767558	1
KEGG_BIOSYNTHESIS_OF_UNSATURATED_FATTY_ACIDS	1	2.91917	0.309409	0.956937	1
KEGG_ABC_TRANSPORTERS	4	4.86528	0.798868	0.736425	1
KEGG_RIBOSOME	26	11.2597	2.94946	2.2036e-05	0.00621965
KEGG_RNA_DEGRADATION	13	7.78445	1.8773	0.0406435	0.80268
KEGG_RNA_POLYMERASE	2	3.75322	0.49509	0.905976	1
KEGG_BASAL_TRANSCRIPTION_FACTORS	2	4.44826	0.412433	0.948866	1
KEGG_DNA_REPLICATION	6	4.86528	1.28219	0.358191	1
KEGG_SPLICEOSOME	19	16.959	1.14368	0.333394	1
KEGG_PROTEASOME	6	5.83834	1.03239	0.538573	1
KEGG_PROTEIN_EXPORT	4	3.19719	1.30446	0.399883	1
KEGG_PPAR_SIGNALING_PATHWAY	7	7.64545	0.902958	0.658277	1
KEGG_BASE_EXCISION_REPAIR	6	4.30925	1.48773	0.255464	1
KEGG_NUCLEOTIDE_EXCISION_REPAIR	10	5.69933	2.00226	0.0503887	0.879724
KEGG_MISMATCH_REPAIR	5	3.05818	1.8234	0.181624	1
KEGG_HOMOLOGOUS_RECOMBINATION	6	3.75322	1.77157	0.163133	1
KEGG_NON_HOMOLOGOUS_END_JOINING	1	1.6681	0.562904	0.834151	1
KEGG_MAPK_SIGNALING_PATHWAY	37	33.3619	1.13096	0.272929	1
KEGG_ERBB_SIGNALING_PATHWAY	16	11.6767	1.46049	0.11585	1
KEGG_CALCIUM_SIGNALING_PATHWAY	23	21.4072	1.08836	0.389197	1
KEGG_CYTOKINE_CYTOKINE_RECEPTOR_INTERACTION	16	21.6853	0.705861	0.929722	1
KEGG_CHEMOKINE_SIGNALING_PATHWAY	22	20.2952	1.09987	0.376247	1
KEGG_PHOSPHATIDYLINOSITOL_SIGNALING_SYSTEM	14	10.2866	1.44787	0.140386	1
KEGG_NEUROACTIVE_LIGAND_RECEPTOR_INTERACTION	20	28.9137	0.655982	0.975756	1
KEGG_CELL_CYCLE	10	15.9859	0.588138	0.967116	1
KEGG_OOCYTE_MEIOSIS	16	14.0398	1.16701	0.326646	1
KEGG_P53_SIGNALING_PATHWAY	8	9.17454	0.853841	0.715039	1
KEGG_UBIQUITIN_MEDIATED_PROTEOLYSIS	18	18.4881	0.96923	0.587107	1
KEGG_SNARE_INTERACTIONS_IN_VESICULAR_TRANSPORT	7	5.28231	1.39977	0.271135	1
KEGG_REGULATION_OF_AUTOPHAGY	1	2.91917	0.309409	0.956937	1
KEGG_LYSOSOME	11	15.4299	0.679825	0.917995	1
KEGG_ENDOCYTOSIS	18	23.4924	0.736314	0.913769	1
KEGG_PEROXISOME	11	10.0086	1.11743	0.417846	1
KEGG_MTOR_SIGNALING_PATHWAY	11	7.08941	1.70656	0.0885042	1
KEGG_APOPTOSIS	16	10.8426	1.60248	0.0685389	0.95824
KEGG_CARDIAC_MUSCLE_CONTRACTION	17	9.31354	2.11392	0.00881827	0.371025
KEGG_VASCULAR_SMOOTH_MUSCLE_CONTRACTION	18	13.7618	1.3793	0.138893	1
KEGG_WNT_SIGNALING_PATHWAY	18	19.3221	0.920772	0.664464	1
KEGG_DORSO_VENTRAL_AXIS_FORMATION	3	2.91917	1.03235	0.574472	1
KEGG_NOTCH_SIGNALING_PATHWAY	3	6.39437	0.431411	0.963952	1
KEGG_HEDGEHOG_SIGNALING_PATHWAY	8	6.53338	1.27143	0.326389	1
KEGG_TGF_BETA_SIGNALING_PATHWAY	10	11.1206	0.884372	0.689982	1
KEGG_AXON_GUIDANCE	8	17.376	0.42154	0.997485	1
KEGG_VEGF_SIGNALING_PATHWAY	11	9.31354	1.21765	0.324806	1
KEGG_FOCAL_ADHESION	21	25.9945	0.7816	0.880829	1
KEGG_ECM_RECEPTOR_INTERACTION	6	10.1476	0.553539	0.951242	1
KEGG_CELL_ADHESION_MOLECULES_CAMS	22	15.8469	1.48567	0.0668353	0.95824
KEGG_ADHERENS_JUNCTION	8	9.86958	0.785793	0.78837	1
KEGG_TIGHT_JUNCTION	14	15.9859	0.857718	0.743537	1
KEGG_GAP_JUNCTION	11	11.5377	0.94602	0.61605	1
KEGG_COMPLEMENT_AND_COAGULATION_CASCADES	7	6.67239	1.05767	0.508368	1
KEGG_ANTIGEN_PROCESSING_AND_PRESENTATION	17	8.47949	2.40309	0.00316635	0.206239
KEGG_RENIN_ANGIOTENSIN_SYSTEM	0	1.11206	0	1	1
KEGG_TOLL_LIKE_RECEPTOR_SIGNALING_PATHWAY	15	10.7036	1.50169	0.108123	1
KEGG_NOD_LIKE_RECEPTOR_SIGNALING_PATHWAY	8	7.36743	1.1015	0.459869	1
KEGG_RIG_I_LIKE_RECEPTOR_SIGNALING_PATHWAY	9	6.95041	1.36098	0.253435	1
KEGG_CYTOSOLIC_DNA_SENSING_PATHWAY	3	5.1433	0.545947	0.90449	1
KEGG_JAK_STAT_SIGNALING_PATHWAY	11	14.4568	0.731348	0.872277	1
KEGG_HEMATOPOIETIC_CELL_LINEAGE	12	8.89652	1.43153	0.171211	1
KEGG_NATURAL_KILLER_CELL_MEDIATED_CYTOTOXICITY	18	13.3448	1.43265	0.112065	1
KEGG_T_CELL_RECEPTOR_SIGNALING_PATHWAY	12	12.7887	0.928698	0.639779	1
KEGG_B_CELL_RECEPTOR_SIGNALING_PATHWAY	12	9.45255	1.32891	0.229733	1
KEGG_FC_EPSILON_RI_SIGNALING_PATHWAY	12	8.89652	1.43153	0.171211	1
KEGG_FC_GAMMA_R_MEDIATED_PHAGOCYTOSIS	15	12.2327	1.27445	0.235959	1
KEGG_LEUKOCYTE_TRANSENDOTHELIAL_MIGRATION	12	13.3448	0.884272	0.698516	1
KEGG_INTESTINAL_IMMUNE_NETWORK_FOR_IGA_PRODUCTION	14	5.1433	3.7866	0.000253876	0.0358283
KEGG_CIRCADIAN_RHYTHM_MAMMAL	4	1.80711	2.75559	0.0946463	1
KEGG_LONG_TERM_POTENTIATION	15	9.31354	1.79169	0.0393611	0.796705
KEGG_NEUROTROPHIN_SIGNALING_PATHWAY	16	16.681	0.952567	0.611674	1
KEGG_LONG_TERM_DEPRESSION	7	8.75751	0.77356	0.790938	1
KEGG_OLFACTORY_TRANSDUCTION	7	15.1519	0.42335	0.995695	1
KEGG_TASTE_TRANSDUCTION	5	4.86528	1.03238	0.547437	1
KEGG_REGULATION_OF_ACTIN_CYTOSKELETON	28	26.9676	1.04529	0.446156	1
KEGG_INSULIN_SIGNALING_PATHWAY	18	17.793	1.01364	0.517781	1
KEGG_GNRH_SIGNALING_PATHWAY	18	12.0937	1.62051	0.0519692	0.888258
KEGG_PROGESTERONE_MEDIATED_OOCYTE_MATURATION	13	10.9816	1.2212	0.300132	1
KEGG_MELANOGENESIS	16	12.9278	1.28899	0.215361	1
KEGG_ADIPOCYTOKINE_SIGNALING_PATHWAY	10	8.34049	1.23977	0.319386	1
KEGG_TYPE_II_DIABETES_MELLITUS	8	5.69933	1.50321	0.202231	1
KEGG_TYPE_I_DIABETES_MELLITUS	15	5.00429	4.446	4.13586e-05	0.00992597
KEGG_MATURITY_ONSET_DIABETES_OF_THE_YOUNG	2	2.64115	0.728465	0.763402	1
KEGG_ALDOSTERONE_REGULATED_SODIUM_REABSORPTION	6	5.1433	1.19929	0.410799	1
KEGG_VASOPRESSIN_REGULATED_WATER_REABSORPTION	7	5.97735	1.20495	0.389439	1
KEGG_PROXIMAL_TUBULE_BICARBONATE_RECLAMATION	1	2.91917	0.309409	0.956937	1
KEGG_ALZHEIMERS_DISEASE	41	20.7122	2.37515	9.139e-06	0.00364162
KEGG_PARKINSONS_DISEASE	36	15.1519	3.08641	2.88189e-07	0.00021691
KEGG_AMYOTROPHIC_LATERAL_SCLEROSIS_ALS	13	7.08941	2.1251	0.0197573	0.589585
KEGG_HUNTINGTONS_DISEASE	43	22.5193	2.26122	1.49497e-05	0.00532995
KEGG_PRION_DISEASES	2	3.89223	0.476016	0.916623	1
KEGG_VIBRIO_CHOLERAE_INFECTION	9	7.08941	1.32849	0.272826	1
KEGG_EPITHELIAL_CELL_SIGNALING_IN_HELICOBACTER_PYLORI_INFECTION	7	8.47949	0.80232	0.761975	1
KEGG_PATHOGENIC_ESCHERICHIA_COLI_INFECTION	3	7.22842	0.378429	0.981803	1
KEGG_LEISHMANIA_INFECTION	22	8.6185	3.42919	1.59516e-05	0.0054028
KEGG_PATHWAYS_IN_CANCER	42	41.1464	1.02462	0.46829	1
KEGG_COLORECTAL_CANCER	11	8.6185	1.33749	0.237269	1
KEGG_RENAL_CELL_CARCINOMA	8	9.31354	0.839304	0.730934	1
KEGG_PANCREATIC_CANCER	12	9.17454	1.37832	0.199511	1
KEGG_ENDOMETRIAL_CANCER	8	7.08941	1.15283	0.415354	1
KEGG_GLIOMA	13	8.6185	1.6468	0.0818366	0.993895
KEGG_PROSTATE_CANCER	12	11.8157	1.01826	0.524514	1
KEGG_THYROID_CANCER	4	3.89223	1.03236	0.558798	1
KEGG_BASAL_CELL_CARCINOMA	5	6.67239	0.719624	0.815957	1
KEGG_MELANOMA	11	8.47949	1.36433	0.220906	1
KEGG_BLADDER_CANCER	5	5.1433	0.967715	0.599173	1
KEGG_CHRONIC_MYELOID_LEUKEMIA	10	10.0086	0.999	0.552933	1
KEGG_ACUTE_MYELOID_LEUKEMIA	9	7.92346	1.16194	0.395622	1
KEGG_SMALL_CELL_LUNG_CANCER	14	11.1206	1.31571	0.215654	1
KEGG_NON_SMALL_CELL_LUNG_CANCER	11	7.08941	1.70656	0.0885042	1
KEGG_ASTHMA	12	2.36314	14.932	1.58918e-07	0.000140302
KEGG_AUTOIMMUNE_THYROID_DISEASE	12	4.17024	4.14524	0.000383054	0.048052
KEGG_SYSTEMIC_LUPUS_ERYTHEMATOSUS	32	15.0129	2.62992	1.69438e-05	0.00546558
KEGG_ALLOGRAFT_REJECTION	13	3.75322	5.77709	2.07832e-05	0.00612111
KEGG_GRAFT_VERSUS_HOST_DISEASE	13	4.03124	5.05444	5.35934e-05	0.0111748
KEGG_PRIMARY_IMMUNODEFICIENCY	3	3.61421	0.807653	0.721136	1
KEGG_HYPERTROPHIC_CARDIOMYOPATHY_HCM	11	10.7036	1.03246	0.510916	1
KEGG_ARRHYTHMOGENIC_RIGHT_VENTRICULAR_CARDIOMYOPATHY_ARVC	10	9.73057	1.03245	0.515142	1
KEGG_DILATED_CARDIOMYOPATHY	15	11.6767	1.3487	0.183656	1
KEGG_VIRAL_MYOCARDITIS	19	8.6185	2.75084	0.000525857	0.0593692
REACTOME_TRANSLATION	32	19.1831	1.88178	0.0021443	0.160011
REACTOME_PYRIMIDINE_CATABOLISM	1	1.25107	0.774142	0.740079	1
REACTOME_RNA_POL_III_TRANSCRIPTION_INITIATION_FROM_TYPE_2_PROMOTER	1	3.19719	0.281242	0.968091	1
REACTOME_INHIBITION_OF_THE_PROTEOLYTIC_ACTIVITY_OF_APC_C_REQUIRED_FOR_THE_ONSET_OF_ANAPHASE_BY_MITOTIC_SPINDLE_CHECKPOINT_COMPONENTS	3	2.50215	1.23905	0.466356	1
REACTOME_PYRUVATE_METABOLISM_AND_CITRIC_ACID_TCA_CYCLE	7	5.56032	1.31476	0.317637	1
REACTOME_EXTRINSIC_PATHWAY_FOR_APOPTOSIS	2	1.6681	1.23895	0.512588	1
REACTOME_PTM_GAMMA_CARBOXYLATION_HYPUSINE_FORMATION_AND_ARYLSULFATASE_ACTIVATION	5	2.78016	2.06681	0.134299	1
REACTOME_APOPTOTIC_CLEAVAGE_OF_CELLULAR_PROTEINS	8	4.58727	1.98537	0.0780185	0.969719
REACTOME_RNA_POL_I_TRANSCRIPTION_TERMINATION	2	2.78016	0.687949	0.788231	1
REACTOME_FORMATION_OF_THE_TERNARY_COMPLEX_AND_SUBSEQUENTLY_THE_43S_COMPLEX	7	6.39437	1.112	0.461415	1
REACTOME_ACTIVATION_OF_THE_PRE_REPLICATIVE_COMPLEX	6	3.75322	1.77157	0.163133	1
REACTOME_PROCESSING_OF_INTRONLESS_PRE_MRNAS	2	1.80711	1.12622	0.557301	1
REACTOME_GAP_JUNCTION_DEGRADATION	1	1.39008	0.688083	0.77623	1
REACTOME_BASE_EXCISION_REPAIR	5	2.64115	2.21455	0.112994	1
REACTOME_BILE_ACID_AND_BILE_SALT_METABOLISM	1	2.64115	0.343834	0.941888	1
REACTOME_SYNTHESIS_OF_BILE_ACIDS_AND_BILE_SALTS_VIA_7ALPHA_HYDROXYCHOLESTEROL	1	1.52909	0.619235	0.807354	1
REACTOME_RECYCLING_OF_BILE_ACIDS_AND_SALTS	0	0.834049	0	1	1
REACTOME_SIGNALING_BY_RHO_GTPASES	19	14.7349	1.35554	0.144935	1
REACTOME_SIGNALING_BY_WNT	8	8.47949	0.934686	0.626636	1
REACTOME_METABOLISM_OF_NON_CODING_RNA	6	6.39437	0.928882	0.631374	1
REACTOME_SYNTHESIS_OF_BILE_ACIDS_AND_BILE_SALTS_VIA_24_HYDROXYCHOLESTEROL	0	1.11206	0	1	1
REACTOME_SYNTHESIS_OF_BILE_ACIDS_AND_BILE_SALTS	1	2.08512	0.442192	0.894185	1
REACTOME_METABOLISM_OF_STEROID_HORMONES_AND_VITAMINS_A_AND_D	2	2.91917	0.651698	0.810732	1
REACTOME_ANDROGEN_BIOSYNTHESIS	0	0.834049	0	1	1
REACTOME_SIGNALLING_BY_NGF	36	28.7747	1.3087	0.089737	1
REACTOME_CTNNB1_PHOSPHORYLATION_CASCADE	2	2.08512	0.952853	0.637677	1
REACTOME_INSULIN_RECEPTOR_RECYCLING	3	2.91917	1.03235	0.574472	1
REACTOME_COPI_MEDIATED_TRANSPORT	0	1.25107	0	1	1
REACTOME_NEF_MEDIATED_DOWNREGULATION_OF_MHC_CLASS_I_COMPLEX_CELL_SURFACE_EXPRESSION	1	1.11206	0.884759	0.698091	1
REACTOME_SIGNALING_BY_SCF_KIT	4	9.73057	0.374325	0.991487	1
REACTOME_DEVELOPMENTAL_BIOLOGY	44	49.7649	0.865403	0.833155	1
REACTOME_CROSS_PRESENTATION_OF_SOLUBLE_EXOGENOUS_ANTIGENS_ENDOSOMES	7	6.11636	1.17229	0.413531	1
REACTOME_SIGNALING_BY_NODAL	2	1.80711	1.12622	0.557301	1
REACTOME_DAG_AND_IP3_SIGNALING	9	4.17024	2.6609	0.0175087	0.540571
REACTOME_SPRY_REGULATION_OF_FGF_SIGNALING	1	1.80711	0.515962	0.857222	1
REACTOME_TCA_CYCLE_AND_RESPIRATORY_ELECTRON_TRANSPORT	39	15.9859	3.21515	4.15993e-08	5.94245e-05
REACTOME_BMAL1_CLOCK_NPAS2_ACTIVATES_CIRCADIAN_EXPRESSION	11	4.58727	3.10655	0.00372224	0.224856
REACTOME_ANTIGEN_PROCESSING_CROSS_PRESENTATION	10	9.45255	1.06821	0.476433	1
REACTOME_GROWTH_HORMONE_RECEPTOR_SIGNALING	2	3.05818	0.619072	0.831072	1
REACTOME_TRIF_MEDIATED_TLR3_SIGNALING	5	9.45255	0.490498	0.968483	1
REACTOME_CELL_CELL_COMMUNICATION	13	14.7349	0.865078	0.728588	1
REACTOME_ABCA_TRANSPORTERS_IN_LIPID_HOMEOSTASIS	2	2.22413	0.88471	0.673351	1
REACTOME_ENDOSOMAL_VACUOLAR_PATHWAY	1	1.11206	0.884759	0.698091	1
REACTOME_TETRAHYDROBIOPTERIN_BH4_SYNTHESIS_RECYCLING_SALVAGE_AND_REGULATION	2	1.52909	1.3767	0.464985	1
REACTOME_ER_PHAGOSOME_PATHWAY	8	7.92346	1.01128	0.54633	1
REACTOME_MEIOSIS	19	12.5107	1.66284	0.0390494	0.796705
REACTOME_NEGATIVE_REGULATION_OF_FGFR_SIGNALING	3	4.03124	0.714318	0.788296	1
REACTOME_G0_AND_EARLY_G1	1	3.19719	0.281242	0.968091	1
REACTOME_REGULATION_OF_KIT_SIGNALING	1	2.08512	0.442192	0.894185	1
REACTOME_MEMBRANE_TRAFFICKING	10	16.1249	0.58255	0.969539	1
REACTOME_NEF_MEDIATES_DOWN_MODULATION_OF_CELL_SURFACE_RECEPTORS_BY_RECRUITING_THEM_TO_CLATHRIN_ADAPTERS	1	2.50215	0.364084	0.932494	1
REACTOME_IMMUNOREGULATORY_INTERACTIONS_BETWEEN_A_LYMPHOID_AND_A_NON_LYMPHOID_CELL	10	5.97735	1.88054	0.0668049	0.95824
REACTOME_ACTIVATED_AMPK_STIMULATES_FATTY_ACID_OXIDATION_IN_MUSCLE	1	2.22413	0.412685	0.908907	1
REACTOME_VITAMIN_B5_PANTOTHENATE_METABOLISM	2	1.52909	1.3767	0.464985	1
REACTOME_BOTULINUM_NEUROTOXICITY	6	2.50215	3.10202	0.0299557	0.722135
REACTOME_METABOLISM_OF_VITAMINS_AND_COFACTORS	7	6.67239	1.05767	0.508368	1
REACTOME_TRANS_GOLGI_NETWORK_VESICLE_BUDDING	5	7.64545	0.618581	0.896432	1
REACTOME_PROTEOLYTIC_CLEAVAGE_OF_SNARE_COMPLEX_PROTEINS	4	2.22413	2.06635	0.172935	1
REACTOME_RESOLUTION_OF_AP_SITES_VIA_THE_MULTIPLE_NUCLEOTIDE_PATCH_REPLACEMENT_PATHWAY	4	2.36314	1.90717	0.202816	1
REACTOME_GAMMA_CARBOXYLATION_TRANSPORT_AND_AMINO_TERMINAL_CLEAVAGE_OF_PROTEINS	2	0.834049	3.09842	0.197977	1
REACTOME_IL_7_SIGNALING	1	1.25107	0.774142	0.740079	1
REACTOME_CELL_CYCLE	60	50.3209	1.23662	0.0816185	0.993895
REACTOME_SIGNALING_BY_ERBB4	7	11.2597	0.584672	0.945303	1
REACTOME_ORC1_REMOVAL_FROM_CHROMATIN	9	8.75751	1.03243	0.519851	1
REACTOME_O_LINKED_GLYCOSYLATION_OF_MUCINS	3	5.56032	0.501578	0.930431	1
REACTOME_SULFUR_AMINO_ACID_METABOLISM	3	3.19719	0.928974	0.638443	1
REACTOME_DOWNREGULATION_OF_ERBB2_ERBB3_SIGNALING	3	1.52909	2.32423	0.188552	1
REACTOME_ANTIVIRAL_MECHANISM_BY_IFN_STIMULATED_GENES	8	8.89652	0.884472	0.681428	1
REACTOME_PROLACTIN_RECEPTOR_SIGNALING	1	1.6681	0.562904	0.834151	1
REACTOME_SIGNALING_BY_ERBB2	15	13.0668	1.17715	0.323738	1
REACTOME_SPHINGOLIPID_DE_NOVO_BIOSYNTHESIS	3	3.89223	0.742941	0.767558	1
REACTOME_TERMINATION_OF_O_GLYCAN_BIOSYNTHESIS	0	1.6681	0	1	1
REACTOME_DEFENSINS	1	1.80711	0.515962	0.857222	1
REACTOME_SIGNALING_BY_CONSTITUTIVELY_ACTIVE_EGFR	1	2.36314	0.386866	0.921582	1
REACTOME_GRB2_EVENTS_IN_ERBB2_SIGNALING	3	2.91917	1.03235	0.574472	1
REACTOME_SIGNALING_BY_EGFR_IN_CANCER	15	14.1788	1.06835	0.449799	1
REACTOME_MEMBRANE_BINDING_AND_TARGETTING_OF_GAG_PROTEINS	0	1.25107	0	1	1
REACTOME_BETA_DEFENSINS	1	1.6681	0.562904	0.834151	1
REACTOME_SRP_DEPENDENT_COTRANSLATIONAL_PROTEIN_TARGETING_TO_MEMBRANE	26	14.3178	2.10363	0.0015232	0.123579
REACTOME_PI3K_EVENTS_IN_ERBB4_SIGNALING	4	4.72628	0.825553	0.714827	1
REACTOME_SHC1_EVENTS_IN_ERBB4_SIGNALING	2	2.64115	0.728465	0.763402	1
REACTOME_PI3K_EVENTS_IN_ERBB2_SIGNALING	5	5.56032	0.884561	0.670079	1
REACTOME_NUCLEAR_SIGNALING_BY_ERBB4	4	4.58727	0.854094	0.691953	1
REACTOME_GLYCOSPHINGOLIPID_METABOLISM	3	4.72628	0.598903	0.870089	1
REACTOME_PPARA_ACTIVATES_GENE_EXPRESSION	17	13.2058	1.35248	0.162847	1
REACTOME_ASSOCIATION_OF_LICENSING_FACTORS_WITH_THE_PRE_REPLICATIVE_COMPLEX	2	1.52909	1.3767	0.464985	1
REACTOME_RIP_MEDIATED_NFKB_ACTIVATION_VIA_DAI	1	2.36314	0.386866	0.921582	1
REACTOME_PRE_NOTCH_TRANSCRIPTION_AND_TRANSLATION	3	3.19719	0.928974	0.638443	1
REACTOME_DEGRADATION_OF_THE_EXTRACELLULAR_MATRIX	1	2.50215	0.364084	0.932494	1
REACTOME_MITOCHONDRIAL_PROTEIN_IMPORT	14	6.53338	2.63713	0.00368121	0.224653
REACTOME_SIGNALING_BY_HIPPO	1	2.78016	0.325716	0.949975	1
REACTOME_ACTIVATED_NOTCH1_TRANSMITS_SIGNAL_TO_THE_NUCLEUS	1	3.33619	0.268996	0.972532	1
REACTOME_TRAFFICKING_AND_PROCESSING_OF_ENDOSOMAL_TLR	2	1.39008	1.54887	0.414725	1
REACTOME_SIGNALING_BY_NOTCH4	0	1.52909	0	1	1
REACTOME_DOWNSTREAM_SIGNALING_EVENTS_OF_B_CELL_RECEPTOR_BCR	11	12.5107	0.861805	0.72266	1
REACTOME_ACTIVATION_OF_NF_KAPPAB_IN_B_CELLS	9	8.34049	1.09341	0.458338	1
REACTOME_RORA_ACTIVATES_CIRCADIAN_EXPRESSION	8	3.19719	3.31097	0.00968024	0.394229
REACTOME_ANTIGEN_ACTIVATES_B_CELL_RECEPTOR_LEADING_TO_GENERATION_OF_SECOND_MESSENGERS	3	3.61421	0.807653	0.721136	1
REACTOME_REGULATION_OF_COMPLEMENT_CASCADE	2	1.52909	1.3767	0.464985	1
REACTOME_YAP1_AND_WWTR1_TAZ_STIMULATED_GENE_EXPRESSION	2	3.05818	0.619072	0.831072	1
REACTOME_SIGNALING_BY_NOTCH2	0	1.52909	0	1	1
REACTOME_PRE_NOTCH_EXPRESSION_AND_PROCESSING	6	5.00429	1.23936	0.384496	1
REACTOME_SIGNALING_BY_THE_B_CELL_RECEPTOR_BCR	14	16.1249	0.849246	0.755078	1
REACTOME_EXTRACELLULAR_MATRIX_ORGANIZATION	3	9.73057	0.276418	0.997911	1
REACTOME_NOTCH1_INTRACELLULAR_DOMAIN_REGULATES_TRANSCRIPTION	9	6.11636	1.59493	0.149072	1
REACTOME_CIRCADIAN_REPRESSION_OF_EXPRESSION_BY_REV_ERBA	8	3.05818	3.54773	0.00717229	0.33217
REACTOME_PRE_NOTCH_PROCESSING_IN_GOLGI	2	1.94611	1.03233	0.599007	1
REACTOME_SIGNALING_BY_NOTCH1	10	9.17454	1.10653	0.437127	1
REACTOME_SIGNALING_BY_NOTCH3	0	1.52909	0	1	1
REACTOME_TRIGLYCERIDE_BIOSYNTHESIS	7	5.28231	1.39977	0.271135	1
REACTOME_INSULIN_RECEPTOR_SIGNALLING_CASCADE	9	10.5646	0.831365	0.746753	1
REACTOME_ARMS_MEDIATED_ACTIVATION	1	2.08512	0.442192	0.894185	1
REACTOME_PROLONGED_ERK_ACTIVATION_EVENTS	2	2.36314	0.825703	0.706112	1
REACTOME_SIGNALLING_TO_RAS	3	3.4752	0.844431	0.695345	1
REACTOME_SIGNALING_BY_BMP	2	2.91917	0.651698	0.810732	1
REACTOME_CELL_SURFACE_INTERACTIONS_AT_THE_VASCULAR_WALL	9	10.1476	0.870537	0.701757	1
REACTOME_NGF_SIGNALLING_VIA_TRKA_FROM_THE_PLASMA_MEMBRANE	20	17.932	1.13762	0.335138	1
REACTOME_SIGNALLING_TO_ERKS	5	4.72628	1.06806	0.520402	1
REACTOME_P38MAPK_EVENTS	2	1.80711	1.12622	0.557301	1
REACTOME_ACYL_CHAIN_REMODELLING_OF_PI	0	1.25107	0	1	1
REACTOME_TGF_BETA_RECEPTOR_SIGNALING_IN_EMT_EPITHELIAL_TO_MESENCHYMAL_TRANSITION	1	1.94611	0.476241	0.877085	1
REACTOME_DOWNREGULATION_OF_TGF_BETA_RECEPTOR_SIGNALING	5	2.91917	1.93759	0.157231	1
REACTOME_COLLAGEN_FORMATION	2	7.22842	0.24712	0.996121	1
REACTOME_SMAD2_SMAD3_SMAD4_HETEROTRIMER_REGULATES_TRANSCRIPTION	2	3.05818	0.619072	0.831072	1
REACTOME_SIGNALING_BY_FGFR_IN_DISEASE	17	15.7079	1.09756	0.402494	1
REACTOME_HS_GAG_DEGRADATION	1	2.50215	0.364084	0.932494	1
REACTOME_SYNTHESIS_OF_PIPS_AT_THE_EARLY_ENDOSOME_MEMBRANE	1	1.6681	0.562904	0.834151	1
REACTOME_SIGNALLING_TO_P38_VIA_RIT_AND_RIN	1	1.80711	0.515962	0.857222	1
REACTOME_P53_INDEPENDENT_G1_S_DNA_DAMAGE_CHECKPOINT	6	6.53338	0.906156	0.652788	1
REACTOME_REGULATION_OF_HYPOXIA_INDUCIBLE_FACTOR_HIF_BY_OXYGEN	3	2.78016	1.09317	0.539946	1
REACTOME_ACYL_CHAIN_REMODELLING_OF_PC	2	2.22413	0.88471	0.673351	1
REACTOME_SYNTHESIS_OF_PIPS_AT_THE_GOLGI_MEMBRANE	0	2.08512	0	1	1
REACTOME_TGF_BETA_RECEPTOR_SIGNALING_ACTIVATES_SMADS	7	3.33619	2.55482	0.0399882	0.796705
REACTOME_ACTIVATED_POINT_MUTANTS_OF_FGFR2	1	1.52909	0.619235	0.807354	1
REACTOME_PHOSPHOLIPID_METABOLISM	18	24.7434	0.694461	0.947777	1
REACTOME_CS_DS_DEGRADATION	1	1.6681	0.562904	0.834151	1
REACTOME_SYNTHESIS_OF_PA	3	3.05818	0.977944	0.607327	1
REACTOME_OXYGEN_DEPENDENT_PROLINE_HYDROXYLATION_OF_HYPOXIA_INDUCIBLE_FACTOR_ALPHA	2	2.08512	0.952853	0.637677	1
REACTOME_SYNTHESIS_OF_PIPS_AT_THE_LATE_ENDOSOME_MEMBRANE	1	1.39008	0.688083	0.77623	1
REACTOME_SYNTHESIS_OF_PE	1	1.25107	0.774142	0.740079	1
REACTOME_GASTRIN_CREB_SIGNALLING_PATHWAY_VIA_PKC_AND_MAPK	19	21.6853	0.85786	0.766711	1
REACTOME_CHONDROITIN_SULFATE_BIOSYNTHESIS	2	2.64115	0.728465	0.763402	1
REACTOME_HYALURONAN_UPTAKE_AND_DEGRADATION	1	1.25107	0.774142	0.740079	1
REACTOME_SIGNALING_BY_FGFR1_MUTANTS	4	3.4752	1.18006	0.465683	1
REACTOME_SYNTHESIS_OF_PIPS_AT_THE_PLASMA_MEMBRANE	3	3.89223	0.742941	0.767558	1
REACTOME_THE_ACTIVATION_OF_ARYLSULFATASES	2	1.39008	1.54887	0.414725	1
REACTOME_TRANSCRIPTIONAL_ACTIVITY_OF_SMAD2_SMAD3_SMAD4_HETEROTRIMER	6	4.58727	1.37734	0.306067	1
REACTOME_HYALURONAN_METABOLISM	1	1.6681	0.562904	0.834151	1
REACTOME_DOWNREGULATION_OF_SMAD2_3_SMAD4_TRANSCRIPTIONAL_ACTIVITY	5	2.50215	2.38505	0.0934626	1
REACTOME_KERATAN_SULFATE_BIOSYNTHESIS	4	3.33619	1.23915	0.433047	1
REACTOME_REVERSIBLE_HYDRATION_OF_CARBON_DIOXIDE	2	1.11206	2.06544	0.307955	1
REACTOME_SIGNALING_BY_FGFR1_FUSION_MUTANTS	3	2.50215	1.23905	0.466356	1
REACTOME_ALPHA_LINOLENIC_ACID_ALA_METABOLISM	1	1.52909	0.619235	0.807354	1
REACTOME_SIGNALING_BY_ACTIVATED_POINT_MUTANTS_OF_FGFR1	1	0.973057	1.03232	0.649324	1
REACTOME_PI_METABOLISM	4	6.11636	0.618744	0.878174	1
REACTOME_ABACAVIR_TRANSPORT_AND_METABOLISM	1	0.973057	1.03232	0.649324	1
REACTOME_CHONDROITIN_SULFATE_DERMATAN_SULFATE_METABOLISM	3	6.25536	0.441713	0.959698	1
REACTOME_LATENT_INFECTION_OF_HOMO_SAPIENS_WITH_MYCOBACTERIUM_TUBERCULOSIS	4	3.75322	1.07734	0.528694	1
REACTOME_SYNTHESIS_OF_PC	2	2.22413	0.88471	0.673351	1
REACTOME_HS_GAG_BIOSYNTHESIS	4	3.4752	1.18006	0.465683	1
REACTOME_SIGNALING_BY_FGFR3_MUTANTS	1	1.11206	0.884759	0.698091	1
REACTOME_KERATAN_SULFATE_KERATIN_METABOLISM	4	3.89223	1.03236	0.558798	1
REACTOME_APOPTOSIS_INDUCED_DNA_FRAGMENTATION	5	1.6681	4.4312	0.0175128	0.540571
REACTOME_KERATAN_SULFATE_DEGRADATION	1	1.39008	0.688083	0.77623	1
REACTOME_HEPARAN_SULFATE_HEPARIN_HS_GAG_METABOLISM	6	6.39437	0.928882	0.631374	1
REACTOME_GLYCOSAMINOGLYCAN_METABOLISM	13	13.7618	0.935912	0.631838	1
REACTOME_ACYL_CHAIN_REMODELLING_OF_PG	1	1.39008	0.688083	0.77623	1
REACTOME_ACYL_CHAIN_REMODELLING_OF_PE	2	2.08512	0.952853	0.637677	1
REACTOME_ACYL_CHAIN_REMODELLING_OF_PS	1	1.25107	0.774142	0.740079	1
REACTOME_SIGNALING_BY_FGFR_MUTANTS	5	5.28231	0.93832	0.623747	1
REACTOME_MHC_CLASS_II_ANTIGEN_PRESENTATION	22	11.8157	2.17387	0.00241704	0.174181
REACTOME_GLYCEROPHOSPHOLIPID_BIOSYNTHESIS	8	10.1476	0.76151	0.813445	1
REACTOME_A_TETRASACCHARIDE_LINKER_SEQUENCE_IS_REQUIRED_FOR_GAG_SYNTHESIS	1	3.19719	0.281242	0.968091	1
REACTOME_CDK_MEDIATED_PHOSPHORYLATION_AND_REMOVAL_OF_CDC6	6	6.25536	0.952772	0.609206	1
REACTOME_PLATELET_ADHESION_TO_EXPOSED_COLLAGEN	0	1.25107	0	1	1
REACTOME_VEGF_LIGAND_RECEPTOR_INTERACTIONS	1	1.25107	0.774142	0.740079	1
REACTOME_ENOS_ACTIVATION_AND_REGULATION	2	2.50215	0.774045	0.736082	1
REACTOME_MICRORNA_MIRNA_BIOGENESIS	1	2.50215	0.364084	0.932494	1
REACTOME_NUCLEAR_EVENTS_KINASE_AND_TRANSCRIPTION_FACTOR_ACTIVATION	3	3.33619	0.88466	0.667785	1
REACTOME_RETROGRADE_NEUROTROPHIN_SIGNALLING	1	1.52909	0.619235	0.807354	1
REACTOME_ERKS_ARE_INACTIVATED	0	1.6681	0	1	1
REACTOME_NEGATIVE_REGULATION_OF_THE_PI3K_AKT_NETWORK	2	0.973057	2.47861	0.252841	1
REACTOME_PI3K_AKT_ACTIVATION	3	4.58727	0.618908	0.856389	1
REACTOME_REGULATORY_RNA_PATHWAYS	2	2.91917	0.651698	0.810732	1
REACTOME_EGFR_DOWNREGULATION	4	3.33619	1.23915	0.433047	1
REACTOME_PROCESSING_OF_CAPPED_INTRON_CONTAINING_PRE_MRNA	17	18.6271	0.899203	0.695463	1
REACTOME_PECAM1_INTERACTIONS	0	1.25107	0	1	1
REACTOME_TCR_SIGNALING	10	6.53338	1.67684	0.108845	1
REACTOME_REGULATION_OF_PYRUVATE_DEHYDROGENASE_PDH_COMPLEX	1	1.6681	0.562904	0.834151	1
REACTOME_DOWNSTREAM_TCR_SIGNALING	8	4.44826	2.06819	0.0669056	0.95824
REACTOME_BASIGIN_INTERACTIONS	2	3.19719	0.589552	0.849418	1
REACTOME_AKT_PHOSPHORYLATES_TARGETS_IN_THE_CYTOSOL	2	1.6681	1.23895	0.512588	1
REACTOME_GAB1_SIGNALOSOME	3	4.86528	0.580147	0.88262	1
REACTOME_SHC1_EVENTS_IN_EGFR_SIGNALING	1	2.08512	0.442192	0.894185	1
REACTOME_ACTIVATION_OF_THE_MRNA_UPON_BINDING_OF_THE_CAP_BINDING_COMPLEX_AND_EIFS_AND_SUBSEQUENT_BINDING_TO_43S	9	7.36743	1.26793	0.312786	1
REACTOME_PHOSPHORYLATION_OF_CD3_AND_TCR_ZETA_CHAINS	6	2.08512	4.13713	0.0116599	0.44373
REACTOME_GLUTAMATE_NEUROTRANSMITTER_RELEASE_CYCLE	2	2.08512	0.952853	0.637677	1
REACTOME_TRANSLOCATION_OF_ZAP_70_TO_IMMUNOLOGICAL_SYNAPSE	6	1.80711	5.31934	0.00511816	0.272358
REACTOME_ERK_MAPK_TARGETS	2	2.91917	0.651698	0.810732	1
REACTOME_TIE2_SIGNALING	1	2.36314	0.386866	0.921582	1
REACTOME_GENERATION_OF_SECOND_MESSENGER_MOLECULES	8	3.33619	3.10383	0.0127853	0.473265
REACTOME_GENERIC_TRANSCRIPTION_PATHWAY	45	43.3705	1.04477	0.418789	1
REACTOME_RESPONSE_TO_ELEVATED_PLATELET_CYTOSOLIC_CA2_	6	9.73057	0.579606	0.936805	1
REACTOME_TRANSPORT_OF_MATURE_TRANSCRIPT_TO_CYTOPLASM	7	7.22842	0.963373	0.597364	1
REACTOME_METABOLISM_OF_AMINO_ACIDS_AND_DERIVATIVES	19	24.3264	0.752371	0.903146	1
REACTOME_RNA_POL_I_TRANSCRIPTION	13	10.2866	1.32176	0.222536	1
REACTOME_FATTY_ACYL_COA_BIOSYNTHESIS	3	2.50215	1.23905	0.466356	1
REACTOME_E2F_ENABLED_INHIBITION_OF_PRE_REPLICATION_COMPLEX_FORMATION	2	1.25107	1.77025	0.362189	1
REACTOME_P75NTR_RECRUITS_SIGNALLING_COMPLEXES	0	1.39008	0	1	1
REACTOME_BIOLOGICAL_OXIDATIONS	8	12.2327	0.618088	0.935321	1
REACTOME_REGULATED_PROTEOLYSIS_OF_P75NTR	0	1.39008	0	1	1
REACTOME_TRANSMISSION_ACROSS_CHEMICAL_SYNAPSES	26	23.6314	1.11962	0.330729	1
REACTOME_P75NTR_SIGNALS_VIA_NFKB	0	1.6681	0	1	1
REACTOME_CASPASE_MEDIATED_CLEAVAGE_OF_CYTOSKELETAL_PROTEINS	2	1.6681	1.23895	0.512588	1
REACTOME_XENOBIOTICS	0	1.25107	0	1	1
REACTOME_INTEGRIN_CELL_SURFACE_INTERACTIONS	7	9.86958	0.676493	0.880593	1
REACTOME_REGULATION_OF_ORNITHINE_DECARBOXYLASE_ODC	7	6.53338	1.08419	0.485045	1
REACTOME_CYTOCHROME_P450_ARRANGED_BY_SUBSTRATE_TYPE	1	4.86528	0.18183	0.994722	1
REACTOME_BASE_FREE_SUGAR_PHOSPHATE_REMOVAL_VIA_THE_SINGLE_NUCLEOTIDE_REPLACEMENT_PATHWAY	3	1.39008	2.6562	0.152048	1
REACTOME_APOPTOTIC_CLEAVAGE_OF_CELL_ADHESION_PROTEINS	1	1.11206	0.884759	0.698091	1
REACTOME_HDL_MEDIATED_LIPID_TRANSPORT	0	1.52909	0	1	1
REACTOME_NRAGE_SIGNALS_DEATH_THROUGH_JNK	11	5.83834	2.20335	0.0253272	0.674383
REACTOME_SLBP_DEPENDENT_PROCESSING_OF_REPLICATION_DEPENDENT_HISTONE_PRE_MRNAS	1	1.52909	0.619235	0.807354	1
REACTOME_NRIF_SIGNALS_CELL_DEATH_FROM_THE_NUCLEUS	1	1.80711	0.515962	0.857222	1
REACTOME_REGULATION_OF_APOPTOSIS	8	7.64545	1.05446	0.503682	1
REACTOME_RNA_POL_II_TRANSCRIPTION	11	13.2058	0.810211	0.785891	1
REACTOME_NEURONAL_SYSTEM	47	35.4471	1.40775	0.0250074	0.674383
REACTOME_NFKB_IS_ACTIVATED_AND_SIGNALS_SURVIVAL	0	1.25107	0	1	1
REACTOME_REGULATION_OF_BETA_CELL_DEVELOPMENT	4	3.19719	1.30446	0.399883	1
REACTOME_PHASE1_FUNCTIONALIZATION_OF_COMPOUNDS	2	6.8114	0.262948	0.994229	1
REACTOME_RNA_POL_III_TRANSCRIPTION	2	4.58727	0.399101	0.954832	1
REACTOME_CELL_DEATH_SIGNALLING_VIA_NRAGE_NRIF_AND_NADE	13	7.92346	1.83456	0.0461994	0.844726
REACTOME_NEUROTRANSMITTER_RELEASE_CYCLE	4	4.30925	0.91745	0.642378	1
REACTOME_P75_NTR_RECEPTOR_MEDIATED_SIGNALLING	15	10.8426	1.47775	0.117548	1
REACTOME_AMINO_ACID_TRANSPORT_ACROSS_THE_PLASMA_MEMBRANE	1	3.61421	0.247442	0.979648	1
REACTOME_ENDOGENOUS_STEROLS	0	1.39008	0	1	1
REACTOME_REGULATION_OF_GENE_EXPRESSION_IN_BETA_CELLS	4	2.36314	1.90717	0.202816	1
REACTOME_GLYCOLYSIS	1	3.4752	0.25777	0.976356	1
REACTOME_PROCESSIVE_SYNTHESIS_ON_THE_LAGGING_STRAND	3	2.08512	1.54911	0.347647	1
REACTOME_PEPTIDE_CHAIN_ELONGATION	23	11.1206	2.51399	0.000403825	0.0497366
REACTOME_COMMON_PATHWAY	0	0.834049	0	1	1
REACTOME_MRNA_CAPPING	2	3.89223	0.476016	0.916623	1
REACTOME_MITOCHONDRIAL_FATTY_ACID_BETA_OXIDATION	2	1.94611	1.03233	0.599007	1
REACTOME_SIGNALING_BY_GPCR	65	74.0913	0.856254	0.890324	1
REACTOME_PEPTIDE_LIGAND_BINDING_RECEPTORS	10	16.681	0.56121	0.977699	1
REACTOME_METABOLISM_OF_POLYAMINES	2	2.08512	0.952853	0.637677	1
REACTOME_CLASS_A1_RHODOPSIN_LIKE_RECEPTORS	18	28.6357	0.589877	0.991299	1
REACTOME_NOTCH_HLH_TRANSCRIPTION_PATHWAY	1	1.6681	0.562904	0.834151	1
REACTOME_INTEGRATION_OF_ENERGY_METABOLISM	17	14.4568	1.21181	0.273203	1
REACTOME_CELL_CYCLE_MITOTIC	44	39.3393	1.14294	0.232472	1
REACTOME_GLUCONEOGENESIS	2	4.03124	0.458352	0.926129	1
REACTOME_DOPAMINE_NEUROTRANSMITTER_RELEASE_CYCLE	3	1.52909	2.32423	0.188552	1
REACTOME_OPIOID_SIGNALLING	11	10.0086	1.11743	0.417846	1
REACTOME_RECRUITMENT_OF_MITOTIC_CENTROSOME_PROTEINS_AND_COMPLEXES	13	8.6185	1.6468	0.0818366	0.993895
REACTOME_MITOCHONDRIAL_TRNA_AMINOACYLATION	3	2.91917	1.03235	0.574472	1
REACTOME_CYTOSOLIC_TRNA_AMINOACYLATION	4	3.19719	1.30446	0.399883	1
REACTOME_CA_DEPENDENT_EVENTS	8	3.89223	2.48242	0.0325881	0.743272
REACTOME_ACETYLCHOLINE_NEUROTRANSMITTER_RELEASE_CYCLE	2	1.11206	2.06544	0.307955	1
REACTOME_ADENYLATE_CYCLASE_ACTIVATING_PATHWAY	4	1.39008	4.13444	0.0389979	0.796705
REACTOME_ADENYLATE_CYCLASE_INHIBITORY_PATHWAY	4	1.80711	2.75559	0.0946463	1
REACTOME_DARPP_32_EVENTS	3	3.19719	0.928974	0.638443	1
REACTOME_CHEMOKINE_RECEPTORS_BIND_CHEMOKINES	2	4.03124	0.458352	0.926129	1
REACTOME_LOSS_OF_NLP_FROM_MITOTIC_CENTROSOMES	12	7.64545	1.7322	0.072104	0.95824
REACTOME_NEUROTRANSMITTER_RECEPTOR_BINDING_AND_DOWNSTREAM_TRANSMISSION_IN_THE_POSTSYNAPTIC_CELL	22	17.237	1.33909	0.134428	1
REACTOME_CELL_CYCLE_CHECKPOINTS	16	14.7349	1.10185	0.40233	1
REACTOME_DIABETES_PATHWAYS	21	15.9859	1.38718	0.113397	1
REACTOME_P130CAS_LINKAGE_TO_MAPK_SIGNALING_FOR_INTEGRINS	1	1.6681	0.562904	0.834151	1
REACTOME_GLYCOPROTEIN_HORMONES	0	0.973057	0	1	1
REACTOME_NOREPINEPHRINE_NEUROTRANSMITTER_RELEASE_CYCLE	2	1.25107	1.77025	0.362189	1
REACTOME_PLC_BETA_MEDIATED_EVENTS	9	5.42132	1.86135	0.082919	0.993895
REACTOME_REGULATION_OF_INSULIN_LIKE_GROWTH_FACTOR_IGF_ACTIVITY_BY_INSULIN_LIKE_GROWTH_FACTOR_BINDING_PROTEINS_IGFBPS	2	1.39008	1.54887	0.414725	1
REACTOME_GRB2_SOS_PROVIDES_LINKAGE_TO_MAPK_SIGNALING_FOR_INTERGRINS_	1	1.6681	0.562904	0.834151	1
REACTOME_PEPTIDE_HORMONE_BIOSYNTHESIS	1	1.25107	0.774142	0.740079	1
REACTOME_G_PROTEIN_ACTIVATION	1	3.19719	0.281242	0.968091	1
REACTOME_ACETYLCHOLINE_BINDING_AND_DOWNSTREAM_EVENTS	0	1.11206	0	1	1
REACTOME_ABC_FAMILY_PROTEINS_MEDIATED_TRANSPORT	3	3.75322	0.773948	0.745191	1
REACTOME_TRNA_AMINOACYLATION	7	5.69933	1.27601	0.341397	1
REACTOME_OLFACTORY_SIGNALING_PATHWAY	3	10.0086	0.268368	0.998371	1
REACTOME_STEROID_HORMONES	2	2.50215	0.774045	0.736082	1
REACTOME_PKA_MEDIATED_PHOSPHORYLATION_OF_CREB	5	2.22413	2.81903	0.0601566	0.904917
REACTOME_RECRUITMENT_OF_NUMA_TO_MITOTIC_CENTROSOMES	1	1.39008	0.688083	0.77623	1
REACTOME_AMINE_DERIVED_HORMONES	0	1.52909	0	1	1
REACTOME_TRANSMEMBRANE_TRANSPORT_OF_SMALL_MOLECULES	48	48.6528	0.984122	0.564519	1
REACTOME_INTEGRIN_ALPHAIIB_BETA3_SIGNALING	2	3.33619	0.562717	0.86593	1
REACTOME_NUCLEAR_RECEPTOR_TRANSCRIPTION_PATHWAY	4	5.42132	0.707377	0.81049	1
REACTOME_INSULIN_SYNTHESIS_AND_PROCESSING	3	2.78016	1.09317	0.539946	1
REACTOME_CYCLIN_E_ASSOCIATED_EVENTS_DURING_G1_S_TRANSITION_	7	8.47949	0.80232	0.761975	1
REACTOME_HOMOLOGOUS_RECOMBINATION_REPAIR_OF_REPLICATION_INDEPENDENT_DOUBLE_STRAND_BREAKS	1	1.94611	0.476241	0.877085	1
REACTOME_G1_PHASE	1	4.58727	0.193221	0.992875	1
REACTOME_ELEVATION_OF_CYTOSOLIC_CA2_LEVELS	0	0.834049	0	1	1
REACTOME_P53_DEPENDENT_G1_DNA_DAMAGE_RESPONSE	6	7.22842	0.807404	0.747802	1
REACTOME_TRANSCRIPTION_COUPLED_NER_TC_NER	7	5.69933	1.27601	0.341397	1
REACTOME_RNA_POL_II_TRANSCRIPTION_PRE_INITIATION_AND_PROMOTER_OPENING	4	5.42132	0.707377	0.81049	1
REACTOME_GLUCAGON_SIGNALING_IN_METABOLIC_REGULATION	6	4.17024	1.54982	0.23107	1
REACTOME_MRNA_PROCESSING	18	20.9902	0.837014	0.79273	1
REACTOME_SIGNALING_BY_PDGF	14	15.9859	0.857718	0.743537	1
REACTOME_ASSOCIATION_OF_TRIC_CCT_WITH_TARGET_PROTEINS_DURING_BIOSYNTHESIS	2	3.61421	0.515754	0.894066	1
REACTOME_PREFOLDIN_MEDIATED_TRANSFER_OF_SUBSTRATE_TO_CCT_TRIC	1	3.61421	0.247442	0.979648	1
REACTOME_HORMONE_LIGAND_BINDING_RECEPTORS	0	0.556032	0	1	1
REACTOME_GPVI_MEDIATED_ACTIVATION_CASCADE	6	4.03124	1.61731	0.207463	1
REACTOME_PROTEIN_FOLDING	4	6.95041	0.537818	0.930852	1
REACTOME_FORMATION_OF_TUBULIN_FOLDING_INTERMEDIATES_BY_CCT_TRIC	0	2.78016	0	1	1
REACTOME_PEROXISOMAL_LIPID_METABOLISM	3	2.78016	1.09317	0.539946	1
REACTOME_POST_CHAPERONIN_TUBULIN_FOLDING_PATHWAY	1	2.36314	0.386866	0.921582	1
REACTOME_STRIATED_MUSCLE_CONTRACTION	2	3.05818	0.619072	0.831072	1
REACTOME_METABOLISM_OF_NUCLEOTIDES	8	8.75751	0.900561	0.663731	1
REACTOME_AMINE_LIGAND_BINDING_RECEPTORS	3	4.58727	0.618908	0.856389	1
REACTOME_METABOLISM_OF_PROTEINS	64	54.6302	1.21063	0.0971439	1
REACTOME_DOWNSTREAM_SIGNAL_TRANSDUCTION	12	12.3717	0.965091	0.592071	1
REACTOME_MUSCLE_CONTRACTION	4	5.69933	0.66905	0.840611	1
REACTOME_SEROTONIN_RECEPTORS	1	1.52909	0.619235	0.807354	1
REACTOME_CDC6_ASSOCIATION_WITH_THE_ORC_ORIGIN_COMPLEX	3	1.25107	3.09932	0.118133	1
REACTOME_M_G1_TRANSITION	13	10.1476	1.34388	0.208104	1
REACTOME_MRNA_SPLICING	14	14.5959	0.952608	0.609824	1
REACTOME_MRNA_SPLICING_MINOR_PATHWAY	4	5.83834	0.651399	0.854098	1
REACTOME_3_UTR_MEDIATED_TRANSLATIONAL_REGULATION	25	13.6228	2.13321	0.00158563	0.124896
REACTOME_PROCESSING_OF_CAPPED_INTRONLESS_PRE_MRNA	3	3.05818	0.977944	0.607327	1
REACTOME_PURINE_RIBONUCLEOSIDE_MONOPHOSPHATE_BIOSYNTHESIS	0	1.52909	0	1	1
REACTOME_G1_S_TRANSITION	13	14.1788	0.904165	0.675381	1
REACTOME_CITRIC_ACID_CYCLE_TCA_CYCLE	4	2.64115	1.65274	0.266344	1
REACTOME_TRANSCRIPTION	25	25.9945	0.955356	0.615917	1
REACTOME_POL_SWITCHING	3	1.80711	1.85914	0.266668	1
REACTOME_NUCLEOTIDE_EXCISION_REPAIR	10	6.39437	1.72354	0.0971767	1
REACTOME_REGULATION_OF_THE_FANCONI_ANEMIA_PATHWAY	0	0.834049	0	1	1
REACTOME_AXON_GUIDANCE	27	32.3889	0.809617	0.870799	1
REACTOME_ACTIVATION_OF_CHAPERONE_GENES_BY_XBP1S	6	5.97735	1.00442	0.562757	1
REACTOME_REGULATION_OF_INSULIN_SECRETION_BY_GLUCAGON_LIKE_PEPTIDE1	5	5.1433	0.967715	0.599173	1
REACTOME_PERK_REGULATED_GENE_EXPRESSION	6	3.4752	1.9584	0.123447	1
REACTOME_G_ALPHA_Q_SIGNALLING_EVENTS	16	18.9051	0.824649	0.799374	1
REACTOME_P2Y_RECEPTORS	3	1.39008	2.6562	0.152048	1
REACTOME_TRAFFICKING_OF_AMPA_RECEPTORS	5	3.75322	1.40853	0.318907	1
REACTOME_NCAM1_INTERACTIONS	0	5.00429	0	1	1
REACTOME_CLASS_C_3_METABOTROPIC_GLUTAMATE_PHEROMONE_RECEPTORS	0	1.39008	0	1	1
REACTOME_REGULATION_OF_INSULIN_SECRETION	14	10.9816	1.33604	0.202029	1
REACTOME_NCAM_SIGNALING_FOR_NEURITE_OUT_GROWTH	3	8.34049	0.325137	0.992919	1
REACTOME_INHIBITION_OF_INSULIN_SECRETION_BY_ADRENALINE_NORADRENALINE	2	3.19719	0.589552	0.849418	1
REACTOME_NUCLEOTIDE_LIKE_PURINERGIC_RECEPTORS	4	1.80711	2.75559	0.0946463	1
REACTOME_ACTIVATION_OF_CHAPERONES_BY_ATF6_ALPHA	3	1.52909	2.32423	0.188552	1
REACTOME_TRANSPORT_OF_MATURE_MRNA_DERIVED_FROM_AN_INTRONLESS_TRANSCRIPT	3	4.44826	0.640293	0.84144	1
REACTOME_EICOSANOID_LIGAND_BINDING_RECEPTORS	0	1.6681	0	1	1
REACTOME_ACTIVATION_OF_GENES_BY_ATF4	6	3.05818	2.32594	0.0742922	0.95824
REACTOME_UNFOLDED_PROTEIN_RESPONSE	12	10.1476	1.21956	0.312005	1
REACTOME_CLASS_B_2_SECRETIN_FAMILY_RECEPTORS	9	9.86958	0.898694	0.669091	1
REACTOME_GLUCAGON_TYPE_LIGAND_RECEPTORS	3	3.61421	0.807653	0.721136	1
REACTOME_REGULATION_OF_INSULIN_SECRETION_BY_ACETYLCHOLINE	3	1.39008	2.6562	0.152048	1
REACTOME_G_ALPHA1213_SIGNALLING_EVENTS	14	10.0086	1.498	0.11905	1
REACTOME_FANCONI_ANEMIA_PATHWAY	0	2.64115	0	1	1
REACTOME_TRAFFICKING_OF_GLUR2_CONTAINING_AMPA_RECEPTORS	2	2.08512	0.952853	0.637677	1
REACTOME_ACTIVATION_OF_CHAPERONE_GENES_BY_ATF6_ALPHA	3	1.25107	3.09932	0.118133	1
REACTOME_PROSTANOID_LIGAND_RECEPTORS	0	0.973057	0	1	1
REACTOME_OPSINS	0	0.834049	0	1	1
REACTOME_FORMATION_OF_RNA_POL_II_ELONGATION_COMPLEX_	2	5.28231	0.343553	0.975935	1
REACTOME_MRNA_3_END_PROCESSING	6	4.44826	1.43041	0.280508	1
REACTOME_POST_TRANSLATIONAL_MODIFICATION_SYNTHESIS_OF_GPI_ANCHORED_PROTEINS	4	3.61421	1.12633	0.497614	1
REACTOME_CYCLIN_A_B1_ASSOCIATED_EVENTS_DURING_G2_M_TRANSITION	0	1.80711	0	1	1
REACTOME_ELONGATION_ARREST_AND_RECOVERY	1	3.75322	0.237909	0.982481	1
REACTOME_SLC_MEDIATED_TRANSMEMBRANE_TRANSPORT	25	27.9406	0.878533	0.755989	1
REACTOME_ADP_SIGNALLING_THROUGH_P2RY1	2	3.19719	0.589552	0.849418	1
REACTOME_G_BETA_GAMMA_SIGNALLING_THROUGH_PLC_BETA	2	2.50215	0.774045	0.736082	1
REACTOME_CD28_CO_STIMULATION	4	3.89223	1.03236	0.558798	1
REACTOME_GPCR_DOWNSTREAM_SIGNALING	56	61.4416	0.896124	0.794733	1
REACTOME_SYNTHESIS_SECRETION_AND_DEACYLATION_OF_GHRELIN	5	1.6681	4.4312	0.0175128	0.540571
REACTOME_ADHERENS_JUNCTIONS_INTERACTIONS	3	3.19719	0.928974	0.638443	1
REACTOME_CRMPS_IN_SEMA3A_SIGNALING	0	1.94611	0	1	1
REACTOME_OTHER_SEMAPHORIN_INTERACTIONS	3	2.08512	1.54911	0.347647	1
REACTOME_ACTIVATION_OF_RAC	1	1.80711	0.515962	0.857222	1
REACTOME_PURINE_SALVAGE	3	1.6681	2.0659	0.226971	1
REACTOME_G_ALPHA_I_SIGNALLING_EVENTS	19	20.5732	0.911533	0.681853	1
REACTOME_SEMA3A_PAK_DEPENDENT_AXON_REPULSION	0	1.94611	0	1	1
REACTOME_CD28_DEPENDENT_VAV1_PATHWAY	1	1.25107	0.774142	0.740079	1
REACTOME_SEMA4D_IN_SEMAPHORIN_SIGNALING	3	4.03124	0.714318	0.788296	1
REACTOME_SEMAPHORIN_INTERACTIONS	7	8.89652	0.759936	0.804387	1
REACTOME_SEMA4D_INDUCED_CELL_MIGRATION_AND_GROWTH_CONE_COLLAPSE	3	3.4752	0.844431	0.695345	1
REACTOME_SEMA3A_PLEXIN_REPULSION_SIGNALING_BY_INHIBITING_INTEGRIN_ADHESION	1	1.80711	0.515962	0.857222	1
REACTOME_LYSOSOME_VESICLE_BIOGENESIS	3	2.91917	1.03235	0.574472	1
REACTOME_G_BETA_GAMMA_SIGNALLING_THROUGH_PI3KGAMMA	4	3.05818	1.37702	0.36639	1
REACTOME_TRANSPORT_OF_GLUCOSE_AND_OTHER_SUGARS_BILE_SALTS_AND_ORGANIC_ACIDS_METAL_IONS_AND_AMINE_COMPOUNDS	7	9.59156	0.698411	0.861843	1
REACTOME_SPHINGOLIPID_METABOLISM	6	8.6185	0.662771	0.878368	1
REACTOME_PD1_SIGNALING	6	2.22413	3.72299	0.0164987	0.540571
REACTOME_G_ALPHA_S_SIGNALLING_EVENTS	11	13.2058	0.810211	0.785891	1
REACTOME_CELL_CELL_JUNCTION_ORGANIZATION	5	6.39437	0.754831	0.785331	1
REACTOME_G_ALPHA_Z_SIGNALLING_EVENTS	9	5.69933	1.74481	0.106809	1
REACTOME_FACILITATIVE_NA_INDEPENDENT_GLUCOSE_TRANSPORTERS	2	1.25107	1.77025	0.362189	1
REACTOME_COSTIMULATION_BY_THE_CD28_FAMILY	11	7.64545	1.551	0.133917	1
REACTOME_SIGNALING_BY_ROBO_RECEPTOR	5	4.03124	1.29098	0.377358	1
REACTOME_CD28_DEPENDENT_PI3K_AKT_SIGNALING	4	2.64115	1.65274	0.266344	1
REACTOME_TIGHT_JUNCTION_INTERACTIONS	2	3.19719	0.589552	0.849418	1
REACTOME_G_PROTEIN_BETA_GAMMA_SIGNALLING	5	3.4752	1.54958	0.261713	1
REACTOME_TRANSPORT_OF_INORGANIC_CATIONS_ANIONS_AND_AMINO_ACIDS_OLIGOPEPTIDES	14	11.2597	1.29599	0.229665	1
REACTOME_GOLGI_ASSOCIATED_VESICLE_BIOGENESIS	4	6.67239	0.562341	0.916155	1
REACTOME_CTLA4_INHIBITORY_SIGNALING	4	2.50215	1.77091	0.23406	1
REACTOME_FORMATION_OF_TRANSCRIPTION_COUPLED_NER_TC_NER_REPAIR_COMPLEX	4	3.75322	1.07734	0.528694	1
REACTOME_AMINO_ACID_AND_OLIGOPEPTIDE_SLC_TRANSPORTERS	4	5.69933	0.66905	0.840611	1
REACTOME_CDT1_ASSOCIATION_WITH_THE_CDC6_ORC_ORIGIN_COMPLEX	8	7.22842	1.12654	0.437668	1
REACTOME_BRANCHED_CHAIN_AMINO_ACID_CATABOLISM	3	2.36314	1.32764	0.42764	1
REACTOME_REPAIR_SYNTHESIS_FOR_GAP_FILLING_BY_DNA_POL_IN_TC_NER	3	1.80711	1.85914	0.266668	1
REACTOME_RECEPTOR_LIGAND_BINDING_INITIATES_THE_SECOND_PROTEOLYTIC_CLEAVAGE_OF_NOTCH_RECEPTOR	0	1.39008	0	1	1
REACTOME_SYNTHESIS_OF_DNA	13	11.9547	1.10361	0.418178	1
REACTOME_NA_CL_DEPENDENT_NEUROTRANSMITTER_TRANSPORTERS	0	1.94611	0	1	1
REACTOME_FORMATION_OF_FIBRIN_CLOT_CLOTTING_CASCADE	1	2.78016	0.325716	0.949975	1
REACTOME_DEADENYLATION_OF_MRNA	4	2.36314	1.90717	0.202816	1
REACTOME_MRNA_DECAY_BY_5_TO_3_EXORIBONUCLEASE	3	1.94611	1.69004	0.307065	1
REACTOME_SIGNAL_AMPLIFICATION	3	4.03124	0.714318	0.788296	1
REACTOME_ZINC_TRANSPORTERS	1	1.94611	0.476241	0.877085	1
REACTOME_DOUBLE_STRAND_BREAK_REPAIR	1	2.78016	0.325716	0.949975	1
REACTOME_RAS_ACTIVATION_UOPN_CA2_INFUX_THROUGH_NMDA_RECEPTOR	4	2.36314	1.90717	0.202816	1
REACTOME_METAL_ION_SLC_TRANSPORTERS	2	2.78016	0.687949	0.788231	1
REACTOME_AUTODEGRADATION_OF_THE_E3_UBIQUITIN_LIGASE_COP1	6	6.39437	0.928882	0.631374	1
REACTOME_SMOOTH_MUSCLE_CONTRACTION	3	3.19719	0.928974	0.638443	1
REACTOME_ACTIVATION_OF_NMDA_RECEPTOR_UPON_GLUTAMATE_BINDING_AND_POSTSYNAPTIC_EVENTS	8	5.1433	1.71101	0.132678	1
REACTOME_CREB_PHOSPHORYLATION_THROUGH_THE_ACTIVATION_OF_RAS	6	3.75322	1.77157	0.163133	1
REACTOME_POST_NMDA_RECEPTOR_ACTIVATION_EVENTS	8	4.58727	1.98537	0.0780185	0.969719
REACTOME_UNBLOCKING_OF_NMDA_RECEPTOR_GLUTAMATE_BINDING_AND_ACTIVATION	2	2.08512	0.952853	0.637677	1
REACTOME_METABOLISM_OF_MRNA	44	27.9406	1.74993	0.0012861	0.113143
REACTOME_MRNA_DECAY_BY_3_TO_5_EXORIBONUCLEASE	4	1.52909	3.54335	0.0547019	0.88861
REACTOME_BILE_SALT_AND_ORGANIC_ANION_SLC_TRANSPORTERS	1	1.11206	0.884759	0.698091	1
REACTOME_DEADENYLATION_DEPENDENT_MRNA_DECAY	11	5.83834	2.20335	0.0253272	0.674383
REACTOME_CREB_PHOSPHORYLATION_THROUGH_THE_ACTIVATION_OF_CAMKII	3	2.08512	1.54911	0.347647	1
REACTOME_THROMBOXANE_SIGNALLING_THROUGH_TP_RECEPTOR	2	2.91917	0.651698	0.810732	1
REACTOME_CELL_EXTRACELLULAR_MATRIX_INTERACTIONS	3	1.80711	1.85914	0.266668	1
REACTOME_ADP_SIGNALLING_THROUGH_P2RY12	2	2.64115	0.728465	0.763402	1
REACTOME_CELL_JUNCTION_ORGANIZATION	8	9.03553	0.868888	0.698534	1
REACTOME_AMINE_COMPOUND_SLC_TRANSPORTERS	1	2.91917	0.309409	0.956937	1
REACTOME_PYRUVATE_METABOLISM	1	2.50215	0.364084	0.932494	1
REACTOME_PURINE_CATABOLISM	1	0.973057	1.03232	0.649324	1
REACTOME_GLUCOSE_TRANSPORT	1	4.72628	0.187353	0.993868	1
REACTOME_FRS2_MEDIATED_CASCADE	2	4.03124	0.458352	0.926129	1
REACTOME_METABOLISM_OF_RNA	50	33.918	1.60935	0.00279452	0.189301
REACTOME_MITOTIC_G1_G1_S_PHASES	15	17.237	0.851424	0.757286	1
REACTOME_PI_3K_CASCADE	4	6.39437	0.5892	0.898724	1
REACTOME_DOWNSTREAM_SIGNALING_OF_ACTIVATED_FGFR	13	12.2327	1.07402	0.452514	1
REACTOME_REGULATION_OF_MITOTIC_CELL_CYCLE	9	10.5646	0.831365	0.746753	1
REACTOME_TAK1_ACTIVATES_NFKB_BY_PHOSPHORYLATION_AND_ACTIVATION_OF_IKKS_COMPLEX	2	2.91917	0.651698	0.810732	1
REACTOME_REGULATION_OF_AMPK_ACTIVITY_VIA_LKB1	2	1.80711	1.12622	0.557301	1
REACTOME_MITOTIC_M_M_G1_PHASES	25	20.5732	1.26169	0.173237	1
REACTOME_MYOGENESIS	3	3.4752	0.844431	0.695345	1
REACTOME_MAP_KINASE_ACTIVATION_IN_TLR_CASCADE	4	6.53338	0.575458	0.907805	1
REACTOME_PHOSPHOLIPASE_C_MEDIATED_CASCADE	10	6.25536	1.7729	0.0862787	1
REACTOME_ACTIVATION_OF_KAINATE_RECEPTORS_UPON_GLUTAMATE_BINDING	5	4.03124	1.29098	0.377358	1
REACTOME_IONOTROPIC_ACTIVITY_OF_KAINATE_RECEPTORS	3	1.52909	2.32423	0.188552	1
REACTOME_ACTIVATION_OF_THE_AP1_FAMILY_OF_TRANSCRIPTION_FACTORS	0	1.39008	0	1	1
REACTOME_MAPK_TARGETS_NUCLEAR_EVENTS_MEDIATED_BY_MAP_KINASES	3	4.17024	0.687815	0.807473	1
REACTOME_SYNTHESIS_AND_INTERCONVERSION_OF_NUCLEOTIDE_DI_AND_TRIPHOSPHATES	3	2.22413	1.42986	0.387965	1
REACTOME_GPCR_LIGAND_BINDING	27	39.8953	0.639041	0.992011	1
REACTOME_RNA_POL_I_RNA_POL_III_AND_MITOCHONDRIAL_TRANSCRIPTION	16	14.8739	1.08966	0.417702	1
REACTOME_JNK_C_JUN_KINASES_PHOSPHORYLATION_AND_ACTIVATION_MEDIATED_BY_ACTIVATED_HUMAN_TAK1	1	1.94611	0.476241	0.877085	1
REACTOME_SHC_MEDIATED_CASCADE	1	2.91917	0.309409	0.956937	1
REACTOME_THROMBIN_SIGNALLING_THROUGH_PROTEINASE_ACTIVATED_RECEPTORS_PARS	2	3.89223	0.476016	0.916623	1
REACTOME_ENERGY_DEPENDENT_REGULATION_OF_MTOR_BY_LKB1_AMPK	2	2.22413	0.88471	0.673351	1
REACTOME_MITOTIC_G2_G2_M_PHASES	14	10.4256	1.42404	0.151793	1
REACTOME_REGULATION_OF_RHEB_GTPASE_ACTIVITY_BY_AMPK	1	1.25107	0.774142	0.740079	1
REACTOME_ACTIVATED_TAK1_MEDIATES_P38_MAPK_ACTIVATION	2	2.08512	0.952853	0.637677	1
REACTOME_DNA_REPAIR	14	13.7618	1.02028	0.516486	1
REACTOME_EFFECTS_OF_PIP2_HYDROLYSIS	2	2.91917	0.651698	0.810732	1
REACTOME_RNA_POL_II_PRE_TRANSCRIPTION_EVENTS	4	7.50644	0.494657	0.953465	1
REACTOME_ROLE_OF_DCC_IN_REGULATING_APOPTOSIS	2	1.39008	1.54887	0.414725	1
REACTOME_POST_TRANSLATIONAL_PROTEIN_MODIFICATION	14	22.3803	0.587428	0.983807	1
REACTOME_CHROMOSOME_MAINTENANCE	21	14.0398	1.6315	0.0362873	0.785335
REACTOME_DEPOSITION_OF_NEW_CENPA_CONTAINING_NUCLEOSOMES_AT_THE_CENTROMERE	12	7.08941	1.91029	0.0437786	0.83962
REACTOME_L1CAM_INTERACTIONS	14	11.2597	1.29599	0.229665	1
REACTOME_ROLE_OF_SECOND_MESSENGERS_IN_NETRIN1_SIGNALING	0	1.11206	0	1	1
REACTOME_SIGNALING_BY_ILS	9	12.5107	0.687009	0.894215	1
REACTOME_NETRIN1_SIGNALING	1	5.00429	0.176623	0.995457	1
REACTOME_METABOLISM_OF_LIPIDS_AND_LIPOPROTEINS	50	57.4103	0.849934	0.873883	1
REACTOME_INTERACTION_BETWEEN_L1_AND_ANKYRINS	7	2.78016	3.34184	0.0147252	0.50378
REACTOME_SIGNAL_TRANSDUCTION_BY_L1	6	4.72628	1.32807	0.332005	1
REACTOME_FATTY_ACID_TRIACYLGLYCEROL_AND_KETONE_BODY_METABOLISM	29	21.9633	1.39732	0.0693212	0.95824
REACTOME_TRANSPORT_OF_VITAMINS_NUCLEOSIDES_AND_RELATED_MOLECULES	3	3.61421	0.807653	0.721136	1
REACTOME_HIGHLY_CALCIUM_PERMEABLE_POSTSYNAPTIC_NICOTINIC_ACETYLCHOLINE_RECEPTORS	0	0.973057	0	1	1
REACTOME_RNA_POL_I_PROMOTER_OPENING	11	6.95041	1.75044	0.0788575	0.971238
REACTOME_PRESYNAPTIC_NICOTINIC_ACETYLCHOLINE_RECEPTORS	0	0.973057	0	1	1
REACTOME_ORGANIC_CATION_ANION_ZWITTERION_TRANSPORT	1	0.973057	1.03232	0.649324	1
REACTOME_DCC_MEDIATED_ATTRACTIVE_SIGNALING	1	1.80711	0.515962	0.857222	1
REACTOME_RECYCLING_PATHWAY_OF_L1	2	3.61421	0.515754	0.894066	1
REACTOME_SYNTHESIS_OF_SUBSTRATES_IN_N_GLYCAN_BIOSYTHESIS	0	1.94611	0	1	1
REACTOME_RESPIRATORY_ELECTRON_TRANSPORT	29	9.03553	5.03906	1.80931e-09	6.12813e-06
REACTOME_ASPARAGINE_N_LINKED_GLYCOSYLATION	2	11.1206	0.158103	0.999914	1
REACTOME_ASSEMBLY_OF_THE_PRE_REPLICATIVE_COMPLEX	10	8.34049	1.23977	0.319386	1
REACTOME_BIOSYNTHESIS_OF_THE_N_GLYCAN_PRECURSOR_DOLICHOL_LIPID_LINKED_OLIGOSACCHARIDE_LLO_AND_TRANSFER_TO_A_NASCENT_PROTEIN	0	3.89223	0	1	1
REACTOME_IL1_SIGNALING	4	4.58727	0.854094	0.691953	1
REACTOME_GLOBAL_GENOMIC_NER_GG_NER	8	4.17024	2.25647	0.047762	0.858662
REACTOME_CGMP_EFFECTS	2	2.64115	0.728465	0.763402	1
REACTOME_REGULATION_OF_SIGNALING_BY_CBL	3	2.50215	1.23905	0.466356	1
REACTOME_AMINO_ACID_SYNTHESIS_AND_INTERCONVERSION_TRANSAMINATION	0	2.22413	0	1	1
REACTOME_CALNEXIN_CALRETICULIN_CYCLE	0	1.52909	0	1	1
REACTOME_SYNTHESIS_SECRETION_AND_INACTIVATION_OF_GIP	4	1.52909	3.54335	0.0547019	0.88861
REACTOME_PASSIVE_TRANSPORT_BY_AQUAPORINS	0	1.52909	0	1	1
REACTOME_NEPHRIN_INTERACTIONS	1	2.64115	0.343834	0.941888	1
REACTOME_IL_3_5_AND_GM_CSF_SIGNALING	4	4.86528	0.798868	0.736425	1
REACTOME_NITRIC_OXIDE_STIMULATES_GUANYLATE_CYCLASE	2	3.4752	0.538214	0.880763	1
REACTOME_PLATELET_HOMEOSTASIS	7	9.59156	0.698411	0.861843	1
REACTOME_N_GLYCAN_TRIMMING_IN_THE_ER_AND_CALNEXIN_CALRETICULIN_CYCLE	0	1.80711	0	1	1
REACTOME_PLATELET_SENSITIZATION_BY_LDL	2	2.08512	0.952853	0.637677	1
REACTOME_AQUAPORIN_MEDIATED_TRANSPORT	9	6.53338	1.46872	0.198351	1
REACTOME_IL_RECEPTOR_SHC_SIGNALING	2	2.78016	0.687949	0.788231	1
REACTOME_RAP1_SIGNALLING	0	2.08512	0	1	1
REACTOME_PLATELET_CALCIUM_HOMEOSTASIS	1	1.6681	0.562904	0.834151	1
REACTOME_SIGNAL_REGULATORY_PROTEIN_SIRP_FAMILY_INTERACTIONS	2	1.6681	1.23895	0.512588	1
REACTOME_PROSTACYCLIN_SIGNALLING_THROUGH_PROSTACYCLIN_RECEPTOR	2	2.36314	0.825703	0.706112	1
REACTOME_GABA_SYNTHESIS_RELEASE_REUPTAKE_AND_DEGRADATION	3	2.36314	1.32764	0.42764	1
REACTOME_INCRETIN_SYNTHESIS_SECRETION_AND_INACTIVATION	4	2.08512	2.25431	0.14474	1
REACTOME_TRANSPORT_OF_ORGANIC_ANIONS	0	1.25107	0	1	1
REACTOME_SYNTHESIS_SECRETION_AND_INACTIVATION_OF_GLP1	3	1.94611	1.69004	0.307065	1
REACTOME_REGULATION_OF_WATER_BALANCE_BY_RENAL_AQUAPORINS	9	5.56032	1.80122	0.0944238	1
REACTOME_DESTABILIZATION_OF_MRNA_BY_BRF1	5	2.36314	2.58387	0.0758218	0.95824
REACTOME_IRAK1_RECRUITS_IKK_COMPLEX	1	1.25107	0.774142	0.740079	1
REACTOME_TRAF6_MEDIATED_IRF7_ACTIVATION	1	2.22413	0.412685	0.908907	1
REACTOME_CIRCADIAN_CLOCK	13	6.8114	2.24345	0.0141889	0.500601
REACTOME_TRAF6_MEDIATED_NFKB_ACTIVATION	2	2.91917	0.651698	0.810732	1
REACTOME_FACTORS_INVOLVED_IN_MEGAKARYOCYTE_DEVELOPMENT_AND_PLATELET_PRODUCTION	13	13.3448	0.969949	0.585538	1
REACTOME_REGULATION_OF_IFNG_SIGNALING	1	1.6681	0.562904	0.834151	1
REACTOME_GABA_A_RECEPTOR_ACTIVATION	4	1.52909	3.54335	0.0547019	0.88861
REACTOME_REGULATION_OF_MRNA_STABILITY_BY_PROTEINS_THAT_BIND_AU_RICH_ELEMENTS	14	10.9816	1.33604	0.202029	1
REACTOME_INHIBITION_OF_VOLTAGE_GATED_CA2_CHANNELS_VIA_GBETA_GAMMA_SUBUNITS	0	3.19719	0	1	1
REACTOME_IRAK2_MEDIATED_ACTIVATION_OF_TAK1_COMPLEX_UPON_TLR7_8_OR_9_STIMULATION	1	1.11206	0.884759	0.698091	1
REACTOME_TRAF6_MEDIATED_INDUCTION_OF_NFKB_AND_MAP_KINASES_UPON_TLR7_8_OR_9_ACTIVATION	6	9.86958	0.57065	0.941993	1
REACTOME_TRAF3_DEPENDENT_IRF_ACTIVATION_PATHWAY	2	1.6681	1.23895	0.512588	1
REACTOME_GABA_B_RECEPTOR_ACTIVATION	4	5.00429	0.773851	0.756764	1
REACTOME_NFKB_ACTIVATION_THROUGH_FADD_RIP1_PATHWAY_MEDIATED_BY_CASPASE_8_AND10	2	1.6681	1.23895	0.512588	1
REACTOME_DESTABILIZATION_OF_MRNA_BY_KSRP	4	2.36314	1.90717	0.202816	1
REACTOME_TRANSPORT_TO_THE_GOLGI_AND_SUBSEQUENT_MODIFICATION	2	4.58727	0.399101	0.954832	1
REACTOME_IRON_UPTAKE_AND_TRANSPORT	4	4.58727	0.854094	0.691953	1
REACTOME_DESTABILIZATION_OF_MRNA_BY_TRISTETRAPROLIN_TTP	5	2.36314	2.58387	0.0758218	0.95824
REACTOME_INTERFERON_GAMMA_SIGNALING	12	7.08941	1.91029	0.0437786	0.83962
REACTOME_N_GLYCAN_ANTENNAE_ELONGATION	1	1.94611	0.476241	0.877085	1
REACTOME_TRAF6_MEDIATED_IRF7_ACTIVATION_IN_TLR7_8_OR_9_SIGNALING	0	1.11206	0	1	1
REACTOME_ACTIVATION_OF_IRF3_IRF7_MEDIATED_BY_TBK1_IKK_EPSILON	1	1.52909	0.619235	0.807354	1
REACTOME_ION_TRANSPORT_BY_P_TYPE_ATPASES	2	3.75322	0.49509	0.905976	1
REACTOME_INTERFERON_ALPHA_BETA_SIGNALING	3	6.39437	0.431411	0.963952	1
REACTOME_ADVANCED_GLYCOSYLATION_ENDPRODUCT_RECEPTOR_SIGNALING	1	1.80711	0.515962	0.857222	1
REACTOME_GABA_RECEPTOR_ACTIVATION	8	6.67239	1.23956	0.348439	1
REACTOME_KINESINS	4	2.78016	1.54935	0.299355	1
REACTOME_N_GLYCAN_ANTENNAE_ELONGATION_IN_THE_MEDIAL_TRANS_GOLGI	1	2.50215	0.364084	0.932494	1
REACTOME_REGULATION_OF_IFNA_SIGNALING	0	1.6681	0	1	1
REACTOME_INTERFERON_SIGNALING	21	18.3491	1.17334	0.286308	1
REACTOME_NEGATIVE_REGULATORS_OF_RIG_I_MDA5_SIGNALING	6	4.03124	1.61731	0.207463	1
REACTOME_NFKB_AND_MAP_KINASES_ACTIVATION_MEDIATED_BY_TLR4_SIGNALING_REPERTOIRE	5	9.31354	0.498444	0.965299	1
REACTOME_TRANSFERRIN_ENDOCYTOSIS_AND_RECYCLING	3	3.19719	0.928974	0.638443	1
REACTOME_DSCAM_INTERACTIONS	2	1.52909	1.3767	0.464985	1
REACTOME_ION_CHANNEL_TRANSPORT	7	6.25536	1.14136	0.437551	1
REACTOME_DESTABILIZATION_OF_MRNA_BY_AUF1_HNRNP_D0	6	6.67239	0.884511	0.67342	1
REACTOME_TRAF6_MEDIATED_INDUCTION_OF_TAK1_COMPLEX	1	1.6681	0.562904	0.834151	1
REACTOME_RIG_I_MDA5_MEDIATED_INDUCTION_OF_IFN_ALPHA_BETA_PATHWAYS	8	8.06247	0.990981	0.567092	1
REACTOME_IKK_COMPLEX_RECRUITMENT_MEDIATED_BY_RIP1	0	1.25107	0	1	1
REACTOME_LIGAND_GATED_ION_CHANNEL_TRANSPORT	5	2.50215	2.38505	0.0934626	1
REACTOME_FORMATION_OF_INCISION_COMPLEX_IN_GG_NER	6	2.64115	2.86323	0.0387742	0.796705
REACTOME_TRANSCRIPTIONAL_REGULATION_OF_WHITE_ADIPOCYTE_DIFFERENTIATION	8	9.31354	0.839304	0.730934	1
REACTOME_ENDOSOMAL_SORTING_COMPLEX_REQUIRED_FOR_TRANSPORT_ESCRT	3	3.4752	0.844431	0.695345	1
REACTOME_MEIOTIC_RECOMBINATION	14	9.31354	1.63988	0.0745965	0.95824
REACTOME_IL_2_SIGNALING	3	4.58727	0.618908	0.856389	1
REACTOME_IL_6_SIGNALING	0	1.39008	0	1	1
REACTOME_PLATELET_AGGREGATION_PLUG_FORMATION	2	3.89223	0.476016	0.916623	1
REACTOME_SIGNALING_BY_NOTCH	15	12.7887	1.2079	0.293485	1
REACTOME_LAGGING_STRAND_SYNTHESIS	4	2.64115	1.65274	0.266344	1
REACTOME_INTRINSIC_PATHWAY	0	1.6681	0	1	1
REACTOME_INHIBITION_OF_REPLICATION_INITIATION_OF_DAMAGED_DNA_BY_RB1_E2F1	1	1.6681	0.562904	0.834151	1
REACTOME_ETHANOL_OXIDATION	0	0.695041	0	1	1
REACTOME_SYNTHESIS_OF_VERY_LONG_CHAIN_FATTY_ACYL_COAS	3	1.94611	1.69004	0.307065	1
REACTOME_DNA_REPLICATION	27	23.2144	1.19677	0.226391	1
REACTOME_CLEAVAGE_OF_GROWING_TRANSCRIPT_IN_THE_TERMINATION_REGION_	7	5.69933	1.27601	0.341397	1
REACTOME_PKB_MEDIATED_EVENTS	5	3.75322	1.40853	0.318907	1
REACTOME_E2F_MEDIATED_REGULATION_OF_DNA_REPLICATION	3	4.44826	0.640293	0.84144	1
REACTOME_METABOLISM_OF_CARBOHYDRATES	22	29.1917	0.722202	0.943226	1
REACTOME_HORMONE_SENSITIVE_LIPASE_HSL_MEDIATED_TRIACYLGLYCEROL_HYDROLYSIS	1	1.39008	0.688083	0.77623	1
REACTOME_SIGNALING_BY_INSULIN_RECEPTOR	12	13.2058	0.894931	0.684394	1
REACTOME_SIGNAL_ATTENUATION	2	1.80711	1.12622	0.557301	1
REACTOME_PURINE_METABOLISM	4	4.03124	0.990997	0.587829	1
REACTOME_SOS_MEDIATED_SIGNALLING	1	1.94611	0.476241	0.877085	1
REACTOME_RNA_POL_III_TRANSCRIPTION_INITIATION_FROM_TYPE_3_PROMOTER	2	3.61421	0.515754	0.894066	1
REACTOME_APOPTOSIS	27	18.7661	1.55483	0.0310713	0.739356
REACTOME_LIPID_DIGESTION_MOBILIZATION_AND_TRANSPORT	1	4.58727	0.193221	0.992875	1
REACTOME_HEMOSTASIS	48	53.5181	0.879757	0.814277	1
REACTOME_INFLUENZA_LIFE_CYCLE	25	17.932	1.49415	0.0512862	0.88655
REACTOME_INFLUENZA_VIRAL_RNA_TRANSCRIPTION_AND_REPLICATION	24	13.3448	2.07559	0.00260039	0.181599
REACTOME_NEP_NS2_INTERACTS_WITH_THE_CELLULAR_EXPORT_MACHINERY	1	3.75322	0.237909	0.982481	1
REACTOME_HIV_INFECTION	18	25.4385	0.673182	0.961128	1
REACTOME_TRANSPORT_OF_RIBONUCLEOPROTEINS_INTO_THE_HOST_NUCLEUS	1	3.75322	0.237909	0.982481	1
REACTOME_HIV_LIFE_CYCLE	8	15.1519	0.488864	0.988794	1
REACTOME_ABORTIVE_ELONGATION_OF_HIV1_TRANSCRIPT_IN_THE_ABSENCE_OF_TAT	1	2.64115	0.343834	0.941888	1
REACTOME_EARLY_PHASE_OF_HIV_LIFE_CYCLE	2	1.80711	1.12622	0.557301	1
REACTOME_HOST_INTERACTIONS_OF_HIV_FACTORS	14	15.9859	0.857718	0.743537	1
REACTOME_RNA_POL_III_TRANSCRIPTION_TERMINATION	1	2.64115	0.343834	0.941888	1
REACTOME_RESPIRATORY_ELECTRON_TRANSPORT_ATP_SYNTHESIS_BY_CHEMIOSMOTIC_COUPLING_AND_HEAT_PRODUCTION_BY_UNCOUPLING_PROTEINS_	34	10.9816	4.73373	2.42908e-10	1.64546e-06
REACTOME_FORMATION_OF_THE_HIV1_EARLY_ELONGATION_COMPLEX	2	3.89223	0.476016	0.916623	1
REACTOME_RAF_MAP_KINASE_CASCADE	0	1.39008	0	1	1
REACTOME_VIRAL_MESSENGER_RNA_SYNTHESIS	1	1.94611	0.476241	0.877085	1
REACTOME_LATE_PHASE_OF_HIV_LIFE_CYCLE	6	13.3448	0.411422	0.994519	1
REACTOME_SHC_MEDIATED_SIGNALLING	1	2.08512	0.442192	0.894185	1
REACTOME_INTERACTIONS_OF_VPR_WITH_HOST_CELLULAR_PROTEINS	4	4.44826	0.88461	0.667801	1
REACTOME_FORMATION_OF_ATP_BY_CHEMIOSMOTIC_COUPLING	4	1.6681	3.10022	0.0732964	0.95824
REACTOME_APC_C_CDH1_MEDIATED_DEGRADATION_OF_CDC20_AND_OTHER_APC_C_CDH1_TARGETED_PROTEINS_IN_LATE_MITOSIS_EARLY_G1	9	8.75751	1.03243	0.519851	1
REACTOME_ACTIVATION_OF_ATR_IN_RESPONSE_TO_REPLICATION_STRESS	6	4.44826	1.43041	0.280508	1
REACTOME_UNWINDING_OF_DNA	2	1.39008	1.54887	0.414725	1
REACTOME_APC_C_CDC20_MEDIATED_DEGRADATION_OF_MITOTIC_PROTEINS	9	8.89652	1.01359	0.539858	1
REACTOME_GLUCURONIDATION	2	0.556032	6.19718	0.0955495	1
REACTOME_AUTODEGRADATION_OF_CDH1_BY_CDH1_APC_C	9	7.78445	1.18674	0.374707	1
REACTOME_MYD88_MAL_CASCADE_INITIATED_ON_PLASMA_MEMBRANE	8	10.7036	0.717168	0.856677	1
REACTOME_INNATE_IMMUNE_SYSTEM	27	27.8016	0.966275	0.596716	1
REACTOME_REGULATION_OF_GLUCOKINASE_BY_GLUCOKINASE_REGULATORY_PROTEIN	1	3.61421	0.247442	0.979648	1
REACTOME_MITOTIC_PROMETAPHASE	12	9.86958	1.26108	0.278121	1
REACTOME_APC_C_CDC20_MEDIATED_DEGRADATION_OF_CYCLIN_B	3	2.64115	1.16152	0.503858	1
REACTOME_SCF_BETA_TRCP_MEDIATED_DEGRADATION_OF_EMI1	6	6.67239	0.884511	0.67342	1
REACTOME_LIPOPROTEIN_METABOLISM	0	2.78016	0	1	1
REACTOME_G1_S_SPECIFIC_TRANSCRIPTION	0	2.22413	0	1	1
REACTOME_THE_ROLE_OF_NEF_IN_HIV1_REPLICATION_AND_DISEASE_PATHOGENESIS	2	3.33619	0.562717	0.86593	1
REACTOME_CHYLOMICRON_MEDIATED_LIPID_TRANSPORT	0	1.39008	0	1	1
REACTOME_SIGNALING_BY_TGF_BETA_RECEPTOR_COMPLEX	12	7.92346	1.65499	0.08988	1
REACTOME_CONVERSION_FROM_APC_C_CDC20_TO_APC_C_CDH1_IN_LATE_ANAPHASE	3	2.22413	1.42986	0.387965	1
REACTOME_ACTIVATED_TLR4_SIGNALLING	9	11.8157	0.732459	0.852678	1
REACTOME_IMMUNE_SYSTEM	111	105.646	1.06232	0.298275	1
REACTOME_BINDING_AND_ENTRY_OF_HIV_VIRION	0	0.556032	0	1	1
REACTOME_PHOSPHORYLATION_OF_THE_APC_C	3	2.36314	1.32764	0.42764	1
REACTOME_CYTOSOLIC_SULFONATION_OF_SMALL_MOLECULES	0	1.11206	0	1	1
REACTOME_INTEGRATION_OF_PROVIRUS	2	1.11206	2.06544	0.307955	1
REACTOME_GLUTATHIONE_CONJUGATION	2	2.64115	0.728465	0.763402	1
REACTOME_COMPLEMENT_CASCADE	4	2.91917	1.45811	0.332796	1
REACTOME_PHASE_II_CONJUGATION	6	5.56032	1.09329	0.488595	1
REACTOME_MTORC1_MEDIATED_SIGNALLING	2	1.52909	1.3767	0.464985	1
REACTOME_TOLL_RECEPTOR_CASCADES	13	14.3178	0.894052	0.689221	1
REACTOME_ACTIVATION_OF_BH3_ONLY_PROTEINS	3	2.22413	1.42986	0.387965	1
REACTOME_GLUCOSE_METABOLISM	4	8.20148	0.449531	0.972135	1
REACTOME_RNA_POL_III_CHAIN_ELONGATION	1	2.36314	0.386866	0.921582	1
REACTOME_VOLTAGE_GATED_POTASSIUM_CHANNELS	13	5.69933	2.88596	0.00276123	0.188935
REACTOME_ADAPTIVE_IMMUNE_SYSTEM	71	64.3608	1.12562	0.200142	1
REACTOME_NOD1_2_SIGNALING_PATHWAY	3	3.75322	0.773948	0.745191	1
REACTOME_CYTOKINE_SIGNALING_IN_IMMUNE_SYSTEM	32	31.1378	1.03276	0.462906	1
REACTOME_MEIOTIC_SYNAPSIS	14	8.34049	1.89026	0.0331133	0.747698
REACTOME_ANTIGEN_PRESENTATION_FOLDING_ASSEMBLY_AND_PEPTIDE_LOADING_OF_CLASS_I_MHC	2	2.78016	0.687949	0.788231	1
REACTOME_THE_NLRP3_INFLAMMASOME	1	1.52909	0.619235	0.807354	1
REACTOME_CLASS_I_MHC_MEDIATED_ANTIGEN_PROCESSING_PRESENTATION	28	31.2768	0.878916	0.764887	1
REACTOME_NONSENSE_MEDIATED_DECAY_ENHANCED_BY_THE_EXON_JUNCTION_COMPLEX	24	14.0398	1.94022	0.00522684	0.272358
REACTOME_PIP3_ACTIVATES_AKT_SIGNALING	2	3.61421	0.515754	0.894066	1
REACTOME_ANTIGEN_PROCESSING_UBIQUITINATION_PROTEASOME_DEGRADATION	23	26.5505	0.846463	0.80108	1
REACTOME_TANDEM_PORE_DOMAIN_POTASSIUM_CHANNELS	0	1.11206	0	1	1
REACTOME_INFLAMMASOMES	2	2.22413	0.88471	0.673351	1
REACTOME_POTASSIUM_CHANNELS	16	12.5107	1.34152	0.178643	1
REACTOME_NUCLEOTIDE_BINDING_DOMAIN_LEUCINE_RICH_REPEAT_CONTAINING_RECEPTOR_NLR_SIGNALING_PATHWAYS	5	5.83834	0.836667	0.712484	1
REACTOME_INWARDLY_RECTIFYING_K_CHANNELS	1	4.03124	0.220885	0.98702	1
REACTOME_AMYLOIDS	10	8.89652	1.1476	0.397586	1
REACTOME_PACKAGING_OF_TELOMERE_ENDS	10	5.83834	1.93961	0.0582204	0.904917
REACTOME_TELOMERE_MAINTENANCE	14	9.45255	1.6094	0.0824643	0.993895
REACTOME_PLATELET_ACTIVATION_SIGNALING_AND_AGGREGATION	17	24.3264	0.66399	0.962512	1
REACTOME_REMOVAL_OF_THE_FLAP_INTERMEDIATE_FROM_THE_C_STRAND	2	1.39008	1.54887	0.414725	1
REACTOME_CREATION_OF_C4_AND_C2_ACTIVATORS	2	0.834049	3.09842	0.197977	1
REACTOME_APC_CDC20_MEDIATED_DEGRADATION_OF_NEK2A	3	2.91917	1.03235	0.574472	1
REACTOME_INITIAL_TRIGGERING_OF_COMPLEMENT	4	1.39008	4.13444	0.0389979	0.796705
REACTOME_EXTENSION_OF_TELOMERES	4	3.61421	1.12633	0.497614	1
REACTOME_G2_M_CHECKPOINTS	6	5.1433	1.19929	0.410799	1
REACTOME_G2_M_DNA_DAMAGE_CHECKPOINT	0	0.973057	0	1	1
REACTOME_S_PHASE	14	14.0398	0.996688	0.5484	1
REACTOME_SCFSKP2_MEDIATED_DEGRADATION_OF_P27_P21	6	7.36743	0.790172	0.764336	1
REACTOME_TRYPTOPHAN_CATABOLISM	0	1.25107	0	1	1
REACTOME_DNA_STRAND_ELONGATION	6	4.03124	1.61731	0.207463	1
REACTOME_RESOLUTION_OF_AP_SITES_VIA_THE_SINGLE_NUCLEOTIDE_REPLACEMENT_PATHWAY	4	1.6681	3.10022	0.0732964	0.95824
REACTOME_FGFR_LIGAND_BINDING_AND_ACTIVATION	1	2.08512	0.442192	0.894185	1
REACTOME_CHOLESTEROL_BIOSYNTHESIS	1	2.78016	0.325716	0.949975	1
REACTOME_APOBEC3G_MEDIATED_RESISTANCE_TO_HIV1_INFECTION	2	0.556032	6.19718	0.0955495	1
REACTOME_GAP_JUNCTION_TRAFFICKING	1	3.05818	0.294655	0.962931	1
REACTOME_FGFR2C_LIGAND_BINDING_AND_ACTIVATION	1	1.11206	0.884759	0.698091	1
REACTOME_METABOLISM_OF_PORPHYRINS	2	1.80711	1.12622	0.557301	1
REACTOME_FGFR4_LIGAND_BINDING_AND_ACTIVATION	1	1.11206	0.884759	0.698091	1
REACTOME_VIF_MEDIATED_DEGRADATION_OF_APOBEC3G	7	6.53338	1.08419	0.485045	1
REACTOME_SIGNALING_BY_FGFR	14	13.7618	1.02028	0.516486	1
REACTOME_DIGESTION_OF_DIETARY_CARBOHYDRATE	0	0.278016	0	1	1
REACTOME_FGFR1_LIGAND_BINDING_AND_ACTIVATION	1	1.25107	0.774142	0.740079	1
REACTOME_GAP_JUNCTION_ASSEMBLY	0	1.80711	0	1	1
REACTOME_SYNTHESIS_OF_GLYCOSYLPHOSPHATIDYLINOSITOL_GPI	3	2.36314	1.32764	0.42764	1
REACTOME_RNA_POL_I_TRANSCRIPTION_INITIATION	2	3.19719	0.589552	0.849418	1
REACTOME_PYRIMIDINE_METABOLISM	1	2.91917	0.309409	0.956937	1
REACTOME_INTRINSIC_PATHWAY_FOR_APOPTOSIS	7	4.03124	1.97366	0.097805	1
REACTOME_PI3K_CASCADE	8	8.34049	0.952731	0.60728	1
REACTOME_APOPTOTIC_EXECUTION_PHASE	12	6.39437	2.19206	0.0206066	0.606909
REACTOME_SHC_RELATED_EVENTS	1	2.36314	0.386866	0.921582	1
GO_CARDIAC_CHAMBER_DEVELOPMENT	15	17.098	0.859372	0.746171	1
GO_DNA_DEPENDENT_DNA_REPLICATION_MAINTENANCE_OF_FIDELITY	3	2.78016	1.09317	0.539946	1
GO_CIRCADIAN_RHYTHM	18	16.403	1.11574	0.373826	1
GO_PHOSPHATIDYLSERINE_ACYL_CHAIN_REMODELING	1	1.25107	0.774142	0.740079	1
GO_SPINAL_CORD_DEVELOPMENT	3	12.0937	0.220216	0.999757	1
GO_PLATELET_DERIVED_GROWTH_FACTOR_RECEPTOR_SIGNALING_PATHWAY	1	4.72628	0.187353	0.993868	1
GO_CELLULAR_RESPONSE_TO_LIPOPROTEIN_PARTICLE_STIMULUS	2	1.52909	1.3767	0.464985	1
GO_REGULATION_OF_NLRP3_INFLAMMASOME_COMPLEX_ASSEMBLY	1	1.25107	0.774142	0.740079	1
GO_POSITIVE_REGULATION_OF_EPITHELIAL_CELL_DIFFERENTIATION	4	6.11636	0.618744	0.878174	1
GO_POSITIVE_REGULATION_OF_KINASE_ACTIVITY	62	60.0515	1.03892	0.41315	1
GO_NEGATIVE_REGULATION_OF_TRANSCRIPTION_FACTOR_IMPORT_INTO_NUCLEUS	2	5.28231	0.343553	0.975935	1
GO_POTASSIUM_ION_TRANSPORT	20	19.0441	1.05929	0.443516	1
GO_REGULATION_OF_T_CELL_RECEPTOR_SIGNALING_PATHWAY	3	3.33619	0.88466	0.667785	1
GO_CARDIAC_MUSCLE_ADAPTATION	2	1.39008	1.54887	0.414725	1
GO_NEGATIVE_REGULATION_OF_EPITHELIAL_CELL_PROLIFERATION	8	13.4838	0.555239	0.96845	1
GO_MOVEMENT_IN_ENVIRONMENT_OF_OTHER_ORGANISM_INVOLVED_IN_SYMBIOTIC_INTERACTION	11	10.1476	1.0994	0.436624	1
GO_REGULATION_OF_PROTEIN_TARGETING_TO_MITOCHONDRION	11	12.3717	0.872919	0.708681	1
GO_APICAL_PROTEIN_LOCALIZATION	1	1.39008	0.688083	0.77623	1
GO_REGULATION_OF_ESTABLISHMENT_OF_PLANAR_POLARITY	9	14.3178	0.591466	0.959031	1
GO_FOREBRAIN_NEURON_DEVELOPMENT	2	4.44826	0.412433	0.948866	1
GO_POSITIVE_REGULATION_OF_PROTEIN_MATURATION	2	2.36314	0.825703	0.706112	1
GO_NEUROMUSCULAR_JUNCTION_DEVELOPMENT	3	4.86528	0.580147	0.88262	1
GO_MITOTIC_CYTOKINESIS	3	3.89223	0.742941	0.767558	1
GO_NEGATIVE_REGULATION_OF_RESPONSE_TO_ENDOPLASMIC_RETICULUM_STRESS	8	4.86528	1.838	0.103338	1
GO_SMAD_PROTEIN_SIGNAL_TRANSDUCTION	3	6.53338	0.421577	0.96778	1
GO_CYTOPLASMIC_TRANSLATION	11	5.42132	2.43999	0.014659	0.50378
GO_MEIOTIC_CHROMOSOME_SEGREGATION	7	6.39437	1.112	0.461415	1
GO_POSITIVE_REGULATION_OF_CALCIUM_ION_TRANSPORT	7	12.3717	0.52734	0.972254	1
GO_REGULATION_OF_DOUBLE_STRAND_BREAK_REPAIR	6	4.72628	1.32807	0.332005	1
GO_RNA_DEPENDENT_DNA_BIOSYNTHETIC_PROCESS	3	2.91917	1.03235	0.574472	1
GO_REGULATION_OF_B_CELL_RECEPTOR_SIGNALING_PATHWAY	2	1.52909	1.3767	0.464985	1
GO_REGULATION_OF_G_PROTEIN_COUPLED_RECEPTOR_PROTEIN_SIGNALING_PATHWAY	11	15.1519	0.693795	0.906605	1
GO_DENDRITE_DEVELOPMENT	11	10.7036	1.03246	0.510916	1
GO_REGULATION_OF_RESPIRATORY_BURST	1	1.39008	0.688083	0.77623	1
GO_G_PROTEIN_COUPLED_RECEPTOR_INTERNALIZATION	2	1.52909	1.3767	0.464985	1
GO_MEMORY	11	12.6497	0.850968	0.736198	1
GO_NEURON_DEVELOPMENT	77	85.49	0.882621	0.857652	1
GO_REGULATION_OF_GOLGI_ORGANIZATION	2	1.6681	1.23895	0.512588	1
GO_ENDOTHELIAL_CELL_DEVELOPMENT	4	5.97735	0.634653	0.866602	1
GO_POSITIVE_REGULATION_OF_MYOTUBE_DIFFERENTIATION	1	2.64115	0.343834	0.941888	1
GO_REGULATION_OF_CELL_ACTIVATION	56	50.877	1.12176	0.237284	1
GO_MULTICELLULAR_ORGANISM_AGING	3	3.4752	0.844431	0.695345	1
GO_ATP_DEPENDENT_CHROMATIN_REMODELING	12	8.75751	1.45969	0.157848	1
GO_ANATOMICAL_STRUCTURE_FORMATION_INVOLVED_IN_MORPHOGENESIS	102	112.875	0.884792	0.882535	1
GO_ION_TRANSPORT	140	146.654	0.944335	0.742832	1
GO_LIPID_MODIFICATION	27	25.5775	1.06596	0.412224	1
GO_NEGATIVE_REGULATION_OF_KIDNEY_DEVELOPMENT	2	1.6681	1.23895	0.512588	1
GO_REGULATION_OF_HEPATOCYTE_PROLIFERATION	2	1.52909	1.3767	0.464985	1
GO_ACYLGLYCEROL_HOMEOSTASIS	2	2.78016	0.687949	0.788231	1
GO_NEGATIVE_REGULATION_OF_PHOSPHOPROTEIN_PHOSPHATASE_ACTIVITY	3	1.94611	1.69004	0.307065	1
GO_NEGATIVE_REGULATION_OF_PROTEIN_COMPLEX_ASSEMBLY	16	13.4838	1.22499	0.268945	1
GO_HEMOGLOBIN_METABOLIC_PROCESS	1	1.11206	0.884759	0.698091	1
GO_SINGLE_FERTILIZATION	7	9.86958	0.676493	0.880593	1
GO_LEUKOCYTE_ACTIVATION	45	44.3436	1.01757	0.482252	1
GO_CHROMOSOME_ORGANIZATION	154	120.798	1.35765	0.000691968	0.0732405
GO_REGULATION_OF_MITOCHONDRIAL_DEPOLARIZATION	0	2.08512	0	1	1
GO_NEGATIVE_REGULATION_OF_MAP_KINASE_ACTIVITY	3	9.45255	0.284962	0.997325	1
GO_SYNAPTIC_VESICLE_LOCALIZATION	20	13.7618	1.57292	0.0524325	0.888258
GO_PHENOL_CONTAINING_COMPOUND_METABOLIC_PROCESS	4	8.89652	0.411928	0.983599	1
GO_REGULATION_OF_ANTIGEN_RECEPTOR_MEDIATED_SIGNALING_PATHWAY	5	4.58727	1.1063	0.492696	1
GO_ESTABLISHMENT_OF_SPINDLE_ORIENTATION	3	3.05818	0.977944	0.607327	1
GO_METANEPHRIC_NEPHRON_MORPHOGENESIS	2	2.64115	0.728465	0.763402	1
GO_GLYCERALDEHYDE_3_PHOSPHATE_METABOLIC_PROCESS	2	2.50215	0.774045	0.736082	1
GO_RESPONSE_TO_UV_C	0	1.25107	0	1	1
GO_CARBOHYDRATE_CATABOLIC_PROCESS	6	13.9008	0.393806	0.99636	1
GO_DENTATE_GYRUS_DEVELOPMENT	1	2.08512	0.442192	0.894185	1
GO_ESTABLISHMENT_OR_MAINTENANCE_OF_TRANSMEMBRANE_ELECTROCHEMICAL_GRADIENT	0	1.39008	0	1	1
GO_LABYRINTHINE_LAYER_DEVELOPMENT	2	5.28231	0.343553	0.975935	1
GO_N_TERMINAL_PROTEIN_AMINO_ACID_ACETYLATION	1	1.94611	0.476241	0.877085	1
GO_NEUROLOGICAL_SYSTEM_PROCESS	85	102.588	0.798922	0.977583	1
GO_NEURONAL_STEM_CELL_DIVISION	1	1.6681	0.562904	0.834151	1
GO_CERAMIDE_CATABOLIC_PROCESS	0	1.52909	0	1	1
GO_EXCRETION	1	5.28231	0.167053	0.996635	1
GO_DIGESTION	9	12.5107	0.687009	0.894215	1
GO_POSITIVE_REGULATION_OF_SYNAPTIC_TRANSMISSION_GLUTAMATERGIC	0	2.22413	0	1	1
GO_POSITIVE_REGULATION_OF_MITOTIC_NUCLEAR_DIVISION	4	5.83834	0.651399	0.854098	1
GO_HINDBRAIN_DEVELOPMENT	17	15.9859	1.075	0.432291	1
GO_OLIGOSACCHARIDE_METABOLIC_PROCESS	1	8.47949	0.102852	0.999894	1
GO_NEGATIVE_REGULATION_OF_DENDRITIC_SPINE_DEVELOPMENT	0	1.52909	0	1	1
GO_MODULATION_OF_GROWTH_OF_SYMBIONT_INVOLVED_IN_INTERACTION_WITH_HOST	1	1.25107	0.774142	0.740079	1
GO_CHROMOSOME_SEGREGATION	35	30.7208	1.16799	0.226571	1
GO_NEGATIVE_REGULATION_OF_CYCLIN_DEPENDENT_PROTEIN_KINASE_ACTIVITY	3	4.03124	0.714318	0.788296	1
GO_ETHER_METABOLIC_PROCESS	1	1.25107	0.774142	0.740079	1
GO_HEMATOPOIETIC_PROGENITOR_CELL_DIFFERENTIATION	10	11.8157	0.825102	0.761072	1
GO_CYTOKINE_METABOLIC_PROCESS	1	1.25107	0.774142	0.740079	1
GO_ANTEROGRADE_AXONAL_TRANSPORT	2	2.78016	0.687949	0.788231	1
GO_NEGATIVE_REGULATION_OF_ERK1_AND_ERK2_CASCADE	4	6.67239	0.562341	0.916155	1
GO_STEROID_BIOSYNTHETIC_PROCESS	11	12.6497	0.850968	0.736198	1
GO_ALDITOL_PHOSPHATE_METABOLIC_PROCESS	4	3.4752	1.18006	0.465683	1
GO_SODIUM_INDEPENDENT_ORGANIC_ANION_TRANSPORT	0	1.94611	0	1	1
GO_REGULATION_OF_PROTEIN_TYROSINE_KINASE_ACTIVITY	9	7.08941	1.32849	0.272826	1
GO_REGULATION_OF_INTERFERON_BETA_PRODUCTION	8	5.56032	1.55029	0.183612	1
GO_DNA_TEMPLATED_TRANSCRIPTION_ELONGATION	7	12.2327	0.533887	0.969726	1
GO_N_GLYCAN_PROCESSING	0	2.78016	0	1	1
GO_INORGANIC_ION_IMPORT_INTO_CELL	3	1.94611	1.69004	0.307065	1
GO_ENDOPLASMIC_RETICULUM_TO_CYTOSOL_TRANSPORT	3	2.91917	1.03235	0.574472	1
GO_NEGATIVE_REGULATION_OF_REPRODUCTIVE_PROCESS	8	5.42132	1.6004	0.165774	1
GO_G_PROTEIN_COUPLED_PURINERGIC_RECEPTOR_SIGNALING_PATHWAY	6	2.36314	3.38425	0.0225603	0.636765
GO_MEMBRANE_DEPOLARIZATION	8	7.50644	1.07747	0.481894	1
GO_OLFACTORY_BULB_INTERNEURON_DIFFERENTIATION	0	1.94611	0	1	1
GO_POSITIVE_REGULATION_OF_G_PROTEIN_COUPLED_RECEPTOR_PROTEIN_SIGNALING_PATHWAY	2	3.05818	0.619072	0.831072	1
GO_ATTACHMENT_OF_SPINDLE_MICROTUBULES_TO_KINETOCHORE	0	1.25107	0	1	1
GO_REGULATION_OF_LYASE_ACTIVITY	11	10.2866	1.08187	0.45536	1
GO_RESPONSE_TO_NITROGEN_COMPOUND	89	102.449	0.844779	0.937725	1
GO_NEGATIVE_REGULATION_OF_TRANSMEMBRANE_TRANSPORT	12	10.1476	1.21956	0.312005	1
GO_REGULATION_OF_DNA_RECOMBINATION	7	6.53338	1.08419	0.485045	1
GO_REGULATION_OF_LEUKOCYTE_PROLIFERATION	31	21.9633	1.51873	0.0282795	0.712138
GO_RESPONSE_TO_ETHANOL	11	15.5689	0.673047	0.923235	1
GO_SULFUR_COMPOUND_METABOLIC_PROCESS	37	45.0386	0.795269	0.919875	1
GO_POSITIVE_REGULATION_OF_TYROSINE_PHOSPHORYLATION_OF_STAT1_PROTEIN	1	0.973057	1.03232	0.649324	1
GO_REGULATION_OF_CELL_CYCLE_CHECKPOINT	1	3.4752	0.25777	0.976356	1
GO_NEGATIVE_REGULATION_OF_TRANSCRIPTION_REGULATORY_REGION_DNA_BINDING	0	1.94611	0	1	1
GO_POSITIVE_REGULATION_OF_DNA_REPLICATION	8	10.1476	0.76151	0.813445	1
GO_NEGATIVE_REGULATION_OF_NEURON_APOPTOTIC_PROCESS	17	17.098	0.993301	0.550004	1
GO_POSITIVE_REGULATION_OF_REPRODUCTIVE_PROCESS	6	5.42132	1.12644	0.462951	1
GO_POSITIVE_REGULATION_OF_METANEPHROS_DEVELOPMENT	1	1.52909	0.619235	0.807354	1
GO_POSITIVE_REGULATION_OF_LYMPHOCYTE_APOPTOTIC_PROCESS	0	2.22413	0	1	1
GO_NUCLEOTIDE_PHOSPHORYLATION	5	7.36743	0.644443	0.877286	1
GO_POSITIVE_REGULATION_OF_GENE_EXPRESSION_EPIGENETIC	13	9.73057	1.4149	0.167474	1
GO_GLUTAMATE_SECRETION	4	3.89223	1.03236	0.558798	1
GO_REGULATION_OF_MRNA_METABOLIC_PROCESS	18	15.4299	1.20032	0.27701	1
GO_POSITIVE_REGULATION_OF_PROTEIN_BINDING	10	9.59156	1.05002	0.495883	1
GO_REGULATION_OF_NFAT_PROTEIN_IMPORT_INTO_NUCLEUS	2	2.08512	0.952853	0.637677	1
GO_REGULATION_OF_VASCULOGENESIS	1	1.6681	0.562904	0.834151	1
GO_LENS_FIBER_CELL_DIFFERENTIATION	5	3.05818	1.8234	0.181624	1
GO_SENSORY_PERCEPTION	45	64.4998	0.658636	0.997735	1
GO_HEPATICOBILIARY_SYSTEM_DEVELOPMENT	10	14.8739	0.636998	0.940643	1
GO_FATTY_ACID_CATABOLIC_PROCESS	6	9.17454	0.618417	0.911705	1
GO_REGULATION_OF_VESICLE_FUSION	11	7.92346	1.48337	0.160572	1
GO_MITOCHONDRIAL_RESPIRATORY_CHAIN_COMPLEX_I_BIOGENESIS	17	7.08941	3.11201	0.000341191	0.0446715
GO_REGULATION_OF_LIPID_STORAGE	5	4.86528	1.03238	0.547437	1
GO_CARBOHYDRATE_TRANSPORT	9	10.9816	0.79557	0.786843	1
GO_REGULATION_OF_CELLULAR_RESPONSE_TO_GROWTH_FACTOR_STIMULUS	22	26.8286	0.794942	0.869224	1
GO_EMBRYONIC_HEMOPOIESIS	2	2.22413	0.88471	0.673351	1
GO_EMBRYO_DEVELOPMENT_ENDING_IN_BIRTH_OR_EGG_HATCHING	59	63.9437	0.908987	0.769429	1
GO_ANTIGEN_PROCESSING_AND_PRESENTATION_OF_PEPTIDE_OR_POLYSACCHARIDE_ANTIGEN_VIA_MHC_CLASS_II	22	12.0937	2.10671	0.00330051	0.21293
GO_RESPONSE_TO_IONIZING_RADIATION	25	17.793	1.50876	0.0473656	0.855613
GO_PROTEIN_EXPORT_FROM_NUCLEUS	2	4.03124	0.458352	0.926129	1
GO_EPITHELIUM_DEVELOPMENT	80	108.148	0.699603	0.999183	1
GO_POSITIVE_REGULATION_OF_SEQUESTERING_OF_CALCIUM_ION	1	1.94611	0.476241	0.877085	1
GO_SECONDARY_METABOLITE_BIOSYNTHETIC_PROCESS	0	2.36314	0	1	1
GO_CELL_MIGRATION_INVOLVED_IN_HEART_DEVELOPMENT	1	1.80711	0.515962	0.857222	1
GO_PROTEIN_LOCALIZATION_TO_CYTOSKELETON	4	3.75322	1.07734	0.528694	1
GO_NUCLEAR_ENVELOPE_REASSEMBLY	2	2.36314	0.825703	0.706112	1
GO_INTRINSIC_APOPTOTIC_SIGNALING_PATHWAY_IN_RESPONSE_TO_DNA_DAMAGE_BY_P53_CLASS_MEDIATOR	5	3.75322	1.40853	0.318907	1
GO_REGULATION_OF_AUTOPHAGY	32	32.9449	0.966378	0.599663	1
GO_PHOSPHOLIPID_METABOLIC_PROCESS	42	44.3436	0.938011	0.67349	1
GO_AMMONIUM_ION_METABOLIC_PROCESS	14	20.4342	0.649895	0.957453	1
GO_REGULATION_OF_INTERLEUKIN_4_PRODUCTION	5	3.4752	1.54958	0.261713	1
GO_NCRNA_CATABOLIC_PROCESS	6	2.78016	2.65876	0.0490809	0.868079
GO_REGULATION_OF_FAT_CELL_DIFFERENTIATION	9	12.5107	0.687009	0.894215	1
GO_GLUTAMINE_FAMILY_AMINO_ACID_BIOSYNTHETIC_PROCESS	0	2.36314	0	1	1
GO_REGULATION_OF_PROTEIN_ACTIVATION_CASCADE	2	3.4752	0.538214	0.880763	1
GO_REGULATION_OF_TELOMERASE_RNA_LOCALIZATION_TO_CAJAL_BODY	0	2.08512	0	1	1
GO_REGULATION_OF_RNA_STABILITY	20	18.2101	1.11696	0.361791	1
GO_BUNDLE_OF_HIS_CELL_TO_PURKINJE_MYOCYTE_COMMUNICATION	1	1.11206	0.884759	0.698091	1
GO_REGULATION_OF_CELL_MATURATION	2	2.08512	0.952853	0.637677	1
GO_NEGATIVE_REGULATION_OF_CELL_DEVELOPMENT	25	37.9492	0.620323	0.993577	1
GO_MAMMARY_GLAND_MORPHOGENESIS	3	4.30925	0.663206	0.825162	1
GO_CELLULAR_PROTEIN_COMPLEX_DISASSEMBLY	23	16.1249	1.53705	0.047866	0.858662
GO_REGULATION_OF_CYTOKINE_PRODUCTION_INVOLVED_IN_INFLAMMATORY_RESPONSE	0	1.6681	0	1	1
GO_URETER_DEVELOPMENT	2	1.11206	2.06544	0.307955	1
GO_BODY_MORPHOGENESIS	4	5.69933	0.66905	0.840611	1
GO_SOMATIC_STEM_CELL_POPULATION_MAINTENANCE	5	7.50644	0.631248	0.887207	1
GO_CYTOPLASMIC_MICROTUBULE_ORGANIZATION	7	5.00429	1.49651	0.226665	1
GO_POSITIVE_REGULATION_OF_DNA_DAMAGE_RESPONSE_SIGNAL_TRANSDUCTION_BY_P53_CLASS_MEDIATOR	2	1.52909	1.3767	0.464985	1
GO_PROTEIN_ACTIVATION_CASCADE	7	6.39437	1.112	0.461415	1
GO_POSITIVE_REGULATION_OF_PHOSPHOLIPASE_ACTIVITY	6	5.28231	1.16173	0.436987	1
GO_NEGATIVE_REGULATION_OF_PEPTIDYL_TYROSINE_PHOSPHORYLATION	6	4.86528	1.28219	0.358191	1
GO_REGULATION_OF_COLLATERAL_SPROUTING	3	2.36314	1.32764	0.42764	1
GO_ESTABLISHMENT_OR_MAINTENANCE_OF_MONOPOLAR_CELL_POLARITY	0	2.08512	0	1	1
GO_NEURON_RECOGNITION	5	4.58727	1.1063	0.492696	1
GO_NUCLEOSIDE_DIPHOSPHATE_METABOLIC_PROCESS	6	10.2866	0.545361	0.955349	1
GO_MICROTUBULE_POLYMERIZATION_OR_DEPOLYMERIZATION	8	4.86528	1.838	0.103338	1
GO_RESPONSE_TO_AMMONIUM_ION	10	6.67239	1.6326	0.121274	1
GO_REGULATION_OF_INTERLEUKIN_5_PRODUCTION	1	1.52909	0.619235	0.807354	1
GO_REGULATION_OF_GLUCOSE_IMPORT	6	6.95041	0.844229	0.712259	1
GO_NEGATIVE_REGULATION_OF_PROTEOLYSIS	26	33.779	0.739222	0.943157	1
GO_PINOCYTOSIS	2	1.6681	1.23895	0.512588	1
GO_REGULATION_OF_EPITHELIAL_CELL_APOPTOTIC_PROCESS	7	6.11636	1.17229	0.413531	1
GO_PHOSPHATIDYLETHANOLAMINE_METABOLIC_PROCESS	3	1.94611	1.69004	0.307065	1
GO_PHOSPHATIDYLCHOLINE_METABOLIC_PROCESS	6	6.95041	0.844229	0.712259	1
GO_LUNG_EPITHELIUM_DEVELOPMENT	1	3.89223	0.229082	0.98492	1
GO_METENCEPHALON_DEVELOPMENT	13	12.3717	1.05981	0.46962	1
GO_G_PROTEIN_COUPLED_PURINERGIC_NUCLEOTIDE_RECEPTOR_SIGNALING_PATHWAY	5	1.6681	4.4312	0.0175128	0.540571
GO_ACTIN_FILAMENT_BUNDLE_ORGANIZATION	5	6.53338	0.736808	0.80111	1
GO_CELLULAR_RESPONSE_TO_VIRUS	0	2.50215	0	1	1
GO_CYTOPLASMIC_MRNA_PROCESSING_BODY_ASSEMBLY	1	1.52909	0.619235	0.807354	1
GO_RESPIRATORY_GASEOUS_EXCHANGE	4	6.39437	0.5892	0.898724	1
GO_NEGATIVE_REGULATION_OF_PROTEIN_MODIFICATION_BY_SMALL_PROTEIN_CONJUGATION_OR_REMOVAL	17	18.0711	0.931305	0.645727	1
GO_AMINO_ACID_ACTIVATION	8	6.8114	1.20924	0.370667	1
GO_DENDRITIC_CELL_DIFFERENTIATION	5	3.61421	1.4757	0.29006	1
GO_NATURAL_KILLER_CELL_DIFFERENTIATION	1	1.39008	0.688083	0.77623	1
GO_BONE_TRABECULA_MORPHOGENESIS	2	1.11206	2.06544	0.307955	1
GO_REGULATION_OF_INFLAMMATORY_RESPONSE_TO_ANTIGENIC_STIMULUS	5	2.08512	3.10112	0.0465135	0.844726
GO_REGULATION_OF_PROTEASOMAL_UBIQUITIN_DEPENDENT_PROTEIN_CATABOLIC_PROCESS	20	19.0441	1.05929	0.443516	1
GO_NEGATIVE_REGULATION_OF_NEURON_DIFFERENTIATION	14	24.3264	0.535824	0.994361	1
GO_REGULATION_OF_SKELETAL_MUSCLE_TISSUE_DEVELOPMENT	6	5.69933	1.06197	0.513828	1
GO_MUSCLE_TISSUE_DEVELOPMENT	23	31.1378	0.705859	0.958054	1
GO_NEGATIVE_REGULATION_OF_PROTEIN_AUTOPHOSPHORYLATION	0	1.11206	0	1	1
GO_ACID_SECRETION	7	7.78445	0.884522	0.677291	1
GO_POSITIVE_REGULATION_OF_ADAPTIVE_IMMUNE_RESPONSE	12	8.20148	1.58435	0.110124	1
GO_REGULATION_OF_OSTEOCLAST_DIFFERENTIATION	7	6.25536	1.14136	0.437551	1
GO_REGULATION_OF_PROTEIN_BINDING	24	21.8243	1.11886	0.340376	1
GO_CARDIAC_SEPTUM_DEVELOPMENT	12	10.1476	1.21956	0.312005	1
GO_REGULATION_OF_ICOSANOID_SECRETION	2	2.36314	0.825703	0.706112	1
GO_L_ALPHA_AMINO_ACID_TRANSMEMBRANE_TRANSPORT	3	4.03124	0.714318	0.788296	1
GO_REGULATION_OF_HISTONE_METHYLATION	7	6.25536	1.14136	0.437551	1
GO_POSITIVE_REGULATION_OF_MITOCHONDRIAL_FISSION	3	1.6681	2.0659	0.226971	1
GO_ANTIMICROBIAL_HUMORAL_RESPONSE	1	4.30925	0.206131	0.990383	1
GO_EPIDERMIS_MORPHOGENESIS	1	2.91917	0.309409	0.956937	1
GO_INTERMEDIATE_FILAMENT_BASED_PROCESS	7	4.86528	1.55005	0.205442	1
GO_COGNITION	31	31.8329	0.969332	0.592901	1
GO_RESPONSE_TO_ZINC_ION	4	6.53338	0.575458	0.907805	1
GO_PURINE_DEOXYRIBONUCLEOTIDE_METABOLIC_PROCESS	2	1.94611	1.03233	0.599007	1
GO_DISRUPTION_OF_CELLS_OF_OTHER_ORGANISM	2	1.80711	1.12622	0.557301	1
GO_AXIS_SPECIFICATION	11	9.73057	1.15548	0.380329	1
GO_PHOSPHATIDYLINOSITOL_METABOLIC_PROCESS	27	23.2144	1.19677	0.226391	1
GO_CELL_PART_MORPHOGENESIS	72	79.0956	0.894051	0.825086	1
GO_PIGMENT_GRANULE_LOCALIZATION	6	3.05818	2.32594	0.0742922	0.95824
GO_VASCULAR_ENDOTHELIAL_GROWTH_FACTOR_SIGNALING_PATHWAY	2	1.94611	1.03233	0.599007	1
GO_RESPONSE_TO_ORGANOPHOSPHORUS	12	17.098	0.667909	0.934302	1
GO_AXO_DENDRITIC_TRANSPORT	3	4.30925	0.663206	0.825162	1
GO_SINGLE_ORGANISM_MEMBRANE_FUSION	19	15.5689	1.26756	0.207461	1
GO_REGULATION_OF_PROTEIN_UBIQUITINATION_INVOLVED_IN_UBIQUITIN_DEPENDENT_PROTEIN_CATABOLIC_PROCESS	11	13.6228	0.78211	0.818493	1
GO_SKELETAL_MUSCLE_TISSUE_REGENERATION	2	3.19719	0.589552	0.849418	1
GO_POLYSACCHARIDE_BIOSYNTHETIC_PROCESS	7	5.1433	1.44653	0.248596	1
GO_REGULATION_OF_TYROSINE_PHOSPHORYLATION_OF_STAT_PROTEIN	10	6.25536	1.7729	0.0862787	1
GO_ORGAN_REGENERATION	8	9.45255	0.825253	0.746215	1
GO_GLAND_MORPHOGENESIS	9	11.2597	0.773365	0.810865	1
GO_NEGATIVE_REGULATION_OF_ADAPTIVE_IMMUNE_RESPONSE	2	3.75322	0.49509	0.905976	1
GO_REGULATION_OF_SYSTEMIC_ARTERIAL_BLOOD_PRESSURE_BY_CIRCULATORY_RENIN_ANGIOTENSIN	1	0.973057	1.03232	0.649324	1
GO_RIBOSOME_BIOGENESIS	61	40.5904	1.65261	0.000626733	0.0684757
GO_B_CELL_HOMEOSTASIS	2	2.36314	0.825703	0.706112	1
GO_IRE1_MEDIATED_UNFOLDED_PROTEIN_RESPONSE	8	7.50644	1.07747	0.481894	1
GO_SINGLE_ORGANISM_BEHAVIOR	52	48.2358	1.09391	0.299764	1
GO_POSITIVE_REGULATION_OF_CALCIUM_ION_DEPENDENT_EXOCYTOSIS	1	3.05818	0.294655	0.962931	1
GO_POSITIVE_REGULATION_OF_ENDOCYTOSIS	17	13.9008	1.27057	0.221016	1
GO_MRNA_SPLICE_SITE_SELECTION	5	3.4752	1.54958	0.261713	1
GO_REGULATION_OF_TRANSLATION_IN_RESPONSE_TO_STRESS	5	2.64115	2.21455	0.112994	1
GO_NEGATIVE_REGULATION_OF_GENE_EXPRESSION	189	177.096	1.0859	0.168161	1
GO_PHENOL_CONTAINING_COMPOUND_BIOSYNTHETIC_PROCESS	1	3.61421	0.247442	0.979648	1
GO_POSITIVE_REGULATION_OF_ERYTHROCYTE_DIFFERENTIATION	2	2.64115	0.728465	0.763402	1
GO_DENDRITIC_CELL_MIGRATION	3	1.80711	1.85914	0.266668	1
GO_SENSORY_PERCEPTION_OF_TEMPERATURE_STIMULUS	1	2.22413	0.412685	0.908907	1
GO_LYSOSOMAL_TRANSPORT	8	9.17454	0.853841	0.715039	1
GO_CELLULAR_CATABOLIC_PROCESS	166	160.832	1.04039	0.337743	1
GO_POSITIVE_REGULATION_OF_DNA_BIOSYNTHETIC_PROCESS	5	7.78445	0.60641	0.904995	1
GO_POSITIVE_REGULATION_OF_MACROPHAGE_ACTIVATION	0	1.11206	0	1	1
GO_REGULATION_OF_CALCIUM_MEDIATED_SIGNALING	8	9.73057	0.798522	0.77493	1
GO_REGULATION_OF_ALPHA_BETA_T_CELL_ACTIVATION	5	7.08941	0.672554	0.855204	1
GO_MUSCLE_ORGAN_DEVELOPMENT	24	31.5548	0.729504	0.944491	1
GO_POSITIVE_REGULATION_OF_HEMOPOIESIS	19	17.237	1.12174	0.360768	1
GO_OUTFLOW_TRACT_SEPTUM_MORPHOGENESIS	3	1.52909	2.32423	0.188552	1
GO_REGULATION_OF_MAMMARY_GLAND_EPITHELIAL_CELL_PROLIFERATION	1	1.80711	0.515962	0.857222	1
GO_REGULATION_OF_PHOSPHATIDYLINOSITOL_3_KINASE_ACTIVITY	6	5.28231	1.16173	0.436987	1
GO_CELLULAR_RESPONSE_TO_EPIDERMAL_GROWTH_FACTOR_STIMULUS	2	3.05818	0.619072	0.831072	1
GO_LEUKOCYTE_DEGRANULATION	4	3.4752	1.18006	0.465683	1
GO_MYELOID_CELL_HOMEOSTASIS	7	10.1476	0.655903	0.897171	1
GO_REGULATION_OF_BLOOD_PRESSURE	19	18.7661	1.01463	0.514642	1
GO_REGULATION_OF_MORPHOGENESIS_OF_A_BRANCHING_STRUCTURE	6	6.11636	0.977916	0.586318	1
GO_RESPONSE_TO_ELECTRICAL_STIMULUS	3	4.72628	0.598903	0.870089	1
GO_NEGATIVE_REGULATION_OF_TELOMERE_MAINTENANCE_VIA_TELOMERASE	3	1.6681	2.0659	0.226971	1
GO_REGULATION_OF_T_CELL_CHEMOTAXIS	0	0.695041	0	1	1
GO_REGULATION_OF_ESTABLISHMENT_OF_PLANAR_POLARITY_INVOLVED_IN_NEURAL_TUBE_CLOSURE	0	1.52909	0	1	1
GO_REGULATION_OF_CYTOKINE_PRODUCTION	68	63.3877	1.0881	0.282664	1
GO_REGULATION_OF_ERBB_SIGNALING_PATHWAY	7	9.73057	0.687278	0.8715	1
GO_REGULATION_OF_CHOLESTEROL_HOMEOSTASIS	3	1.52909	2.32423	0.188552	1
GO_VENTRICULAR_SEPTUM_MORPHOGENESIS	2	3.61421	0.515754	0.894066	1
GO_POSITIVE_REGULATION_OF_ENDOTHELIAL_CELL_CHEMOTAXIS	1	1.39008	0.688083	0.77623	1
GO_POSITIVE_REGULATION_OF_ENDOTHELIAL_CELL_DIFFERENTIATION	1	1.39008	0.688083	0.77623	1
GO_NEGATIVE_REGULATION_OF_SMOOTH_MUSCLE_CELL_PROLIFERATION	4	4.17024	0.952812	0.615708	1
GO_TOLERANCE_INDUCTION	1	1.11206	0.884759	0.698091	1
GO_CHEMICAL_HOMEOSTASIS	84	99.8078	0.813941	0.966211	1
GO_SYNAPSE_ORGANIZATION	12	19.8782	0.565153	0.984203	1
GO_METANEPHROS_DEVELOPMENT	6	9.73057	0.579606	0.936805	1
GO_REGULATION_OF_MICROTUBULE_BASED_PROCESS	33	30.0258	1.11855	0.305981	1
GO_NEGATIVE_REGULATION_OF_TRANSPORTER_ACTIVITY	8	8.06247	0.990981	0.567092	1
GO_ENDOSOME_ORGANIZATION	6	8.06247	0.713949	0.835029	1
GO_REGULATION_OF_WOUND_HEALING	18	14.3178	1.31403	0.179812	1
GO_REGULATION_OF_MAPK_CASCADE	67	77.2885	0.844174	0.912691	1
GO_DEVELOPMENTAL_PROGRAMMED_CELL_DEATH	0	2.91917	0	1	1
GO_POSITIVE_REGULATION_OF_SKELETAL_MUSCLE_TISSUE_DEVELOPMENT	4	3.05818	1.37702	0.36639	1
GO_MYELOID_LEUKOCYTE_MIGRATION	8	9.59156	0.811668	0.76088	1
GO_COLLAGEN_FIBRIL_ORGANIZATION	1	4.58727	0.193221	0.992875	1
GO_POSITIVE_REGULATION_OF_NEURON_DEATH	5	8.75751	0.532966	0.949376	1
GO_RESPONSE_TO_ESTRADIOL	16	17.654	0.89204	0.702918	1
GO_CORONARY_VASCULATURE_DEVELOPMENT	3	4.72628	0.598903	0.870089	1
GO_CARTILAGE_DEVELOPMENT	16	16.959	0.93446	0.639036	1
GO_REGULATION_OF_TUMOR_NECROSIS_FACTOR_SUPERFAMILY_CYTOKINE_PRODUCTION	15	11.9547	1.31053	0.209069	1
GO_NEURON_PROJECTION_EXTENSION	6	6.67239	0.884511	0.67342	1
GO_REGULATION_OF_CARDIAC_MUSCLE_TISSUE_DEVELOPMENT	4	5.97735	0.634653	0.866602	1
GO_NEGATIVE_REGULATION_OF_CYCLIC_NUCLEOTIDE_METABOLIC_PROCESS	5	5.28231	0.93832	0.623747	1
GO_PYRIMIDINE_NUCLEOTIDE_BIOSYNTHETIC_PROCESS	3	3.75322	0.773948	0.745191	1
GO_RESPONSE_TO_MUSCLE_STRETCH	3	2.22413	1.42986	0.387965	1
GO_NEGATIVE_REGULATION_OF_OLIGODENDROCYTE_DIFFERENTIATION	2	1.80711	1.12622	0.557301	1
GO_REGULATION_OF_PHOSPHATIDYLINOSITOL_3_KINASE_SIGNALING	14	16.1249	0.849246	0.755078	1
GO_RESPONSE_TO_COLD	5	5.28231	0.93832	0.623747	1
GO_NEGATIVE_REGULATION_OF_SODIUM_ION_TRANSPORT	2	1.52909	1.3767	0.464985	1
GO_CELLULAR_RESPONSE_TO_INTERLEUKIN_1	5	8.47949	0.552077	0.93914	1
GO_CIRCULATORY_SYSTEM_PROCESS	39	41.5634	0.927856	0.69221	1
GO_REGULATION_OF_VASODILATION	7	5.1433	1.44653	0.248596	1
GO_REGULATION_OF_TRIGLYCERIDE_METABOLIC_PROCESS	3	3.61421	0.807653	0.721136	1
GO_NEGATIVE_REGULATION_OF_GLYCOPROTEIN_BIOSYNTHETIC_PROCESS	0	1.6681	0	1	1
GO_RESPONSE_TO_COCAINE	5	6.11636	0.793648	0.750886	1
GO_CELL_CHEMOTAXIS	13	15.9859	0.788239	0.826455	1
GO_NEGATIVE_REGULATION_OF_INTRINSIC_APOPTOTIC_SIGNALING_PATHWAY_BY_P53_CLASS_MEDIATOR	4	2.50215	1.77091	0.23406	1
GO_RIBONUCLEOTIDE_CATABOLIC_PROCESS	5	3.89223	1.3472	0.348066	1
GO_POSITIVE_REGULATION_OF_MITOTIC_SISTER_CHROMATID_SEPARATION	2	1.80711	1.12622	0.557301	1
GO_DNA_TEMPLATED_TRANSCRIPTION_TERMINATION	16	13.0668	1.27238	0.228298	1
GO_NEGATIVE_REGULATION_OF_INTERLEUKIN_1_PRODUCTION	2	2.22413	0.88471	0.673351	1
GO_POSITIVE_REGULATION_OF_CATION_CHANNEL_ACTIVITY	5	4.58727	1.1063	0.492696	1
GO_REGULATION_OF_PROSTAGLANDIN_SECRETION	0	1.6681	0	1	1
GO_REGULATION_OF_PODOSOME_ASSEMBLY	3	1.39008	2.6562	0.152048	1
GO_REGULATION_OF_CELLULAR_SENESCENCE	4	3.33619	1.23915	0.433047	1
GO_CARDIAC_LEFT_VENTRICLE_MORPHOGENESIS	0	1.52909	0	1	1
GO_NEGATIVE_REGULATION_OF_STRIATED_MUSCLE_CELL_DIFFERENTIATION	5	3.05818	1.8234	0.181624	1
GO_RESPONSE_TO_AMINE	3	6.39437	0.431411	0.963952	1
GO_REGULATION_OF_ORGANIC_ACID_TRANSPORT	3	6.11636	0.452517	0.954976	1
GO_REGULATION_OF_DNA_DEPENDENT_DNA_REPLICATION	6	5.00429	1.23936	0.384496	1
GO_NEGATIVE_REGULATION_OF_POTASSIUM_ION_TRANSMEMBRANE_TRANSPORTER_ACTIVITY	2	1.80711	1.12622	0.557301	1
GO_PROTEIN_HOMOTETRAMERIZATION	6	7.64545	0.757816	0.794964	1
GO_IMMUNE_SYSTEM_PROCESS	218	211.292	1.04089	0.312608	1
GO_HEART_TRABECULA_MORPHOGENESIS	1	3.19719	0.281242	0.968091	1
GO_RESPIRATORY_CHAIN_COMPLEX_IV_ASSEMBLY	2	1.39008	1.54887	0.414725	1
GO_VESICLE_LOCALIZATION	37	29.1917	1.3299	0.074422	0.95824
GO_NITRIC_OXIDE_METABOLIC_PROCESS	1	1.94611	0.476241	0.877085	1
GO_POSITIVE_REGULATION_OF_LEUKOCYTE_APOPTOTIC_PROCESS	1	3.33619	0.268996	0.972532	1
GO_POSITIVE_REGULATION_OF_CELL_FATE_COMMITMENT	0	1.25107	0	1	1
GO_FOREBRAIN_MORPHOGENESIS	0	1.6681	0	1	1
GO_TELOMERE_CAPPING	7	3.75322	2.17123	0.0709807	0.95824
GO_PROSTATE_GLAND_MORPHOGENESIS	4	2.36314	1.90717	0.202816	1
GO_NEGATIVE_REGULATION_OF_AXON_EXTENSION	4	4.86528	0.798868	0.736425	1
GO_POSITIVE_REGULATION_OF_TYPE_I_INTERFERON_PRODUCTION	9	9.31354	0.960958	0.597812	1
GO_REGULATION_OF_STRESS_ACTIVATED_PROTEIN_KINASE_SIGNALING_CASCADE	26	24.4654	1.07444	0.400912	1
GO_MYELOID_CELL_DEVELOPMENT	3	5.1433	0.545947	0.90449	1
GO_NEGATIVE_REGULATION_OF_KINASE_ACTIVITY	25	31.9719	0.752705	0.928092	1
GO_REGULATION_OF_MITOCHONDRIAL_MEMBRANE_PERMEABILITY_INVOLVED_IN_APOPTOTIC_PROCESS	3	3.05818	0.977944	0.607327	1
GO_INTRACELLULAR_PROTEIN_TRANSPORT	112	100.92	1.13632	0.123705	1
GO_REGULATION_OF_HISTONE_DEACETYLATION	1	3.05818	0.294655	0.962931	1
GO_REGULATION_OF_PHOSPHATASE_ACTIVITY	17	15.8469	1.08616	0.41738	1
GO_NEUROTRANSMITTER_UPTAKE	1	1.80711	0.515962	0.857222	1
GO_MICROTUBULE_ANCHORING	7	2.36314	4.34545	0.00538586	0.276392
GO_CELL_DIVISION	47	57.1323	0.795644	0.940624	1
GO_REGULATION_OF_MRNA_CATABOLIC_PROCESS	3	3.33619	0.88466	0.667785	1
GO_INTERMEDIATE_FILAMENT_ORGANIZATION	5	2.36314	2.58387	0.0758218	0.95824
GO_REGULATION_OF_INTERLEUKIN_10_PRODUCTION	7	4.44826	1.73641	0.146937	1
GO_SODIUM_ION_EXPORT	2	1.39008	1.54887	0.414725	1
GO_NEGATIVE_REGULATION_OF_CELL_DIVISION	9	6.67239	1.43097	0.216138	1
GO_CELLULAR_RESPONSE_TO_UV	7	8.6185	0.787678	0.776804	1
GO_REGULATION_OF_NUCLEAR_DIVISION	15	19.0441	0.760004	0.872264	1
GO_RESPONSE_TO_ACID_CHEMICAL	27	37.6712	0.681712	0.97975	1
GO_RESPONSE_TO_PROSTAGLANDIN_E	4	3.4752	1.18006	0.465683	1
GO_NEGATIVE_REGULATION_OF_RESPONSE_TO_REACTIVE_OXYGEN_SPECIES	1	2.36314	0.386866	0.921582	1
GO_POSITIVE_REGULATION_OF_EPITHELIAL_TO_MESENCHYMAL_TRANSITION	4	4.30925	0.91745	0.642378	1
GO_RESPONSE_TO_STEROID_HORMONE	58	57.6884	1.00644	0.504225	1
GO_POSITIVE_REGULATION_OF_RNA_SPLICING	1	3.33619	0.268996	0.972532	1
GO_RESPONSE_TO_IMMOBILIZATION_STRESS	1	2.78016	0.325716	0.949975	1
GO_RESPONSE_TO_INTERLEUKIN_4	2	3.4752	0.538214	0.880763	1
GO_POSITIVE_REGULATION_OF_KERATINOCYTE_DIFFERENTIATION	1	1.39008	0.688083	0.77623	1
GO_CARDIAC_CHAMBER_MORPHOGENESIS	7	12.2327	0.533887	0.969726	1
GO_REGULATION_OF_CARTILAGE_DEVELOPMENT	4	7.36743	0.504786	0.948557	1
GO_POSITIVE_REGULATION_OF_INTERLEUKIN_8_PRODUCTION	6	4.58727	1.37734	0.306067	1
GO_SEROTONIN_METABOLIC_PROCESS	1	1.52909	0.619235	0.807354	1
GO_REGULATION_OF_DEFENSE_RESPONSE_TO_VIRUS	30	22.9363	1.38128	0.07253	0.95824
GO_RESPONSE_TO_PEPTIDE	43	48.9309	0.859345	0.841796	1
GO_REGULATION_OF_ENDOTHELIAL_CELL_APOPTOTIC_PROCESS	5	4.03124	1.29098	0.377358	1
GO_DNA_DEPENDENT_DNA_REPLICATION	14	12.0937	1.18896	0.320395	1
GO_REGULATION_OF_SKELETAL_MUSCLE_CELL_DIFFERENTIATION	3	1.80711	1.85914	0.266668	1
GO_POSITIVE_REGULATION_OF_CELLULAR_PROTEIN_CATABOLIC_PROCESS	23	25.7165	0.878199	0.7498	1
GO_STEROL_HOMEOSTASIS	1	5.69933	0.154492	0.997855	1
GO_EMBRYONIC_AXIS_SPECIFICATION	3	3.61421	0.807653	0.721136	1
GO_REGULATION_OF_LEUKOCYTE_APOPTOTIC_PROCESS	8	9.31354	0.839304	0.730934	1
GO_POSITIVE_REGULATION_OF_INTERLEUKIN_1_BETA_PRODUCTION	3	3.4752	0.844431	0.695345	1
GO_CELLULAR_RESPONSE_TO_LIPID	58	51.85	1.14399	0.194885	1
GO_SECRETION_BY_CELL	67	58.3834	1.18076	0.124135	1
GO_LIPOPROTEIN_METABOLIC_PROCESS	12	15.2909	0.75719	0.85395	1
GO_DISRUPTION_OF_CELLS_OF_OTHER_ORGANISM_INVOLVED_IN_SYMBIOTIC_INTERACTION	0	0.973057	0	1	1
GO_IRON_COORDINATION_ENTITY_TRANSPORT	2	1.11206	2.06544	0.307955	1
GO_PHOSPHATIDYLCHOLINE_BIOSYNTHETIC_PROCESS	3	3.33619	0.88466	0.667785	1
GO_KERATAN_SULFATE_METABOLIC_PROCESS	4	4.30925	0.91745	0.642378	1
GO_REGULATION_OF_COAGULATION	14	9.45255	1.6094	0.0824643	0.993895
GO_MEMBRANE_BIOGENESIS	3	4.03124	0.714318	0.788296	1
GO_REGULATION_OF_EPIDERMIS_DEVELOPMENT	7	6.8114	1.0324	0.531318	1
GO_FORMATION_OF_PRIMARY_GERM_LAYER	9	13.3448	0.639364	0.930704	1
GO_NEGATIVE_REGULATION_OF_MUSCLE_CELL_DIFFERENTIATION	8	6.25536	1.34034	0.283137	1
GO_ENERGY_RESERVE_METABOLIC_PROCESS	10	9.03553	1.12665	0.417363	1
GO_GLYCOLIPID_BIOSYNTHETIC_PROCESS	6	7.92346	0.727998	0.822433	1
GO_REGULATION_OF_ACTIN_NUCLEATION	4	3.61421	1.12633	0.497614	1
GO_REGULATION_OF_DENDRITIC_CELL_DIFFERENTIATION	1	1.39008	0.688083	0.77623	1
GO_EPITHELIAL_CELL_DEVELOPMENT	17	22.6583	0.719165	0.923971	1
GO_AMIDE_TRANSPORT	20	11.3987	2.00659	0.00758092	0.342354
GO_REGULATION_OF_INTERFERON_GAMMA_PRODUCTION	16	9.86958	1.8073	0.032253	0.740616
GO_NEGATIVE_REGULATION_OF_LIPID_METABOLIC_PROCESS	7	8.47949	0.80232	0.761975	1
GO_PROTEIN_LOCALIZATION_TO_KINETOCHORE	0	1.25107	0	1	1
GO_NEGATIVE_REGULATION_OF_FAT_CELL_DIFFERENTIATION	5	4.72628	1.06806	0.520402	1
GO_PHOTOPERIODISM	3	3.19719	0.928974	0.638443	1
GO_ALPHA_AMINO_ACID_BIOSYNTHETIC_PROCESS	4	9.17454	0.398585	0.98679	1
GO_MESENCHYMAL_TO_EPITHELIAL_TRANSITION	1	1.6681	0.562904	0.834151	1
GO_ESTABLISHMENT_OF_ENDOTHELIAL_INTESTINAL_BARRIER	0	1.52909	0	1	1
GO_SALIVARY_GLAND_DEVELOPMENT	5	3.89223	1.3472	0.348066	1
GO_CELL_CYCLE_DNA_REPLICATION	1	1.6681	0.562904	0.834151	1
GO_NEGATIVE_REGULATION_OF_TRANSCRIPTION_ELONGATION_FROM_RNA_POLYMERASE_II_PROMOTER	1	0.973057	1.03232	0.649324	1
GO_CHROMOSOME_CONDENSATION	3	3.33619	0.88466	0.667785	1
GO_POSITIVE_REGULATION_OF_RESPONSE_TO_STIMULUS	227	221.44	1.03244	0.347714	1
GO_REGULATION_OF_MONOOXYGENASE_ACTIVITY	6	6.95041	0.844229	0.712259	1
GO_SENSORY_PERCEPTION_OF_MECHANICAL_STIMULUS	18	17.237	1.05219	0.460415	1
GO_ESTABLISHMENT_OF_EPITHELIAL_CELL_POLARITY	4	3.05818	1.37702	0.36639	1
GO_TOLL_LIKE_RECEPTOR_9_SIGNALING_PATHWAY	1	1.80711	0.515962	0.857222	1
GO_EMBRYONIC_DIGIT_MORPHOGENESIS	4	7.36743	0.504786	0.948557	1
GO_REGULATION_OF_CANONICAL_WNT_SIGNALING_PATHWAY	27	30.0258	0.883516	0.753601	1
GO_NITROGEN_CYCLE_METABOLIC_PROCESS	1	1.80711	0.515962	0.857222	1
GO_T_CELL_ACTIVATION_INVOLVED_IN_IMMUNE_RESPONSE	6	4.44826	1.43041	0.280508	1
GO_NEGATIVE_REGULATION_OF_LEUKOCYTE_PROLIFERATION	14	7.92346	2.02267	0.0218391	0.62421
GO_NECROPTOTIC_PROCESS	2	2.64115	0.728465	0.763402	1
GO_NEGATIVE_REGULATION_OF_GLIOGENESIS	3	4.72628	0.598903	0.870089	1
GO_DENDRITIC_CELL_CHEMOTAXIS	2	1.39008	1.54887	0.414725	1
GO_REGULATION_OF_ANTIGEN_PROCESSING_AND_PRESENTATION_OF_PEPTIDE_ANTIGEN	4	1.52909	3.54335	0.0547019	0.88861
GO_REGULATION_OF_NEURONAL_SYNAPTIC_PLASTICITY	6	6.39437	0.928882	0.631374	1
GO_REGULATION_OF_PHOSPHOLIPASE_C_ACTIVITY	5	4.17024	1.23925	0.406615	1
GO_REGULATION_OF_DEVELOPMENTAL_GROWTH	30	36.4201	0.798342	0.895997	1
GO_MEMBRANE_DISASSEMBLY	8	6.25536	1.34034	0.283137	1
GO_REGULATION_OF_SYNAPTIC_TRANSMISSION_GLUTAMATERGIC	6	6.67239	0.884511	0.67342	1
GO_ACTIVATION_OF_PHOSPHOLIPASE_C_ACTIVITY	3	2.50215	1.23905	0.466356	1
GO_NEGATIVE_REGULATION_OF_BIOMINERAL_TISSUE_DEVELOPMENT	2	2.22413	0.88471	0.673351	1
GO_NEGATIVE_REGULATION_OF_BONE_RESORPTION	1	1.39008	0.688083	0.77623	1
GO_CELLULAR_RESPONSE_TO_EXTERNAL_STIMULUS	28	33.0839	0.823736	0.854776	1
GO_NADP_METABOLIC_PROCESS	7	3.89223	2.06773	0.0837783	0.993895
GO_POSITIVE_REGULATION_OF_MRNA_PROCESSING	2	4.30925	0.426684	0.942152	1
GO_EPITHELIAL_TUBE_BRANCHING_INVOLVED_IN_LUNG_MORPHOGENESIS	3	2.91917	1.03235	0.574472	1
GO_DETECTION_OF_MECHANICAL_STIMULUS_INVOLVED_IN_SENSORY_PERCEPTION	3	2.50215	1.23905	0.466356	1
GO_REGULATION_OF_CELL_CELL_ADHESION_MEDIATED_BY_CADHERIN	1	0.973057	1.03232	0.649324	1
GO_METANEPHRIC_EPITHELIUM_DEVELOPMENT	1	2.50215	0.364084	0.932494	1
GO_REGULATION_OF_SMOOTH_MUSCLE_CELL_DIFFERENTIATION	2	2.22413	0.88471	0.673351	1
GO_FATTY_ACID_BETA_OXIDATION	4	6.53338	0.575458	0.907805	1
GO_ACTIN_FILAMENT_BASED_PROCESS	44	56.4373	0.7481	0.972992	1
GO_RESPONSE_TO_FLUID_SHEAR_STRESS	5	4.44826	1.14729	0.464419	1
GO_NEGATIVE_REGULATION_OF_MUSCLE_CONTRACTION	2	2.91917	0.651698	0.810732	1
GO_TRANSITION_METAL_ION_TRANSPORT	11	13.4838	0.791259	0.808064	1
GO_POSITIVE_REGULATION_OF_MUSCLE_CELL_DIFFERENTIATION	7	9.17454	0.734075	0.829279	1
GO_REGULATION_OF_ADAPTIVE_IMMUNE_RESPONSE	16	13.4838	1.22499	0.268945	1
GO_PHOSPHATIDYLINOSITOL_BIOSYNTHETIC_PROCESS	14	14.8739	0.931987	0.63904	1
GO_POSITIVE_REGULATION_OF_CELL_COMMUNICATION	178	181.823	0.973651	0.637724	1
GO_POSITIVE_REGULATION_OF_LIPID_KINASE_ACTIVITY	4	4.30925	0.91745	0.642378	1
GO_RESPONSE_TO_CORTICOSTEROID	25	20.4342	1.27212	0.164502	1
GO_POSITIVE_REGULATION_OF_LEUKOCYTE_DEGRANULATION	3	2.08512	1.54911	0.347647	1
GO_SODIUM_ION_TRANSMEMBRANE_TRANSPORT	15	9.73057	1.69362	0.05528	0.895853
GO_PROTEIN_UBIQUITINATION_INVOLVED_IN_UBIQUITIN_DEPENDENT_PROTEIN_CATABOLIC_PROCESS	14	17.793	0.759211	0.866459	1
GO_NEGATIVE_REGULATION_OF_BLOOD_VESSEL_ENDOTHELIAL_CELL_MIGRATION	3	2.64115	1.16152	0.503858	1
GO_CELL_PROJECTION_ASSEMBLY	38	33.0839	1.17972	0.200356	1
GO_REGULATION_OF_PROTEIN_IMPORT_INTO_NUCLEUS_TRANSLOCATION	1	2.91917	0.309409	0.956937	1
GO_GLUCOCORTICOID_METABOLIC_PROCESS	2	1.6681	1.23895	0.512588	1
GO_PROTEIN_MATURATION	26	30.9988	0.815411	0.859044	1
GO_SKELETAL_MUSCLE_ADAPTATION	1	1.11206	0.884759	0.698091	1
GO_PROTEIN_N_LINKED_GLYCOSYLATION	2	10.0086	0.17627	0.999742	1
GO_ANAPHASE_PROMOTING_COMPLEX_DEPENDENT_CATABOLIC_PROCESS	10	10.4256	0.95269	0.607296	1
GO_HINDLIMB_MORPHOGENESIS	7	3.75322	2.17123	0.0709807	0.95824
GO_ESTABLISHMENT_OR_MAINTENANCE_OF_EPITHELIAL_CELL_APICAL_BASAL_POLARITY	3	3.61421	0.807653	0.721136	1
GO_LOOP_OF_HENLE_DEVELOPMENT	0	1.39008	0	1	1
GO_VESICLE_ORGANIZATION	36	36.0031	0.999914	0.527896	1
GO_KERATINOCYTE_PROLIFERATION	0	0.973057	0	1	1
GO_MACROPHAGE_ACTIVATION_INVOLVED_IN_IMMUNE_RESPONSE	5	1.39008	6.20388	0.0070847	0.33217
GO_INDOLALKYLAMINE_METABOLIC_PROCESS	0	1.94611	0	1	1
GO_POSITIVE_REGULATION_OF_BINDING	16	15.9859	1.00103	0.539581	1
GO_SMOOTH_MUSCLE_CELL_DIFFERENTIATION	6	3.61421	1.86024	0.142655	1
GO_MALE_GENITALIA_DEVELOPMENT	1	1.80711	0.515962	0.857222	1
GO_REGULATION_OF_HYDROLASE_ACTIVITY	152	155.55	0.971746	0.638367	1
GO_ENDOCARDIAL_CUSHION_DEVELOPMENT	4	4.03124	0.990997	0.587829	1
GO_NEGATIVE_REGULATION_OF_ERBB_SIGNALING_PATHWAY	5	5.97735	0.814589	0.732185	1
GO_RESPONSE_TO_DIETARY_EXCESS	2	2.08512	0.952853	0.637677	1
GO_REGULATION_OF_MEIOTIC_NUCLEAR_DIVISION	2	2.91917	0.651698	0.810732	1
GO_BRANCH_ELONGATION_OF_AN_EPITHELIUM	1	1.80711	0.515962	0.857222	1
GO_POSITIVE_REGULATION_OF_CELLULAR_AMIDE_METABOLIC_PROCESS	17	13.4838	1.31848	0.185068	1
GO_POSITIVE_REGULATION_OF_VACUOLE_ORGANIZATION	2	1.6681	1.23895	0.512588	1
GO_NEGATIVE_REGULATION_OF_PLATELET_ACTIVATION	1	2.08512	0.442192	0.894185	1
GO_GLUTAMINE_FAMILY_AMINO_ACID_CATABOLIC_PROCESS	2	3.05818	0.619072	0.831072	1
GO_EMBRYONIC_SKELETAL_SYSTEM_DEVELOPMENT	19	12.5107	1.66284	0.0390494	0.796705
GO_NEURON_MATURATION	6	3.89223	1.69093	0.184775	1
GO_THYMIC_T_CELL_SELECTION	2	2.08512	0.952853	0.637677	1
GO_CELLULAR_RESPONSE_TO_BIOTIC_STIMULUS	27	18.6271	1.56947	0.0285082	0.713196
GO_COENZYME_A_METABOLIC_PROCESS	2	2.36314	0.825703	0.706112	1
GO_PROTEIN_LOCALIZATION_TO_CILIUM	2	3.05818	0.619072	0.831072	1
GO_RNA_STABILIZATION	3	3.75322	0.773948	0.745191	1
GO_ACTIN_MYOSIN_FILAMENT_SLIDING	2	4.30925	0.426684	0.942152	1
GO_REGULATION_OF_CELL_MORPHOGENESIS_INVOLVED_IN_DIFFERENTIATION	41	43.5095	0.93243	0.684998	1
GO_REGULATION_OF_PROTEIN_HOMODIMERIZATION_ACTIVITY	5	2.91917	1.93759	0.157231	1
GO_REGULATION_OF_HETEROTYPIC_CELL_CELL_ADHESION	1	1.52909	0.619235	0.807354	1
GO_POSITIVE_REGULATION_OF_REACTIVE_OXYGEN_SPECIES_BIOSYNTHETIC_PROCESS	5	5.97735	0.814589	0.732185	1
GO_ALPHA_AMINO_ACID_METABOLIC_PROCESS	14	27.8016	0.462996	0.999289	1
GO_MITOCHONDRIAL_DNA_METABOLIC_PROCESS	1	1.52909	0.619235	0.807354	1
GO_CGMP_METABOLIC_PROCESS	5	2.78016	2.06681	0.134299	1
GO_ADULT_BEHAVIOR	16	16.82	0.943428	0.625474	1
GO_RETINAL_GANGLION_CELL_AXON_GUIDANCE	2	2.08512	0.952853	0.637677	1
GO_POSITIVE_REGULATION_OF_MEMBRANE_INVAGINATION	2	0.973057	2.47861	0.252841	1
GO_SPINDLE_LOCALIZATION	3	4.44826	0.640293	0.84144	1
GO_HYDROGEN_PEROXIDE_CATABOLIC_PROCESS	2	2.22413	0.88471	0.673351	1
GO_CELLULAR_RESPONSE_TO_ORGANIC_CYCLIC_COMPOUND	60	56.1593	1.08246	0.308906	1
GO_POSITIVE_REGULATION_OF_CYTOKINE_PRODUCTION_INVOLVED_IN_IMMUNE_RESPONSE	5	3.75322	1.40853	0.318907	1
GO_REGULATION_OF_PROTEIN_SUMOYLATION	1	2.64115	0.343834	0.941888	1
GO_RESPONSE_TO_ENDOPLASMIC_RETICULUM_STRESS	28	29.8867	0.926525	0.67549	1
GO_CELLULAR_RESPONSE_TO_LIGHT_STIMULUS	7	10.7036	0.618252	0.924521	1
GO_POSITIVE_REGULATION_BY_HOST_OF_VIRAL_TRANSCRIPTION	0	1.52909	0	1	1
GO_NEGATIVE_REGULATION_OF_STEM_CELL_DIFFERENTIATION	2	5.1433	0.353393	0.972674	1
GO_NEGATIVE_REGULATION_OF_PRODUCTION_OF_MOLECULAR_MEDIATOR_OF_IMMUNE_RESPONSE	1	2.91917	0.309409	0.956937	1
GO_SPHINGOLIPID_MEDIATED_SIGNALING_PATHWAY	2	1.6681	1.23895	0.512588	1
GO_SYNAPTIC_VESICLE_CYTOSKELETAL_TRANSPORT	1	1.52909	0.619235	0.807354	1
GO_LUNG_CELL_DIFFERENTIATION	0	2.78016	0	1	1
GO_PLATELET_ACTIVATION	17	16.542	1.03254	0.49176	1
GO_CYTOSKELETON_ORGANIZATION	96	101.754	0.932108	0.750729	1
GO_NUCLEOTIDE_BINDING_DOMAIN_LEUCINE_RICH_REPEAT_CONTAINING_RECEPTOR_SIGNALING_PATHWAY	2	3.4752	0.538214	0.880763	1
GO_TRANSCRIPTION_COUPLED_NUCLEOTIDE_EXCISION_REPAIR	11	9.73057	1.15548	0.380329	1
GO_MEMBRANE_DEPOLARIZATION_DURING_ACTION_POTENTIAL	7	4.86528	1.55005	0.205442	1
GO_MATURATION_OF_SSU_RRNA	8	5.56032	1.55029	0.183612	1
GO_BETA_AMYLOID_METABOLIC_PROCESS	0	1.39008	0	1	1
GO_RESPONSE_TO_WOUNDING	57	63.5267	0.879703	0.832096	1
GO_NON_CANONICAL_WNT_SIGNALING_PATHWAY	14	17.793	0.759211	0.866459	1
GO_RENAL_SYSTEM_PROCESS_INVOLVED_IN_REGULATION_OF_BLOOD_VOLUME	3	1.80711	1.85914	0.266668	1
GO_NEGATIVE_REGULATION_OF_LEUKOCYTE_MEDIATED_IMMUNITY	5	5.28231	0.93832	0.623747	1
GO_POSITIVE_REGULATION_OF_CREB_TRANSCRIPTION_FACTOR_ACTIVITY	5	1.80711	3.87706	0.0252594	0.674383
GO_NEGATIVE_REGULATION_OF_CELL_GROWTH	16	21.4072	0.716191	0.921154	1
GO_MODIFIED_AMINO_ACID_TRANSPORT	3	2.78016	1.09317	0.539946	1
GO_CGMP_BIOSYNTHETIC_PROCESS	2	1.6681	1.23895	0.512588	1
GO_PROTEIN_SECRETION	19	12.9278	1.59509	0.0522907	0.888258
GO_ALTERNATIVE_MRNA_SPLICING_VIA_SPLICEOSOME	3	1.52909	2.32423	0.188552	1
GO_ASSOCIATIVE_LEARNING	3	9.17454	0.294049	0.99658	1
GO_SNORNA_METABOLIC_PROCESS	1	1.52909	0.619235	0.807354	1
GO_NEGATIVE_REGULATION_OF_CELLULAR_CATABOLIC_PROCESS	13	19.0441	0.647402	0.953741	1
GO_REGULATION_OF_RESPONSE_TO_EXTRACELLULAR_STIMULUS	20	22.7973	0.859066	0.769135	1
GO_COFACTOR_TRANSPORT	4	3.19719	1.30446	0.399883	1
GO_POSITIVE_REGULATION_OF_FAT_CELL_DIFFERENTIATION	2	6.11636	0.294352	0.988887	1
GO_NEGATIVE_REGULATION_OF_PROTEIN_POLYMERIZATION	8	6.8114	1.20924	0.370667	1
GO_EXOGENOUS_DRUG_CATABOLIC_PROCESS	0	0.834049	0	1	1
GO_NEGATIVE_REGULATION_OF_REACTIVE_OXYGEN_SPECIES_METABOLIC_PROCESS	3	5.00429	0.562529	0.894061	1
GO_REGULATION_OF_PROTEIN_DEACETYLATION	1	4.30925	0.206131	0.990383	1
GO_OTIC_VESICLE_DEVELOPMENT	1	1.6681	0.562904	0.834151	1
GO_POSITIVE_REGULATION_OF_DNA_TEMPLATED_TRANSCRIPTION_INITIATION	2	3.05818	0.619072	0.831072	1
GO_NEURON_PROJECTION_EXTENSION_INVOLVED_IN_NEURON_PROJECTION_GUIDANCE	0	1.25107	0	1	1
GO_PHOSPHOLIPID_DEPHOSPHORYLATION	4	4.58727	0.854094	0.691953	1
GO_NEGATIVE_REGULATION_OF_DNA_REPAIR	3	1.80711	1.85914	0.266668	1
GO_METAL_ION_TRANSPORT	66	67.836	0.967789	0.616562	1
GO_INSULIN_SECRETION	10	4.30925	2.95757	0.00724565	0.33217
GO_POSITIVE_REGULATION_OF_FIBROBLAST_PROLIFERATION	5	6.25536	0.773754	0.768596	1
GO_PREASSEMBLY_OF_GPI_ANCHOR_IN_ER_MEMBRANE	2	2.08512	0.952853	0.637677	1
GO_NECROTIC_CELL_DEATH	2	3.61421	0.515754	0.894066	1
GO_REGULATION_OF_MAST_CELL_ACTIVATION_INVOLVED_IN_IMMUNE_RESPONSE	2	3.75322	0.49509	0.905976	1
GO_POSITIVE_REGULATION_OF_CELLULAR_AMINE_METABOLIC_PROCESS	0	1.52909	0	1	1
GO_POSITIVE_REGULATION_OF_INTRACELLULAR_PROTEIN_TRANSPORT	31	31.5548	0.979361	0.572134	1
GO_REGULATION_BY_VIRUS_OF_VIRAL_PROTEIN_LEVELS_IN_HOST_CELL	1	1.52909	0.619235	0.807354	1
GO_CHROMOSOME_LOCALIZATION	6	6.8114	0.863932	0.693248	1
GO_REGULATION_OF_RESPIRATORY_SYSTEM_PROCESS	0	1.6681	0	1	1
GO_POSITIVE_REGULATION_OF_ADENYLATE_CYCLASE_ACTIVITY	8	5.69933	1.50321	0.202231	1
GO_POSITIVE_REGULATION_OF_NEURON_DIFFERENTIATION	38	37.9492	1.00158	0.523403	1
GO_EMBRYONIC_SKELETAL_SYSTEM_MORPHOGENESIS	13	9.31354	1.49381	0.131286	1
GO_ACTIVATION_OF_GTPASE_ACTIVITY	11	9.31354	1.21765	0.324806	1
GO_INOSITOL_PHOSPHATE_METABOLIC_PROCESS	14	7.50644	2.17477	0.0137185	0.494304
GO_T_CELL_HOMEOSTASIS	2	3.61421	0.515754	0.894066	1
GO_REGULATION_OF_RECEPTOR_ACTIVITY	17	14.7349	1.18441	0.3008	1
GO_HISTONE_METHYLATION	12	9.73057	1.28291	0.26163	1
GO_CELLULAR_RESPONSE_TO_FLUID_SHEAR_STRESS	5	2.36314	2.58387	0.0758218	0.95824
GO_POSITIVE_REGULATION_OF_TRANSPORTER_ACTIVITY	9	9.31354	0.960958	0.597812	1
GO_POSITIVE_REGULATION_OF_TRANSCRIPTION_FACTOR_IMPORT_INTO_NUCLEUS	6	6.11636	0.977916	0.586318	1
GO_ALPHA_BETA_T_CELL_DIFFERENTIATION	7	4.58727	1.66951	0.165492	1
GO_ESTABLISHMENT_OF_PROTEIN_LOCALIZATION_TO_CHROMOSOME	1	1.39008	0.688083	0.77623	1
GO_PEPTIDE_CROSS_LINKING	1	5.1433	0.171705	0.99609	1
GO_PEPTIDYL_SERINE_MODIFICATION	24	19.7392	1.26244	0.178374	1
GO_CELLULAR_RESPONSE_TO_EXTRACELLULAR_STIMULUS	23	23.9094	0.955653	0.613405	1
GO_ROUNDABOUT_SIGNALING_PATHWAY	0	1.39008	0	1	1
GO_ESTABLISHMENT_OF_PROTEIN_LOCALIZATION	197	180.433	1.11826	0.0908276	1
GO_NEGATIVE_REGULATION_OF_RESPONSE_TO_DNA_DAMAGE_STIMULUS	8	6.67239	1.23956	0.348439	1
GO_GLUTAMATE_METABOLIC_PROCESS	1	3.33619	0.268996	0.972532	1
GO_SPHINGOMYELIN_METABOLIC_PROCESS	0	1.6681	0	1	1
GO_TRNA_METABOLIC_PROCESS	31	22.7973	1.44961	0.0444853	0.841742
GO_NEGATIVE_REGULATION_OF_ATPASE_ACTIVITY	0	1.6681	0	1	1
GO_POSITIVE_REGULATION_OF_LOCOMOTION	47	49.7649	0.934719	0.688186	1
GO_REGULATION_OF_DENDRITE_MORPHOGENESIS	8	10.1476	0.76151	0.813445	1
GO_CELLULAR_RESPONSE_TO_LITHIUM_ION	0	2.08512	0	1	1
GO_MAMMARY_GLAND_EPITHELIUM_DEVELOPMENT	2	5.97735	0.301552	0.987346	1
GO_CELLULAR_RESPONSE_TO_PROSTAGLANDIN_STIMULUS	4	3.05818	1.37702	0.36639	1
GO_REGULATION_OF_MYELOID_CELL_APOPTOTIC_PROCESS	1	2.36314	0.386866	0.921582	1
GO_NEGATIVE_REGULATION_OF_VIRAL_PROCESS	13	10.2866	1.32176	0.222536	1
GO_ERYTHROCYTE_HOMEOSTASIS	6	8.34049	0.687413	0.858057	1
GO_RESPONSE_TO_HEAT	6	10.2866	0.545361	0.955349	1
GO_NOTCH_RECEPTOR_PROCESSING	0	2.08512	0	1	1
GO_CELLULAR_RESPONSE_TO_CADMIUM_ION	1	1.94611	0.476241	0.877085	1
GO_SUCKLING_BEHAVIOR	0	1.52909	0	1	1
GO_POSITIVE_REGULATION_OF_KIDNEY_DEVELOPMENT	4	4.58727	0.854094	0.691953	1
GO_REGULATION_OF_MITOTIC_SPINDLE_CHECKPOINT	0	1.25107	0	1	1
GO_I_KAPPAB_KINASE_NF_KAPPAB_SIGNALING	8	8.75751	0.900561	0.663731	1
GO_REGULATION_OF_NON_CANONICAL_WNT_SIGNALING_PATHWAY	2	2.36314	0.825703	0.706112	1
GO_REGULATION_OF_KINASE_ACTIVITY	88	97.0277	0.889382	0.856961	1
GO_CHROMOSOME_LOCALIZATION_TO_NUCLEAR_ENVELOPE_INVOLVED_IN_HOMOLOGOUS_CHROMOSOME_SEGREGATION	0	0.973057	0	1	1
GO_NEGATIVE_REGULATION_OF_DNA_RECOMBINATION	4	1.94611	2.47988	0.118546	1
GO_POSITIVE_REGULATION_OF_LYMPHOCYTE_MIGRATION	3	2.50215	1.23905	0.466356	1
GO_NEGATIVE_REGULATION_OF_CELLULAR_RESPONSE_TO_INSULIN_STIMULUS	3	4.03124	0.714318	0.788296	1
GO_POSITIVE_REGULATION_OF_CELLULAR_EXTRAVASATION	2	1.52909	1.3767	0.464985	1
GO_MYELOID_LEUKOCYTE_DIFFERENTIATION	13	11.1206	1.20289	0.316524	1
GO_PEROXISOME_ORGANIZATION	4	4.58727	0.854094	0.691953	1
GO_DNA_STRAND_ELONGATION_INVOLVED_IN_DNA_REPLICATION	2	3.33619	0.562717	0.86593	1
GO_CELLULAR_MODIFIED_AMINO_ACID_CATABOLIC_PROCESS	1	2.08512	0.442192	0.894185	1
GO_SINGLE_ORGANISM_CELL_ADHESION	52	51.711	1.00664	0.505787	1
GO_POLYOL_METABOLIC_PROCESS	19	12.2327	1.71127	0.0317014	0.740616
GO_POSITIVE_REGULATION_OF_TRANSCRIPTION_INITIATION_FROM_RNA_POLYMERASE_II_PROMOTER	2	2.08512	0.952853	0.637677	1
GO_APICAL_JUNCTION_ASSEMBLY	2	5.1433	0.353393	0.972674	1
GO_PYRIMIDINE_RIBONUCLEOSIDE_TRIPHOSPHATE_METABOLIC_PROCESS	1	1.80711	0.515962	0.857222	1
GO_LYMPHOCYTE_HOMEOSTASIS	4	5.28231	0.728232	0.793762	1
GO_SERTOLI_CELL_DEVELOPMENT	1	1.52909	0.619235	0.807354	1
GO_NEGATIVE_REGULATION_OF_RNA_SPLICING	6	3.33619	2.06727	0.105604	1
[truncated: 5,309 more rows]

## Sheet: GRN Positive
Gene Set	Overlap	Expected	OddsRatio	P	P_FDR
[truncated: 6,774 more rows]

## Sheet: MAPT Negative
Gene Set	Overlap	Expected	OddsRatio	P	P_FDR
[truncated: 6,774 more rows]

[truncated: 3 more sheets: MAPT Positive, Consensus Negative, Consensus Positive]
