# Supplementary material for: Analysis of brain atrophy and local gene expression in genetic frontotemporal dementia
Source: Brain Commun. 2020 Aug 19;2(2):fcaa122. doi: 10.1093/braincomms/fcaa122 (PMC7667525; doi:10.1093/braincomms/fcaa122)
Supplement: fcaa122_Supplementary_Data [file fcaa122_supplementary_data.zip › Dataset_S3_CellTypes.xlsx]

## Sheet: Sheet1
		Negatively Correlated Genes					Positively Correlated Genes
Gene	Cell type	Overlap	Expected	OR	P	P_FDR	Overlap	Expected	OR	P	P_FDR
C9orf72	EC	33	50.528	0.614586	0.998117	1	85	41.6702	2.40233	8.31031e-11	3.62618e-10
	MA	73	101.453	0.679518	0.999491	1	124	83.6677	1.61675	3.82552e-06	1.2256e-05
	MG	159	110.315	1.58731	7.39307e-07	2.53371e-06	64	90.9764	0.667209	0.999459	1
	N	288	193.25	1.70169	2.3498e-13	1.128e-12	148	159.372	0.913648	0.851707	1
	OLG	6	31.084	0.169646	1	1	122	25.6348	9.37416	1.28677e-55	3.096e-54
	OPC	12	16.4018	0.701273	0.908637	1	18	13.5265	1.39069	0.12703	0.290286
GRN	EC	41	53.1011	0.740156	0.97353	1	115	37.23	4.2144	1.47443e-29	1.176e-28
	MA	56	106.619	0.475259	1	1	185	74.7523	3.19132	6.89681e-33	6.624e-32
	MG	174	115.933	1.68388	1.06661e-08	4.09846e-08	65	81.2822	0.773768	0.980261	1
	N	303	203.091	1.71328	3.87098e-14	2.064e-13	99	142.39	0.652072	0.999989	1
	OLG	9	32.6669	0.24375	1	1	115	22.9033	9.46788	3.8081e-54	6.096e-53
	OPC	10	17.237	0.541368	0.983815	1	19	12.0851	1.68359	0.0313805	0.0793263
MAPT	EC	103	113.216	0.873856	0.888441	1	81	73.0026	1.14266	0.161693	0.338087
	MA	97	227.32	0.330671	1	1	407	146.579	5.33504	1.1837e-103	5.664e-102
	MG	232	247.177	0.910777	0.889131	1	173	159.383	1.11396	0.118612	0.2856
	N	683	433.005	2.25675	1.84713e-47	2.22e-46	243	279.206	0.831708	0.995222	1
	OLG	24	69.6483	0.266487	1	1	69	44.91	1.776	8.93917e-05	0.000246133
	OPC	20	36.7506	0.45438	0.999841	1	29	23.6972	1.29473	0.136228	0.296727
Consensus	EC	15	15.9394	0.937313	0.632801	1	31	9.63197	3.60444	1.106e-08	4.09846e-08
	MA	18	32.0041	0.54013	0.998043	1	63	19.3396	3.88966	7.46142e-17	5.11543e-16
	MG	58	34.7997	1.78114	9.23065e-05	0.000246133	13	21.029	0.599846	0.979543	1
	N	124	60.9621	2.37314	8.05306e-15	4.83e-14	25	36.8385	0.65252	0.987937	1
	OLG	2	9.80568	0.19484	0.999527	1	19	5.92543	3.51298	8.46709e-06	2.541e-05
	OPC	1	5.17406	0.185559	0.995033	1	3	3.12661	0.958208	0.608543	1
