# Supplementary material for: Analysis of brain atrophy and local gene expression in genetic frontotemporal dementia
Source: Brain Commun. 2020 Aug 19;2(2):fcaa122. doi: 10.1093/braincomms/fcaa122 (PMC7667525; doi:10.1093/braincomms/fcaa122)
Supplement: fcaa122_Supplementary_Data [file fcaa122_supplementary_data.zip › Dataset_S4_EWCE_level2.xlsx]

## Sheet: Sheet1
			Negative				Positive
CellType	Class	Description	P	Fold Change	SD from mean	FDR_P	P	Fold Change	SD from mean	FDR_P
MOL3	Oligos	Mature oligodendrocytes, spinal cord enriched (high Klk6)	0.64642	0.904752	-0.516925	0.891776	0.08768	1.32096	1.46349	0.61376
MOL2	Oligos	Mature oligodendrocytes, hindbrain	0.99999	0.671886	-2.54953	1	0.03925	1.27461	1.78972	0.322533
MFOL1	Oligos	Myelin forming oligodendrocytes (MFOL)	1	0.639022	-3.78666	1	0.0098	1.31258	2.61558	0.0974842
MOL1	Oligos	Mature oligodendrocytes	0.99531	0.772117	-2.01406	1	0.0278	1.44781	2.78494	0.238827
MFOL2	Oligos	Myelin forming oligodendrocytes (MFOL)	0.99984	0.706345	-2.79326	1	0.01241	1.33566	2.55299	0.117275
NFOL1	Oligos	Newly formed oligodendrocytes (NFOL)	0.99977	0.724531	-2.78433	1	0.12117	1.15227	1.18422	0.789694
NFOL2	Oligos	Newly formed oligodendrocytes (NFOL), pons/medulla specific	0.99996	0.660636	-3.15924	1	0.22432	1.1007	0.714802	1
COP2	Oligos	Committed oligodendrocytes cells (COP), pons/medulla specific	0.99972	0.710476	-2.59612	1	0.30898	1.05521	0.348995	1
COP1	Oligos	Committed oligodendrocytes cells (COP)	0.98951	0.808332	-1.88928	1	0.09674	1.21394	1.3702	0.652995
HBSER2	Neurons	Serotonergic neurons, hindbrain	0.97011	0.867245	-1.22391	1	0.95974	0.856411	-1.14012	1
HBSER1	Neurons	Serotonergic neurons, hindbrain	0.62085	0.957911	-0.428369	0.882261	0.87363	0.887686	-1.00323	1
HBSER3	Neurons	Serotonergic neurons, hindbrain	0.78076	0.920503	-0.76534	1	0.99907	0.759394	-1.84476	1
HBSER4	Neurons	Serotonergic neurons, hindbrain	0.99253	0.819399	-1.6768	1	0.42292	0.996648	-0.0243757	1
HBSER5	Neurons	Serotonergic neurons, hindbrain	0.83516	0.923904	-0.963095	1	0.69611	0.939521	-0.584697	1
TEGLU15	Neurons	Excitatory neurons, cerebral cortex	0.16899	1.07009	0.77263	0.358866	1	0.677776	-3.04602	1
TEGLU16	Neurons	Excitatory neurons, cerebral cortex	0.82336	0.927419	-0.8924	1	0.93211	0.867296	-1.12917	1
TEGLU5	Neurons	Excitatory neurons, cerebral cortex	0.45487	0.960344	-0.272188	0.722441	0.99757	0.791104	-1.26557	1
TEGLU4	Neurons	Excitatory neurons, cerebral cortex	0.06062	1.1146	1.78694	0.188814	1	0.717775	-3.41775	1
TEGLU22	Neurons	Excitatory neurons, amygdala	0.42331	0.983015	-0.148831	0.70492	0.8815	0.864309	-0.715309	1
TEGLU23	Neurons	Excitatory neurons, hippocampus CA3	0.27999	1.02083	0.16976	0.529899	0.99966	0.772627	-1.77374	1
TEGLU24	Neurons	Excitatory neurons, hippocampus CA1	0.28037	1.02973	0.421723	0.529899	0.9908	0.845268	-1.74708	1
TEGLU17	Neurons	Excitatory neurons, cerebral cortex	0.34168	1.00222	0.0231869	0.620938	1	0.740739	-1.81963	1
TEGLU18	Neurons	Excitatory neurons, cerebral cortex	0.46013	0.996468	-0.052886	0.724705	0.99999	0.787166	-3.00876	1
TEGLU19	Neurons	Excitatory neurons, cerebral cortex	0.43074	1.00406	0.0647796	0.707912	0.88057	0.916698	-1.08365	1
TEGLU2	Neurons	Excitatory neurons, cerebral cortex	0.02034	1.2205	2.8456	0.113066	1	0.685852	-2.81585	1
TEGLU3	Neurons	Excitatory neurons, cerebral cortex	0.03904	1.20903	2.20216	0.171594	1	0.566281	-3.35582	1
TEGLU14	Neurons	Excitatory neurons, cerebral cortex	0.15479	1.06989	0.972847	0.332447	0.99755	0.804844	-2.13151	1
TEGLU13	Neurons	Excitatory neurons, cerebral cortex	0.01719	1.17343	2.53942	0.0984518	0.86618	0.911173	-1.01399	1
TEGLU21	Neurons	Excitatory neurons, hippocampus CA1	0.2076	1.04346	0.663094	0.421897	1	0.759379	-2.99999	1
TEGLU10	Neurons	Excitatory neurons, cerebral cortex	0.0464	1.19049	2.02458	0.182134	1	0.607628	-4.59462	1
TEGLU11	Neurons	Excitatory neurons, cerebral cortex	0.052	1.15183	2.09721	0.183021	1	0.606401	-4.79694	1
TEGLU20	Neurons	Excitatory neurons, cerebral cortex	0.26543	1.03546	0.498733	0.511901	1	0.685093	-3.17708	1
TEGLU12	Neurons	Excitatory neurons, cerebral cortex	0.05143	1.20075	2.01467	0.183021	0.99991	0.74786	-1.814	1
TEGLU9	Neurons	Excitatory neurons, cerebral cortex	0.04012	1.15912	2.08969	0.172334	1	0.627316	-2.9578	1
TEGLU8	Neurons	Excitatory neurons, cerebral cortex	0.12976	1.09288	0.742756	0.29196	1	0.649856	-3.26006	1
TEGLU7	Neurons	Excitatory neurons, cerebral cortex	0.2617	1.02484	0.258693	0.50991	1	0.672903	-2.94859	1
TEINH10	Neurons	R-LM border Cck interneurons, cortex/hippocampus	0.11142	1.10297	0.971338	0.269979	1	0.698082	-1.60234	1
TEINH11	Neurons	R-LM border Cck interneurons, cortex/hippocampus	0.07918	1.09833	1.50773	0.216884	0.99844	0.820106	-2.19819	1
TEINH12	Neurons	Non-border Cck interneurons, cortex/hippocampus	0.09559	1.11128	1.30397	0.249092	0.99993	0.770473	-2.04581	1
TEINH9	Neurons	Non-border Cck interneurons, hippocampus	0.0118	1.18832	2.72419	0.07371	1	0.747962	-2.95725	1
OBINH5	Neurons	External plexiform layer interneuron, olfactory bulb	0.07435	1.19918	1.63359	0.209734	0.49451	0.959006	-0.241575	1
TEINH5	Neurons	Interneuron-selective interneurons, cortex/hippocampus	0.04277	1.22991	2.23873	0.175729	0.94634	0.857902	-0.906043	1
TEINH6	Neurons	Interneuron-selective interneurons, cortex/hippocampus	0.14855	1.06052	0.626436	0.322712	0.99896	0.803738	-1.70146	1
TEINH7	Neurons	Interneuron-selective interneurons, hippocampus	0.12688	1.09464	1.04064	0.28892	0.89212	0.856474	-0.925308	1
TEINH8	Neurons	Interneuron-selective interneurons, hippocampus	0.02451	1.19205	2.22969	0.128678	0.98182	0.810553	-1.68217	1
TEINH4	Neurons	Interneuron-selective interneurons, cortex/hippocampus	0.2418	1.03352	0.313869	0.481055	0.24149	1.026	0.154296	1
TEINH20	Neurons	Inhibitory interneurons, hippocampus	0.00117	1.21668	3.70752	0.014742	1	0.645547	-4.72241	1
TEINH13	Neurons	Trilaminar cells, hippocampus	4e-05	1.23728	4.96742	0.001512	1	0.717222	-4.6358	1
TEINH14	Neurons	CGE-derived neurogliaform cells Cxcl14+, cortex/hippocampus	0.10272	1.09982	1.32344	0.262352	0.97445	0.87731	-1.4344	1
TEINH16	Neurons	Ivy and MGE-derived neurogliaform cells, cortex/hippocampus	0.04986	1.33726	1.97161	0.183021	1	0.672739	-1.71761	1
TEINH15	Neurons	CGE-derived neurogliaform cells, cortex/hippocampus	0.04224	1.14837	1.68753	0.175729	1	0.706239	-2.59366	1
TEINH19	Neurons	Hippocamposeptal projection, cortex/hippocampus	0.06393	1.10925	1.68434	0.19446	1	0.704469	-3.71786	1
TEINH21	Neurons	Sleep-active, long-range projection interneurons, cortex/hippocampus	0.69012	0.933152	-0.621034	0.945164	0.99232	0.817592	-1.45484	1
HYPEP7	Neurons	Pmch neurons, hypothalamus	0.60459	0.950716	-0.420015	0.866765	0.99931	0.698285	-1.77549	1
HYPEP6	Neurons	Orexin-producing neurons, hypothalamus	0.80531	0.886295	-0.794976	1	0.74155	0.879217	-0.646093	1
DEINH8	Neurons	Inhibitory neurons, hypothalamus	0.79178	0.918132	-0.738737	1	0.9471	0.818956	-1.08955	1
MBDOP1	Neurons	Dopaminergic neurons, periaqueductal grey	0.75136	0.905656	-0.730198	0.979815	0.77557	0.871718	-0.749465	1
MBDOP2	Neurons	Dopaminergic neurons, ventral midbrain (SNc, VTA)	0.78769	0.906673	-0.771493	1	0.30143	1.0295	0.189191	1
MEGLU14	Neurons	Glutamatergic projection neurons of the raphe nucleus	0.83989	0.869304	-0.837878	1	0.99617	0.737461	-1.22685	1
MEGLU11	Neurons	Excitatory neurons, midbrain	5e-05	1.26348	5.34938	0.001575	1	0.735238	-4.04354	1
MEGLU10	Neurons	Excitatory neurons, midbrain	0.05691	1.12963	2.15128	0.187729	1	0.7723	-2.56259	1
MEGLU9	Neurons	Excitatory neurons, midbrain	0.02779	1.12114	2.23138	0.141954	1	0.681096	-4.66498	1
MEGLU8	Neurons	Excitatory neurons, midbrain	0.00022	1.17567	4.20129	0.00462	1	0.761714	-4.77454	1
MEGLU7	Neurons	Excitatory neurons, midbrain	0.00929	1.29489	3.27302	0.0702324	1	0.655476	-2.9884	1
MEGLU6	Neurons	Excitatory neurons, midbrain	0.02246	1.18118	2.60501	0.121284	0.97481	0.880034	-1.38922	1
DEGLU5	Neurons	Excitatory neurons, midbrain	0.00838	1.21742	3.47213	0.0659925	1	0.714972	-3.40102	1
MEGLU2	Neurons	Excitatory neurons, midbrain	0.05711	1.08467	1.54484	0.187729	1	0.702913	-3.57651	1
MEGLU3	Neurons	Excitatory neurons, midbrain	0.03378	1.20383	2.44109	0.15201	1	0.660361	-2.46658	1
MEGLU1	Neurons	Excitatory neurons, midbrain	0.03007	1.25284	3.15388	0.149559	1	0.607369	-3.2454	1
MEGLU5	Neurons	Excitatory neurons, midbrain	0.03364	1.21621	2.41814	0.15201	1	0.588329	-2.68494	1
MEGLU4	Neurons	Excitatory neurons, midbrain	0.06094	1.16586	1.69396	0.188814	1	0.710101	-2.10931	1
DEGLU4	Neurons	Excitatory neurons, thalamus	0.05256	1.21069	1.99169	0.183021	0.99997	0.732194	-1.85796	1
DEGLU3	Neurons	Excitatory neurons, thalamus	0.09621	1.11569	1.208	0.249092	1	0.742343	-2.52141	1
OBNBL1	Neurons	Neuroblasts, olfactory	0.29672	1.04021	0.29903	0.549805	1	0.617166	-1.99484	1
MBCHO1	Neurons	Cholinergic neurons, midbrain red nucleus	0.03207	1.22624	2.34673	0.151531	1	0.628512	-3.45908	1
HBGLU9	Neurons	Excitatory neurons, hindbrain	0.00968	1.39168	3.24902	0.0703662	1	0.572355	-3.42841	1
HBGLU10	Neurons	Excitatory neurons, hindbrain	0.11446	1.10235	1.24188	0.270412	0.99999	0.710758	-2.67118	1
HBGLU2	Neurons	Excitatory neurons, hindbrain	0.28884	1.00095	0.0070468	0.540503	1	0.774212	-1.6109	1
HBGLU3	Neurons	Excitatory neurons, hindbrain	0.17394	1.05608	0.917152	0.365274	0.99282	0.856674	-1.92242	1
HBNOR	Neurons	Noradrenergic neurons of the medulla	0.6345	0.926479	-0.498395	0.891776	0.13796	1.19624	1.0461	0.869148
HBGLU1	Neurons	Excitatory neurons, hindbrain	0.05326	1.21922	1.93288	0.183021	0.52987	0.955469	-0.298288	1
DEGLU2	Neurons	Excitatory neurons, hypothalamus	0.04722	1.21441	2.31315	0.182134	1	0.664781	-3.85598	1
DEGLU1	Neurons	Excitatory neurons, thalamus	0.01209	1.22324	2.69744	0.07371	1	0.596936	-4.37842	1
MSN1	Neurons	D1 medium spiny neurons, striatum	0.52381	0.972022	-0.246528	0.792001	0.72441	0.928498	-0.634225	1
MSN2	Neurons	D2 medium spiny neurons, striatum	0.2073	1.06968	0.778023	0.421897	0.56694	0.969019	-0.28266	1
MSN3	Neurons	D2 medium spiny neurons, striatum	0.07872	1.09962	1.48345	0.216884	0.47428	0.994683	-0.0590681	1
MSN5	Neurons	Patch D1/D2 neurons, striatum	0.44965	0.988745	-0.109262	0.720202	0.67821	0.92682	-0.497765	1
MSN4	Neurons	D1 medium spiny neurons, striatum	0.55747	0.965318	-0.348601	0.829621	0.73847	0.92714	-0.639542	1
MSN6	Neurons	Matrix D1 neurons, striatum	0.44704	0.998083	-0.0225167	0.720202	0.98674	0.807742	-1.53893	1
OEC	Astrocytes	Olfactory ensheathing cells	0.99888	0.658139	-2.16827	1	0.00022	1.91762	4.72332	0.00319846
DETPH	Neurons	Neuroblast-like, habenula	0.40726	1.0279	0.108652	0.699747	0.69592	0.773767	-0.661331	1
RGDG	Astrocytes	Dentate gyrus radial glia-like cells	0.99973	0.714677	-2.33858	1	0.00436	1.57159	3.4946	0.0515025
RGSZ	Astrocytes	Subventricular zone radial glia-like cells	0.99998	0.727101	-3.39432	1	9.9999e-06	1.63042	6.0614	0.00023625
OPC	Oligos	Oligodendrocytes precursor cells	0.47845	0.995877	-0.0352988	0.741205	0.46819	0.992553	-0.0453104	1
SZNBL	Neurons	Neuronal intermidate progenitor cells	0.47469	0.999035	-0.0063018	0.741205	0.92726	0.729133	-1.32736	1
EPMB	Ependymal	Ependymal cells, midbrain	0.98222	0.754121	-1.80279	1	0.00657	1.53974	3.03385	0.0730429
OBDOP2	Neurons	Dopaminergic neurons, olfactory nulb	0.42519	1.00685	0.0892123	0.70492	0.38032	1.018	0.168365	1
OBINH2	Neurons	Inner horizontal cell, olfactory bulb	0.10848	1.0846	1.25933	0.269979	0.99931	0.779714	-2.52736	1
OBINH3	Neurons	Inhibitory neurons, olfactory bulb	0.41551	1.00685	0.0904724	0.701173	0.99992	0.763481	-2.8604	1
OBINH1	Neurons	Inhibitory neurons, olfactory bulb	0.37699	1.00998	0.140269	0.659733	0.99998	0.731916	-2.56659	1
OBINH4	Neurons	Inhibitory neurons, olfactory bulb	0.64539	0.944739	-0.489785	0.891776	0.99991	0.695246	-1.74166	1
OBNBL2	Neurons	Neuroblasts, olfactory bulb	0.10885	1.1631	1.308	0.269979	0.99999	0.678721	-2.09541	1
TEGLU6	Neurons	Excitatory neurons, cerebral cortex	0.00665	1.15381	2.84951	0.0571295	0.99999	0.764388	-3.33071	1
TEGLU1	Neurons	Excitatory neurons, cerebral cortex	0.05903	1.16375	1.8699	0.188814	0.99988	0.781228	-2.28286	1
DGGRC2	Neurons	Granule neurons, dentate gyrus	0.60168	0.970145	-0.363903	0.866765	0.45079	0.993406	-0.0616624	1
DGGRC1	Neurons	Granule neuroblasts, dentate gyrus	0.71196	0.946064	-0.59066	0.954329	0.6824	0.94584	-0.508995	1
DGNBL1	Neurons	Granule neuroblasts, dentate gyrus	0.55407	0.951719	-0.359764	0.829621	0.87311	0.830227	-0.896885	1
DGNBL2	Neurons	Granule neuroblasts, dentate gyrus	0.81762	0.923663	-0.707646	1	0.91733	0.864693	-0.833984	1
OBNBL3	Neurons	Neuroblasts, olfactory bulb	0.91129	0.906945	-1.21561	1	0.99825	0.788356	-2.26199	1
HYPEP3	Neurons	Peptidergic neurons, hypothalamus	0.05054	1.10104	1.77461	0.183021	1	0.752691	-3.0893	1
HYPEP2	Neurons	Peptidergic neurons, hypothalamus	0.70985	0.923955	-0.5849	0.954329	0.48975	0.959407	-0.225875	1
HYPEP1	Neurons	Peptidergic neurons, hypothalamus	0.88671	0.902283	-1.1036	1	0.9997	0.742901	-1.89215	1
CR	Neurons	Cajal-Retzius cells, hippocampus	0.41128	0.999378	-0.00549146	0.700288	0.30115	1.04516	0.258574	1
SEPNBL	Neurons	Neuroblasts, septum	0.11287	1.16521	1.37406	0.270031	0.99954	0.745575	-1.5659	1
OBNBL5	Neurons	Inhibitory neurons, olfactory bulb	0.11803	1.10014	1.22696	0.275403	0.16849	1.10057	0.916625	1
OBNBL4	Neurons	Inhibitory neurons, olfactory bulb	0.37476	1.01846	0.15573	0.659733	0.48981	0.965948	-0.212796	1
DECHO2	Neurons	Cholinergic neurons, habenula	0.39565	0.999132	-0.00536389	0.686035	0.64976	0.904032	-0.50164	1
HYPEP5	Neurons	Vasopressin-producing cells, hypothalamus	0.8573	0.918278	-0.798303	1	0.99999	0.725982	-1.7908	1
DEINH7	Neurons	Inhibitory neurons, hypothalamus	0.25988	1.06009	0.578942	0.50991	0.73348	0.888966	-0.70189	1
HYPEP4	Neurons	Oxytocin-producing cells, hypothalamus	0.88118	0.867314	-0.838215	1	1	0.699672	-1.53599	1
HBGLU8	Neurons	Excitatory neurons, hindbrain	0.00081	1.41298	4.41873	0.0127575	1	0.656766	-2.65198	1
HBGLU6	Neurons	Excitatory neurons, hindbrain	1e-05	1.46684	6.01212	0.00063	1	0.62454	-4.38322	1
HBGLU7	Neurons	Excitatory neurons, hindbrain	2e-05	1.38859	5.0453	0.000945	1	0.588944	-4.54201	1
HBGLU5	Neurons	Excitatory neurons, hindbrain	0.00114	1.46649	4.5112	0.014742	1	0.615904	-2.8473	1
HBGLU4	Neurons	Excitatory neurons, hindbrain	0.07332	1.19763	1.63483	0.209734	0.97536	0.776378	-1.36862	1
HBCHO2	Neurons	Cholinergic neurons, hindbrain	0.01025	1.21963	2.87001	0.07175	0.9876	0.833813	-1.66803	1
HBCHO1	Neurons	Cholinergic neurons, hindbrain	0.60536	0.944536	-0.433585	0.866765	0.07019	1.29099	1.79895	0.530636
HBCHO3	Neurons	Afferent nuclei of cranial nerves VI-XII	0.72108	0.939947	-0.636648	0.959747	0.08331	1.14817	1.48518	0.6056
HBADR	Neurons	Adrenergic cell groups of the medulla	0.82388	0.883211	-0.821946	1	0.2314	1.06025	0.33654	1
HBCHO4	Neurons	Afferent nuclei of cranial nerves III-V	0.83508	0.899394	-0.862105	1	0.99998	0.727496	-2.22587	1
TECHO	Neurons	Cholinergic interneurons, telencephalon	0.23721	1.04974	0.5539	0.476944	0.92485	0.869494	-1.08818	1
DECHO1	Neurons	Cholinergic neurons, septal nucleus, Meissnert and diagonal band	0.44635	0.996677	-0.0346456	0.720202	0.84583	0.879145	-0.907996	1
HBINH8	Neurons	Inhibitory neurons, hindbrain	0.00306	1.49356	3.76386	0.03213	0.99994	0.618073	-2.16505	1
HBINH7	Neurons	Inhibitory neurons, hindbrain	0.00098	1.40091	4.70028	0.0142477	1	0.589554	-3.65561	1
HBINH5	Neurons	Inhibitory neurons, hindbrain	0.0004	1.2265	4.61659	0.00756	1	0.662417	-5.11618	1
MEINH1	Neurons	Inhibitory neurons, midbrain	0.01508	1.41539	2.76815	0.0890662	0.29293	1.06675	0.366122	1
TEINH17	Neurons	Axo-axonic, cortex/hippocampus	0.01142	1.26347	3.13959	0.07371	1	0.617939	-3.33556	1
TEINH18	Neurons	Basket and bistratified cells, cortex/hippocampus	9.9999e-06	1.43859	5.92408	0.00063	0.99917	0.823999	-2.42895	1
DEINH2	Neurons	Inhibitory neurons, thalamus	9.9999e-06	1.37269	6.05632	0.00063	1	0.614599	-5.45791	1
DEINH1	Neurons	Inhibitory neurons, thalamus	0.00617	1.37648	4.69009	0.05553	1	0.651981	-2.95285	1
DEINH6	Neurons	Peptidergic neurons, hypothalamus	0.73936	0.930038	-0.612905	0.977196	0.50397	0.97433	-0.159722	1
MEINH13	Neurons	Inhibitory neurons, midbrain	0.30951	1.01276	0.141427	0.567936	1	0.752107	-2.03021	1
MEINH8	Neurons	Inhibitory neurons, midbrain	0.06482	1.17716	1.66151	0.19446	0.95626	0.838617	-1.05403	1
MEINH14	Neurons	Inhibitory neurons, midbrain	0.70697	0.91055	-0.597952	0.954329	0.9855	0.772466	-1.3539	1
DEINH4	Neurons	Inhibitory neurons, thalamus	0.75171	0.938358	-0.678654	0.979815	1	0.632877	-4.24096	1
DEINH5	Neurons	Peptidergic neurons, hypothalamus	0.5183	0.982454	-0.233455	0.78999	0.99993	0.805821	-2.05311	1
TEINH2	Neurons	Inhibitory neurons, septal nucleus	0.49701	0.983369	-0.234316	0.763698	1	0.758757	-2.46405	1
TEINH1	Neurons	Inhibitory neurons, pallidum	0.06979	1.16529	1.53556	0.202928	1	0.680738	-2.10746	1
HBINH4	Neurons	Inhibitory neurons, hindbrain	0.1108	1.10542	1.1748	0.269979	0.99959	0.780085	-1.82379	1
HBINH3	Neurons	Inhibitory neurons, hindbrain	0.9098	0.901363	-1.04977	1	0.40966	0.997138	-0.0240023	1
HBINH1	Neurons	Inhibitory neurons, hindbrain	0.00544	1.52585	3.53323	0.051408	0.62165	0.924006	-0.422544	1
MEINH3	Neurons	Inhibitory neurons, midbrain	0.05761	1.16736	1.85167	0.187729	1	0.615779	-4.08013	1
MEINH4	Neurons	Inhibitory neurons, midbrain	0.04653	1.16976	2.26323	0.182134	1	0.6662	-2.95413	1
DEINH3	Neurons	Inhibitory neurons, hypothalamus	0.00137	1.28152	4.67728	0.0161831	1	0.62841	-5.95686	1
MEINH2	Neurons	Inhibitory neurons, midbrain	0.00014	1.45164	6.75749	0.00378	1	0.584465	-5.0159	1
MEINH7	Neurons	Inhibitory neurons, midbrain	0.01182	1.19497	2.78885	0.07371	0.61239	0.937762	-0.418072	1
MEINH5	Neurons	Inhibitory neurons, midbrain	0.03169	1.25573	2.38928	0.151531	0.96549	0.837253	-1.04957	1
MEINH12	Neurons	Inhibitory neurons, midbrain	0.0043	1.16795	2.95978	0.0427737	1	0.647392	-4.65872	1
MEINH11	Neurons	Inhibitory neurons, midbrain	0.06829	1.13111	1.67654	0.201669	0.99763	0.80129	-1.99827	1
MEINH9	Neurons	Inhibitory neurons, midbrain	0.08736	1.09328	1.06867	0.234067	1	0.7317	-2.36929	1
MEINH10	Neurons	Inhibitory neurons, midbrain	0.20484	1.05048	0.479114	0.421897	0.99997	0.7652	-1.76025	1
MEINH6	Neurons	Inhibitory neurons, midbrain	0.00078	1.30078	4.17642	0.0127575	1	0.58044	-4.14372	1
HBINH6	Neurons	Inhibitory neurons, hindbrain	0.08793	1.10086	1.13544	0.234067	0.97089	0.849624	-1.21506	1
HBINH2	Neurons	Inhibitory neurons, hindbrain	0.59903	0.964328	-0.377253	0.866765	0.97271	0.839037	-1.27641	1
HBINH9	Neurons	Inhibitory neurons, hindbrain	0.34776	1.016	0.190689	0.625968	0.99962	0.786265	-1.84726	1
TEINH3	Neurons	Inhibitory neurons, telencephalon	0.35139	1.01072	0.0863543	0.626535	0.94203	0.848105	-1.06795	1
OBDOP1	Neurons	Dopaminergic periglomerular interneuron, olfactory bulb	0.13829	1.10785	1.11316	0.307492	0.99907	0.759219	-1.96166	1
HYPEP8	Neurons	Peptidergic neurons, hypothalamus	0.63786	0.905827	-0.494159	0.891776	0.50521	0.932851	-0.247662	1
ABC	Vascular	Vascular leptomeningeal cells	0.93225	0.764025	-1.37588	1	9.9999e-06	2.43499	6.73386	0.00023625
VLMC2	Vascular	Vascular leptomeningeal cells	0.99428	0.708166	-2.03785	1	9.9999e-06	2.61669	9.19559	0.00023625
VLMC1	Vascular	Vascular leptomeningeal cells	0.98453	0.743987	-1.86987	1	9.9999e-06	3.21746	13.0172	0.00023625
VSMCA	Vascular	Vascular smooth muscle cells, arterial	0.89708	0.775065	-1.19931	1	9.9999e-06	3.25678	9.62556	0.00023625
PER3	Vascular	Pericytes	0.88818	0.836774	-1.15844	1	0.02347	1.39942	2.28119	0.21123
VECA	Vascular	Vascular endothelial cells, arterial	1	0.625563	-3.65343	1	9.9999e-06	2.27288	9.91162	0.00023625
PER2	Vascular	Pericytes, possibly mixed with VENC	0.97616	0.7961	-1.77924	1	9.9999e-06	1.7615	5.46	0.00023625
PER1	Vascular	Pericytes	0.9997	0.702466	-2.95025	1	7e-05	1.63844	4.88858	0.001323
VECV	Vascular	Vascular endothelial cells, venous	0.99909	0.673492	-2.42136	1	0.00069	1.76403	4.31531	0.008694
VECC	Vascular	Vascular endothelial cells, capillary	0.58776	0.961798	-0.289776	0.866765	0.00021	1.74031	4.41201	0.00319846
MGL1	Immune	Microglia	0.00022	1.63815	4.19686	0.00462	0.73749	0.865261	-0.682145	1
MGL2	Immune	Microglia, activated	0.002	1.43792	3.22035	0.0222353	0.80041	0.847118	-0.865314	1
MGL3	Immune	Microglia, activated	0.00753	1.39779	2.6973	0.061877	0.68207	0.900064	-0.52916	1
PVM2	Immune	Perivascular macrophages, activated	0.1241	1.17694	1.17287	0.286035	0.58686	0.942408	-0.299188	1
PVM1	Immune	Perivascular macrophages	0.14521	1.16522	1.06462	0.319124	0.54989	0.955641	-0.220816	1
ACOB	Astrocytes	Olfactory astrocytes	0.97631	0.81365	-1.67532	1	0.00018	1.71745	5.28554	0.00309273
ACTE1	Astrocytes	Telencephalon astrocytes, fibrous	0.99495	0.784322	-1.95564	1	5e-05	1.8061	5.94603	0.00105
ACTE2	Astrocytes	Telencephalon astrocytes, protoplasmic	0.99191	0.775851	-1.95277	1	0.00064	1.63298	4.30053	0.00864
ACMB	Astrocytes	Dorsal midbrain Myoc-expressing astrocyte-like	0.99805	0.724977	-2.12421	1	1e-05	2.01533	6.55502	0.00023625
EPEN	Ependymal	Ependymal cells	0.98482	0.685178	-1.95022	1	0.00942	1.54087	2.66456	0.0974842
CHOR	Ependymal	Chorid plexus epithelial cells	0.99904	0.598434	-2.15088	1	0.04577	1.41699	1.90705	0.360439
